# Supplementary material for: Bibliometric analysis and visualization of the research on the relationship between RNA methylation and immune cell infiltration in tumors
Source: Front Immunol. 2024 Dec 12;15:1477828. doi: 10.3389/fimmu.2024.1477828 (PMC11669668; doi:10.3389/fimmu.2024.1477828)
Supplement: Supplementary file 1 [file DataSheet1.zip]

Archive with 21 entries (20 files):
- Supplementary table 1-20/
- Supplementary table 1-20/Supplementary table 1 Main_Information from bibliometrix.xlsx
- Supplementary table 1-20/Supplementary table 10 Journals ranking based on the number of publications_bibliometrix.xlsx
- Supplementary table 1-20/Supplementary table 11 Journals ranking based on Source-Impact_bibliometrix.xlsx
- Supplementary table 1-20/Supplementary table 12 Journals documents and citations_VOSviewer.xlsx
- Supplementary table 1-20/Supplementary table 13 Most_Cited_Journals_bibliometrix.xlsx
- Supplementary table 1-20/Supplementary table 14 Most_Global_Cited_Documents_bibliometrix.xlsx
- Supplementary table 1-20/Supplementary table 15 Most_Local_Cited_Documents_bibliometrix.xlsx
- Supplementary table 1-20/Supplementary table 16 Co-citation_Documents_VOSviewer.xlsx
- Supplementary table 1-20/Supplementary table 17 Coupling_Documents_VOSviewer.xlsx
- Supplementary table 1-20/Supplementary table 18 Co-citation_journal_VOSviewer.xlsx
- Supplementary table 1-20/Supplementary table 19 Coupling_Journal_VOSviewer.xlsx
- Supplementary table 1-20/Supplementary table 2 Author ranking based on the number of publications_bibliometrix.xlsx
- Supplementary table 1-20/Supplementary table 20 Most_Frequent_keywords_bibliometrix.xlsx
- Supplementary table 1-20/Supplementary table 3 Author impact(TC)_bibliometrix.xlsx
- Supplementary table 1-20/Supplementary table 4 Co-authorship_VOSviewer.xlsx
- Supplementary table 1-20/Supplementary table 5 Institutions ranking based on the number of publications_bibliometrix.xlsx
- Supplementary table 1-20/Supplementary table 6 Co-organization_VOSviewer.xlsx
- Supplementary table 1-20/Supplementary table 7 Country ranking based on the number of authors in publications_bibliometrix.xlsx
- Supplementary table 1-20/Supplementary table 8 Countries  publications ranking by corresponding author_bibliometrix.xlsx
- Supplementary table 1-20/Supplementary table 9 Cooperating countries_VOSviewer.xlsx
