# Supplementary material for: Bibliometric analysis and visualization of the research on the relationship between RNA methylation and immune cell infiltration in tumors
Source: Front Immunol. 2024 Dec 12;15:1477828. doi: 10.3389/fimmu.2024.1477828 (PMC11669668; doi:10.3389/fimmu.2024.1477828)
Supplement: Supplementary file 1 [file DataSheet1.zip › Supplementary table 1-20/Supplementary table 1 Main_Information from bibliometrix.xlsx]

## Sheet: Sheet1
Supplementary table 1 MAIN INFORMATION
Description	Results		Year	Articles
Timespan	2014:2024		2014	82
Sources (Journals, Books, etc)	819		2015	109
Documents	3295		2016	141
Annual Growth Rate %	-6.04		2017	178
Document Average Age	3.41		2018	160
Average citations per doc	24.95		2019	196
References	137372		2020	257
DOCUMENT CONTENTS			2021	562
Keywords Plus (ID)	5670		2022	834
Author's Keywords (DE)	5314		2023	732
AUTHORS
Authors	21962
Authors of single-authored docs	30
AUTHORS COLLABORATION
Single-authored docs	31
Co-Authors per Doc	8.25
International co-authorships %	20.12
DOCUMENT TYPES
article	2661
article; book chapter	19
article; early access	13
article; proceedings paper	6
article; retracted publication	14
review	572
review; book chapter	7
review; early access	3
