# Supplementary material for: Bibliometric analysis and visualization of the research on the relationship between RNA methylation and immune cell infiltration in tumors
Source: Front Immunol. 2024 Dec 12;15:1477828. doi: 10.3389/fimmu.2024.1477828 (PMC11669668; doi:10.3389/fimmu.2024.1477828)
Supplement: Supplementary file 1 [file DataSheet1.zip › Supplementary table 1-20/Supplementary table 10 Journals ranking based on the number of publications_bibliometrix.xlsx]

## Sheet: Sheet1
Supplementary table 10 Journals ranking based on the number of publications
Sources	Articles		Year	FRONTIERS IN IMMUNOLOGY	FRONTIERS IN ONCOLOGY	FRONTIERS IN GENETICS	FRONTIERS IN CELL AND DEVELOPMENTAL BIOLOGY	SCIENTIFIC REPORTS	CANCERS	INTERNATIONAL JOURNAL OF MOLECULAR SCIENCES	AGING-US	CLINICAL EPIGENETICS	MOLECULAR CANCER
FRONTIERS IN IMMUNOLOGY	145		2014	0	0	0	0	1	0	1	0	0	0
FRONTIERS IN ONCOLOGY	139		2015	1	0	0	0	2	0	1	0	3	1
FRONTIERS IN GENETICS	119		2016	1	1	1	0	7	0	2	0	6	1
FRONTIERS IN CELL AND DEVELOPMENTAL BIOLOGY	76		2017	3	1	2	0	12	0	3	0	11	2
SCIENTIFIC REPORTS	75		2018	5	2	2	0	15	2	6	0	14	3
CANCERS	74		2019	8	4	5	1	17	8	10	3	18	7
INTERNATIONAL JOURNAL OF MOLECULAR SCIENCES	51		2020	12	15	13	4	20	19	15	8	22	11
AGING-US	48		2021	38	60	31	46	25	43	27	16	26	15
CLINICAL EPIGENETICS	36		2022	117	118	98	76	45	62	39	28	30	26
MOLECULAR CANCER	35		2023	145	139	119	76	75	74	51	48	36	35
ONCOTARGET	34
NATURE COMMUNICATIONS	31
BMC CANCER	30
CANCER CELL INTERNATIONAL	27
FRONTIERS IN MOLECULAR BIOSCIENCES	27
PLOS ONE	25
ANNALS OF TRANSLATIONAL MEDICINE	24
JOURNAL OF ONCOLOGY	24
PROCEEDINGS OF THE NATIONAL ACADEMY OF SCIENCES OF THE UNITED STATES OF AMERICA	24
FRONTIERS IN PHARMACOLOGY	22
ONCOGENE	22
AMERICAN JOURNAL OF CANCER RESEARCH	21
CANCER RESEARCH	21
AMERICAN JOURNAL OF TRANSLATIONAL RESEARCH	20
CELL DEATH & DISEASE	20
GENE	20
HELIYON	19
JOURNAL OF CANCER RESEARCH AND CLINICAL ONCOLOGY	19
BIOMED RESEARCH INTERNATIONAL	18
TRANSLATIONAL CANCER RESEARCH	18
DISEASE MARKERS	17
EPIGENETICS	17
BLOOD	16
CANCER LETTERS	16
JOURNAL OF TRANSLATIONAL MEDICINE	16
NUCLEIC ACIDS RESEARCH	16
CANCER MEDICINE	14
EBIOMEDICINE	14
INTERNATIONAL JOURNAL OF GENERAL MEDICINE	14
JOURNAL OF CELLULAR AND MOLECULAR MEDICINE	14
ONCOLOGY LETTERS	14
OXIDATIVE MEDICINE AND CELLULAR LONGEVITY	14
INTERNATIONAL JOURNAL OF ONCOLOGY	13
THERANOSTICS	13
BMC MEDICAL GENOMICS	12
EPIGENOMICS	12
JOURNAL FOR IMMUNOTHERAPY OF CANCER	12
JOURNAL OF CANCER	12
JOURNAL OF CELLULAR PHYSIOLOGY	12
JOURNAL OF IMMUNOLOGY RESEARCH	12
FRONTIERS IN ENDOCRINOLOGY	11
GASTROENTEROLOGY	11
JOURNAL OF EXPERIMENTAL & CLINICAL CANCER RESEARCH	11
MEDICINE	11
MUTATION RESEARCH-REVIEWS IN MUTATION RESEARCH	11
PLOS PATHOGENS	11
SEMINARS IN CANCER BIOLOGY	11
BIOMEDICINE & PHARMACOTHERAPY	10
BIOMOLECULES	10
CANCER CELL	10
CELLS	10
INTERNATIONAL JOURNAL OF BIOLOGICAL SCIENCES	10
MOLECULAR ONCOLOGY	10
MOLECULAR THERAPY-NUCLEIC ACIDS	10
ONCOLOGY REPORTS	10
TRANSLATIONAL ONCOLOGY	10
BIOMEDICINES	9
CANCER SCIENCE	9
COMPUTATIONAL AND STRUCTURAL BIOTECHNOLOGY JOURNAL	9
INTERNATIONAL IMMUNOPHARMACOLOGY	9
JOURNAL OF BIOLOGICAL CHEMISTRY	9
PATHOLOGY RESEARCH AND PRACTICE	9
BIOENGINEERED	8
BMC BIOINFORMATICS	8
CANCER DISCOVERY	8
CELL REPORTS	8
GENOME MEDICINE	8
JOURNAL OF CLINICAL INVESTIGATION	8
JOURNAL OF CLINICAL LABORATORY ANALYSIS	8
JOURNAL OF INFLAMMATION RESEARCH	8
MOLECULAR CELL	8
MOLECULAR MEDICINE REPORTS	8
MOLECULAR THERAPY	8
NATURE	8
NATURE IMMUNOLOGY	8
ADVANCED SCIENCE	7
BIOCHEMICAL AND BIOPHYSICAL RESEARCH COMMUNICATIONS	7
BIOMARKER RESEARCH	7
BIOSCIENCE REPORTS	7
BMC GASTROENTEROLOGY	7
CANCER MANAGEMENT AND RESEARCH	7
CELL BIOLOGY INTERNATIONAL	7
EXPERT REVIEW OF MOLECULAR DIAGNOSTICS	7
FASEB JOURNAL	7
FRONTIERS IN MEDICINE	7
GENES	7
GENOME BIOLOGY	7
JOURNAL OF GASTROINTESTINAL ONCOLOGY	7
JOURNAL OF HEPATOLOGY	7
NEURO-ONCOLOGY	7
ONCOTARGETS AND THERAPY	7
PEERJ	7
WORLD JOURNAL OF SURGICAL ONCOLOGY	7
BIOCHIMICA ET BIOPHYSICA ACTA-GENE REGULATORY MECHANISMS	6
BIOCHIMICA ET BIOPHYSICA ACTA-MOLECULAR BASIS OF DISEASE	6
BIOCHIMICA ET BIOPHYSICA ACTA-REVIEWS ON CANCER	6
CANCER COMMUNICATIONS	6
CANCER IMMUNOLOGY RESEARCH	6
CARCINOGENESIS	6
CELL	6
CELL DEATH AND DIFFERENTIATION	6
CELLULAR ONCOLOGY	6
CLINICAL AND TRANSLATIONAL MEDICINE	6
CLINICAL CANCER RESEARCH	6
COMPUTERS IN BIOLOGY AND MEDICINE	6
INTERNATIONAL JOURNAL OF CANCER	6
JCI INSIGHT	6
JOURNAL OF HEMATOLOGY & ONCOLOGY	6
JOURNAL OF INVESTIGATIVE DERMATOLOGY	6
JOURNAL OF THORACIC DISEASE	6
LEUKEMIA	6
MOLECULAR CANCER RESEARCH	6
PATHOLOGY & ONCOLOGY RESEARCH	6
SIGNAL TRANSDUCTION AND TARGETED THERAPY	6
TUMOR BIOLOGY	6
ANALYTICA CHIMICA ACTA	5
BIOCHIMIE	5
BLOOD ADVANCES	5
BRITISH JOURNAL OF CANCER	5
CELL DEATH DISCOVERY	5
CLINICAL & TRANSLATIONAL ONCOLOGY	5
COMPUTATIONAL AND MATHEMATICAL METHODS IN MEDICINE	5
CURRENT PHARMACEUTICAL DESIGN	5
EXPERIMENTAL HEMATOLOGY & ONCOLOGY	5
GUT	5
HEPATOLOGY	5
INTERNATIONAL JOURNAL OF MEDICAL SCIENCES	5
INTERNATIONAL JOURNAL OF MOLECULAR MEDICINE	5
JOURNAL OF IMMUNOLOGY	5
MOLECULAR CARCINOGENESIS	5
ONCOIMMUNOLOGY	5
TECHNOLOGY IN CANCER RESEARCH & TREATMENT	5
WORLD JOURNAL OF GASTROENTEROLOGY	5
ACTA PHARMACEUTICA SINICA B	4
BIOCELL	4
BIOLOGY-BASEL	4
BMC GENOMICS	4
BRIEFINGS IN BIOINFORMATICS	4
CANCER GENE THERAPY	4
CELL BIOLOGY AND TOXICOLOGY	4
CELLULAR AND MOLECULAR LIFE SCIENCES	4
CHINESE CHEMICAL LETTERS	4
CHINESE MEDICAL JOURNAL	4
CRITICAL REVIEWS IN FOOD SCIENCE AND NUTRITION	4
CRITICAL REVIEWS IN ONCOLOGY HEMATOLOGY	4
DISCOVER ONCOLOGY	4
ELIFE	4
EUROPEAN JOURNAL OF IMMUNOLOGY	4
EUROPEAN JOURNAL OF MEDICAL RESEARCH	4
EXPERIMENTAL BIOLOGY AND MEDICINE	4
EXPERT REVIEW OF GASTROENTEROLOGY & HEPATOLOGY	4
FREE RADICAL BIOLOGY AND MEDICINE	4
FRONTIERS IN BIOENGINEERING AND BIOTECHNOLOGY	4
FRONTIERS IN CELLULAR AND INFECTION MICROBIOLOGY	4
GENES & DISEASES	4
GENOME RESEARCH	4
GENOMICS	4
HEREDITAS	4
HUMAN CELL	4
ISCIENCE	4
JOURNAL OF CELLULAR BIOCHEMISTRY	4
JOURNAL OF OVARIAN RESEARCH	4
JOURNAL OF VIROLOGY	4
LABORATORY INVESTIGATION	4
LIFE-BASEL	4
MBIO	4
MEDICAL ONCOLOGY	4
MEDICAL SCIENCE MONITOR	4
MOLECULAR CANCER THERAPEUTICS	4
MOLECULAR IMMUNOLOGY	4
NAR CANCER	4
NATURE CANCER	4
NEOPLASMA	4
NUTRIENTS	4
ONCOLOGY RESEARCH	4
ORAL DISEASES	4
PHARMACOGENOMICS & PERSONALIZED MEDICINE	4
RNA BIOLOGY	4
SCIENCE OF THE TOTAL ENVIRONMENT	4
TRANSLATIONAL ANDROLOGY AND UROLOGY	4
TRANSLATIONAL LUNG CANCER RESEARCH	4
VIRUSES-BASEL	4
ACCOUNTS OF CHEMICAL RESEARCH	3
ADVANCED DRUG DELIVERY REVIEWS	3
AMERICAN JOURNAL OF PATHOLOGY	3
ANALYST	3
ANALYTICAL CHEMISTRY	3
APOPTOSIS	3
APPLIED BIOCHEMISTRY AND BIOTECHNOLOGY	3
BLOOD CANCER JOURNAL	3
BMC PULMONARY MEDICINE	3
CANCER BIOMARKERS	3
CELL PROLIFERATION	3
CELLULAR & MOLECULAR BIOLOGY LETTERS	3
CELLULAR PHYSIOLOGY AND BIOCHEMISTRY	3
CHEMICAL RESEARCH IN TOXICOLOGY	3
CHEMICO-BIOLOGICAL INTERACTIONS	3
CLINICAL REVIEWS IN ALLERGY & IMMUNOLOGY	3
CRITICAL REVIEWS IN EUKARYOTIC GENE EXPRESSION	3
CRITICAL REVIEWS IN IMMUNOLOGY	3
CURRENT OPINION IN GENETICS & DEVELOPMENT	3
CYTOKINE	3
EMBO JOURNAL	3
EMBO REPORTS	3
ENVIRONMENTAL POLLUTION	3
ENVIRONMENTAL TOXICOLOGY	3
EPIGENETICS & CHROMATIN	3
EPMA JOURNAL	3
EUROPEAN REVIEW FOR MEDICAL AND PHARMACOLOGICAL SCIENCES	3
EXPERIMENTAL AND MOLECULAR MEDICINE	3
EXPERIMENTAL CELL RESEARCH	3
EXPERIMENTAL HEMATOLOGY	3
FRONTIERS IN MOLECULAR NEUROSCIENCE	3
FRONTIERS IN SURGERY	3
GENES CHROMOSOMES & CANCER	3
HUMAN MOLECULAR GENETICS	3
INTERNATIONAL JOURNAL OF BIOLOGICAL MACROMOLECULES	3
INTERNATIONAL JOURNAL OF GENOMICS	3
IUBMB LIFE	3
JOURNAL OF CHROMATOGRAPHY B-ANALYTICAL TECHNOLOGIES IN THE BIOMEDICAL AND LIFE SCIENCES	3
JOURNAL OF CLINICAL MEDICINE	3
JOURNAL OF GENE MEDICINE	3
JOURNAL OF PATHOLOGY	3
JOURNAL OF PERSONALIZED MEDICINE	3
LIFE SCIENCES	3
MEDIATORS OF INFLAMMATION	3
MICROBIOLOGY SPECTRUM	3
MOLECULAR & CELLULAR PROTEOMICS	3
MOLECULAR AND CELLULAR BIOLOGY	3
MOLECULAR BIOLOGY REPORTS	3
MOLECULAR MEDICINE	3
MOLECULAR THERAPY-ONCOLYTICS	3
MUTATION RESEARCH-FUNDAMENTAL AND MOLECULAR MECHANISMS OF MUTAGENESIS	3
NEURO-ONCOLOGY ADVANCES	3
NON-CODING RNA RESEARCH	3
NPJ GENOMIC MEDICINE	3
REDOX BIOLOGY	3
REPRODUCTIVE SCIENCES	3
SCIENCE ADVANCES	3
TRANSLATIONAL RESEARCH	3
VIRCHOWS ARCHIV	3
3 BIOTECH	2
ACS APPLIED MATERIALS & INTERFACES	2
ACS CHEMICAL BIOLOGY	2
ACS NANO	2
ACTA NEUROPATHOLOGICA COMMUNICATIONS	2
ADVANCED FUNCTIONAL MATERIALS	2
ADVANCED HEALTHCARE MATERIALS	2
ADVANCED MATERIALS	2
ADVANCES IN CLINICAL AND EXPERIMENTAL MEDICINE	2
AGEING RESEARCH REVIEWS	2
ANALYTICAL AND BIOANALYTICAL CHEMISTRY	2
ANNALS OF HEMATOLOGY	2
ANNALS OF HEPATOLOGY	2
ANNALS OF MEDICINE	2
ANNALS OF ONCOLOGY	2
ANTIOXIDANTS & REDOX SIGNALING	2
ARCHIVES OF TOXICOLOGY	2
ARTERIOSCLEROSIS THROMBOSIS AND VASCULAR BIOLOGY	2
ARTHRITIS RESEARCH & THERAPY	2
BIOACTIVE MATERIALS	2
BIOCHEMICAL PHARMACOLOGY	2
BIOCHEMISTRY AND CELL BIOLOGY	2
BIOCHIMICA ET BIOPHYSICA ACTA-GENERAL SUBJECTS	2
BIOCHIMICA ET BIOPHYSICA ACTA-MOLECULAR CELL RESEARCH	2
BIOESSAYS	2
BIOLOGICAL PROCEDURES ONLINE	2
BIOMARKERS	2
BIOMARKERS IN MEDICINE	2
BIOSENSORS & BIOELECTRONICS	2
BMC GENETICS	2
BMC GENOMIC DATA	2
BMC MEDICINE	2
BMC UROLOGY	2
BRAIN SCIENCES	2
BREAST CANCER	2
BRITISH JOURNAL OF PHARMACOLOGY	2
CANCER AND METASTASIS REVIEWS	2
CANCER CHEMOTHERAPY AND PHARMACOLOGY	2
CANCER DRUG RESISTANCE	2
CANCER GENOMICS & PROTEOMICS	2
CANCER RESEARCH COMMUNICATIONS	2
CELL AND BIOSCIENCE	2
CELL COMMUNICATION AND SIGNALING	2
CELL METABOLISM	2
CELL RESEARCH	2
CELL TRANSPLANTATION	2
CELLULAR & MOLECULAR IMMUNOLOGY	2
CELLULAR AND MOLECULAR BIOLOGY	2
CELLULAR SIGNALLING	2
CHEMISTRY & BIODIVERSITY	2
CHINESE JOURNAL OF CANCER RESEARCH	2
CHROMATIN REMODELLING AND IMMUNITY	2
CLINICAL & TRANSLATIONAL IMMUNOLOGY	2
CLINICAL CHEMISTRY	2
COMMUNICATIONS BIOLOGY	2
CRITICAL REVIEWS IN CLINICAL LABORATORY SCIENCES	2
CURRENT CANCER DRUG TARGETS	2
DEVELOPMENTAL CELL	2
DIAGNOSTICS	2
DNA AND CELL BIOLOGY	2
ENVIRONMENTAL HEALTH PERSPECTIVES	2
EPIGENETIC REGULATION OF CANCER, PT A	2
EPIGENOMES	2
EUROPEAN JOURNAL OF CANCER	2
EUROPEAN JOURNAL OF HAEMATOLOGY	2
EVIDENCE-BASED COMPLEMENTARY AND ALTERNATIVE MEDICINE	2
EXPERT REVIEW OF CLINICAL IMMUNOLOGY	2
FEBS LETTERS	2
FEBS OPEN BIO	2
FRONTIERS IN BIOSCIENCE-LANDMARK	2
FRONTIERS IN CARDIOVASCULAR MEDICINE	2
FUNCTIONAL & INTEGRATIVE GENOMICS	2
GLAND SURGERY	2
HAEMATOLOGICA	2
HEPATOLOGY INTERNATIONAL	2
IET SYSTEMS BIOLOGY	2
IMMUNITY	2
IMMUNITY INFLAMMATION AND DISEASE	2
IMMUNOLOGY AND CELL BIOLOGY	2
IMMUNOTHERAPY	2
IN VIVO	2
INFECTIOUS AGENTS AND CANCER	2
INFLAMMATION	2
INTERNATIONAL JOURNAL OF CLINICAL AND EXPERIMENTAL PATHOLOGY	2
INTERNATIONAL JOURNAL OF HEMATOLOGY	2
JOURNAL OF BIOCHEMICAL AND MOLECULAR TOXICOLOGY	2
JOURNAL OF BIOINFORMATICS AND COMPUTATIONAL BIOLOGY	2
JOURNAL OF BIOLOGICAL REGULATORS AND HOMEOSTATIC AGENTS	2
JOURNAL OF CELL BIOLOGY	2
JOURNAL OF ENDODONTICS	2
JOURNAL OF EXPERIMENTAL MEDICINE	2
JOURNAL OF GENETICS AND GENOMICS	2
JOURNAL OF GINSENG RESEARCH	2
JOURNAL OF HEPATOCELLULAR CARCINOMA	2
JOURNAL OF IMMUNOLOGICAL METHODS	2
JOURNAL OF INTERNATIONAL MEDICAL RESEARCH	2
JOURNAL OF KING SAUD UNIVERSITY SCIENCE	2
JOURNAL OF LABORATORY MEDICINE	2
JOURNAL OF LEUKOCYTE BIOLOGY	2
JOURNAL OF MOLECULAR NEUROSCIENCE	2
JOURNAL OF NEURO-ONCOLOGY	2
JOURNAL OF NUTRITIONAL BIOCHEMISTRY	2
JOURNAL OF OBSTETRICS AND GYNAECOLOGY RESEARCH	2
JOURNAL OF PHARMACEUTICAL ANALYSIS	2
KAOHSIUNG JOURNAL OF MEDICAL SCIENCES	2
LIVER INTERNATIONAL	2
LUNG CANCER	2
MATERIALS	2
MATHEMATICAL BIOSCIENCES AND ENGINEERING	2
MEDCOMM	2
MOBILE DNA	2
MODERN PATHOLOGY	2
MOLECULAR AND CELLULAR PROBES	2
MOLECULAR BIOMEDICINE	2
MOLECULAR BIOTECHNOLOGY	2
MOLECULAR HUMAN REPRODUCTION	2
MOLECULAR THERAPY NUCLEIC ACIDS	2
MUTATION RESEARCH-GENETIC TOXICOLOGY AND ENVIRONMENTAL MUTAGENESIS	2
NATURE BIOTECHNOLOGY	2
NATURE GENETICS	2
NATURE MEDICINE	2
NATURE REVIEWS CLINICAL ONCOLOGY	2
ONCOGENESIS	2
ONCOLOGIE	2
OPEN BIOLOGY	2
ORAL ONCOLOGY	2
PHARMACOLOGICAL RESEARCH	2
PLOS GENETICS	2
PROTEIN & CELL	2
RADIOTHERAPY AND ONCOLOGY	2
THERAPEUTIC ADVANCES IN MEDICAL ONCOLOGY	2
TOXICOLOGICAL SCIENCES	2
TOXICOLOGY LETTERS	2
TOXICOLOGY RESEARCH	2
TRENDS IN MOLECULAR MEDICINE	2
VACCINES	2
WILEY INTERDISCIPLINARY REVIEWS-RNA	2
AAPS JOURNAL	1
ACS CENTRAL SCIENCE	1
ACS OMEGA	1
ACTA BIOCHIMICA ET BIOPHYSICA SINICA	1
ACTA BIOCHIMICA POLONICA	1
ACTA NEUROPATHOLOGICA	1
ACTA PHARMACOLOGICA SINICA	1
ADVANCED BIOLOGY	1
ADVANCED PHARMACEUTICAL BULLETIN	1
ADVANCED THERAPEUTICS	1
ADVANCES IN CANCER BIOLOGY-METASTASIS	1
ADVANCES IN CLINICAL CHEMISTRY, VOL 97	1
AGING AND DISEASE	1
AGING CELL	1
AGING CLINICAL AND EXPERIMENTAL RESEARCH	1
AIDS RESEARCH AND HUMAN RETROVIRUSES	1
ALLERGY AND ASTHMA PROCEEDINGS	1
AMERICAN JOURNAL OF HUMAN GENETICS	1
AMERICAN JOURNAL OF SURGICAL PATHOLOGY	1
ANALYTICAL CELLULAR PATHOLOGY	1
ANALYTICAL SCIENCES	1
ANDROLOGIA	1
ANGEWANDTE CHEMIE-INTERNATIONAL EDITION	1
ANIMAL REPRODUCTION SCIENCE	1
ANNALS OF CLINICAL AND ANALYTICAL MEDICINE	1
ANNALS OF THE RHEUMATIC DISEASES	1
ANNUAL REVIEW OF CANCER BIOLOGY, VOL 4	1
ANNUAL REVIEW OF IMMUNOLOGY	1
ANNUAL REVIEW OF IMMUNOLOGY, VOL 37, 2019	1
ANTI-CANCER DRUGS	1
ANTICANCER RESEARCH	1
ANTIOXIDANTS	1
ANTIVIRAL RESEARCH	1
APMIS	1
APPLIED ORGANOMETALLIC CHEMISTRY	1
APPLIED SCIENCES-BASEL	1
AQUATIC TOXICOLOGY	1
ARABIAN JOURNAL OF CHEMISTRY	1
ARCHIVES OF BIOCHEMISTRY AND BIOPHYSICS	1
ARCHIVES OF DERMATOLOGICAL RESEARCH	1
ARCHIVES OF GYNECOLOGY AND OBSTETRICS	1
ARCHIVES OF ORAL BIOLOGY	1
ARCHIVES OF PHARMACAL RESEARCH	1
ARTHRITIS & RHEUMATOLOGY	1
ARTIFICIAL CELLS NANOMEDICINE AND BIOTECHNOLOGY	1
ASIA-PACIFIC JOURNAL OF CLINICAL ONCOLOGY	1
ATHEROSCLEROSIS	1
AURIS NASUS LARYNX	1
BEHAVIOURAL BRAIN RESEARCH	1
BIO-PROTOCOL	1
BIOCHEMICAL GENETICS	1
BIOCHEMICAL JOURNAL	1
BIOCHEMISTRY	1
BIOCHIMICA ET BIOPHYSICA ACTA-MOLECULAR AND CELL BIOLOGY OF LIPIDS	1
BIOLOGICAL CHEMISTRY	1
BIOLOGICAL REVIEWS	1
BIOLOGY OF REPRODUCTION	1
BIOLOGY OF SEX DIFFERENCES	1
BIOMACROMOLECULES	1
BIOMARKERS FOR IMMUNOTHERAPY OF CANCER: METHODS AND PROTOCOLS	1
BIOMATERIALS ADVANCES	1
BIOMEDICAL PAPERS-OLOMOUC	1
BIOORGANIC & MEDICINAL CHEMISTRY	1
BIOORGANIC & MEDICINAL CHEMISTRY LETTERS	1
BIOSENSORS-BASEL	1
BIOTECHNOLOGY AND GENETIC ENGINEERING REVIEWS	1
BLOOD CANCER DISCOVERY	1
BLOOD CELLS MOLECULES AND DISEASES	1
BLOOD REVIEWS	1
BMB REPORTS	1
BMC CELL BIOLOGY	1
BMC ENDOCRINE DISORDERS	1
BMC MOLECULAR BIOLOGY	1
BMC RESEARCH NOTES	1
BMC SYSTEMS BIOLOGY	1
BONE RESEARCH	1
BRAIN PATHOLOGY	1
BRAIN RESEARCH	1
BRAIN TUMOR PATHOLOGY	1
BREAST CANCER RESEARCH	1
BREAST CANCER-TARGETS AND THERAPY	1
BREAST CARE	1
BRIEFINGS IN FUNCTIONAL GENOMICS	1
BRITISH JOURNAL OF CLINICAL PHARMACOLOGY	1
BRITISH JOURNAL OF HAEMATOLOGY	1
CANADIAN JOURNAL OF GASTROENTEROLOGY AND HEPATOLOGY	1
CANADIAN JOURNAL OF INFECTIOUS DISEASES & MEDICAL MICROBIOLOGY	1
CANCER	1
CANCER AND ZEBRAFISH: MECHANISMS, TECHNIQUES, AND MODELS	1
CANCER BIOLOGY & MEDICINE	1
CANCER BIOLOGY & THERAPY	1
CANCER BIOMARKERS: MINIMAL AND NONINVASIVE EARLY DIAGNOSIS AND PROGNOSIS	1
CANCER CONTROL	1
CANCER EPIDEMIOLOGY BIOMARKERS & PREVENTION	1
CANCER EPIGENETICS: RISK ASSESSMENT, DIAGNOSIS, TREATMENT, AND PROGNOSIS	1
CANCER GENETICS	1
CANCER IMMUNOLOGY IMMUNOTHERAPY	1
CANCER INVESTIGATION	1
CANCER REPORTS	1
CARBOHYDRATE POLYMERS	1
CELL BIOLOGY AND TRANSLATIONAL MEDICINE, VOL 12: STEM CELLS IN DEVELOPMENT AND DISEASE	1
CELL CHEMICAL BIOLOGY	1
CELL CYCLE	1
CELL HOST & MICROBE	1
CELL STEM CELL	1
CELLULAR AND MOLECULAR GASTROENTEROLOGY AND HEPATOLOGY	1
CELLULAR AND MOLECULAR NEUROBIOLOGY	1
CHEMBIOCHEM	1
CHEMICAL COMMUNICATIONS	1
CHEMICAL ENGINEERING JOURNAL	1
CHEMISTRYSELECT	1
CHEST	1
CHINESE JOURNAL OF CHEMISTRY	1
CIRCULATING TUMOR CELLS IN BREAST CANCER METASTATIC DISEASE	1
CIRCULATING TUMOR CELLS: ADVANCES IN BASIC SCIENCE AND CLINICAL APPLICATIONS	1
CIRCULATION RESEARCH	1
CLINICA CHIMICA ACTA	1
CLINICAL & EXPERIMENTAL METASTASIS	1
CLINICAL AND EXPERIMENTAL IMMUNOLOGY	1
CLINICAL AND EXPERIMENTAL MEDICINE	1
CLINICAL AND EXPERIMENTAL PHARMACOLOGY AND PHYSIOLOGY	1
CLINICAL AND TRANSLATIONAL ALLERGY	1
CLINICAL AND TRANSLATIONAL DISCOVERY	1
CLINICAL AND TRANSLATIONAL GASTROENTEROLOGY	1
CLINICAL BREAST CANCER	1
CLINICAL CHEMISTRY AND LABORATORY MEDICINE	1
CLINICAL GASTROENTEROLOGY AND HEPATOLOGY	1
CLINICAL GENITOURINARY CANCER	1
CLINICAL IMMUNOLOGY	1
CLINICAL LABORATORY	1
CLINICAL MEDICINE INSIGHTS-ONCOLOGY	1
CLINICAL ORAL INVESTIGATIONS	1
CLINICS AND RESEARCH IN HEPATOLOGY AND GASTROENTEROLOGY	1
CNS NEUROSCIENCE & THERAPEUTICS	1
COLD SPRING HARBOR PERSPECTIVES IN MEDICINE	1
COMPUTATIONAL INTELLIGENCE AND NEUROSCIENCE	1
CONNECTIVE TISSUE RESEARCH	1
CONTRAST MEDIA & MOLECULAR IMAGING	1
CRITICAL CARE MEDICINE	1
CURRENT BREAST CANCER REPORTS	1
CURRENT DRUG TARGETS	1
CURRENT GENETIC MEDICINE REPORTS	1
CURRENT GENOMICS	1
CURRENT HIV RESEARCH	1
CURRENT ISSUES IN MOLECULAR BIOLOGY	1
CURRENT MOLECULAR MEDICINE	1
CURRENT MOLECULAR PHARMACOLOGY	1
CURRENT ONCOLOGY	1
CURRENT OPINION IN BIOTECHNOLOGY	1
CURRENT OPINION IN HEMATOLOGY	1
CURRENT OPINION IN ONCOLOGY	1
CURRENT OPINION IN STRUCTURAL BIOLOGY	1
CURRENT OPINION IN VIROLOGY	1
CURRENT PHARMACEUTICAL BIOTECHNOLOGY	1
CURRENT STEM CELL REPORTS	1
CYTOKINE & GROWTH FACTOR REVIEWS	1
CYTOPATHOLOGY	1
CYTOTECHNOLOGY	1
DEVELOPMENT	1
DIABETOLOGIA	1
DIAGNOSTIC PATHOLOGY	1
DIFFERENTIATION	1
DIGESTIVE AND LIVER DISEASE	1
DIGESTIVE DISEASES AND SCIENCES	1
DISCOVERY MEDICINE	1
DISEASES	1
DNA AND HISTONE METHYLATION AS CANCER TARGETS	1
DNA METHYLATION PROTOCOLS, 3 EDITION	1
DRUG DEVELOPMENT RESEARCH	1
DRUG METABOLISM AND DISPOSITION	1
DRUG RESISTANCE UPDATES	1
ECOTOXICOLOGY AND ENVIRONMENTAL SAFETY	1
EMERGING MICROBES & INFECTIONS	1
ENDOCRINE	1
ENDOCRINE METABOLIC & IMMUNE DISORDERS-DRUG TARGETS	1
ENGINEERING	1
ENVIRONMENT INTERNATIONAL	1
ENVIRONMENTAL RESEARCH	1
EPIGENETICS IN HEALTH AND DISEASE, PT A	1
EPIGENETICS INSIGHTS	1
EPIGENETICS OF INFECTIOUS DISEASES	1
ESMO OPEN	1
EUROPEAN JOURNAL OF MEDICAL GENETICS	1
EUROPEAN JOURNAL OF NEUROSCIENCE	1
EUROPEAN JOURNAL OF PHARMACOLOGY	1
EXPERIMENTAL AND MOLECULAR PATHOLOGY	1
EXPERIMENTAL AND THERAPEUTIC MEDICINE	1
EXPERIMENTAL EYE RESEARCH	1
EXPERIMENTAL PHYSIOLOGY	1
EXPERT OPINION ON THERAPEUTIC TARGETS	1
EXPERT REVIEW OF VACCINES	1
EYE AND VISION	1
FASEB BIOADVANCES	1
FEBS JOURNAL	1
FEMS MICROBIOLOGY REVIEWS	1
FRONTIERS IN CELLULAR NEUROSCIENCE	1
FRONTIERS IN CHEMISTRY	1
FRONTIERS IN MICROBIOLOGY	1
FRONTIERS IN NEUROINFORMATICS	1
FRONTIERS IN REPRODUCTIVE HEALTH	1
FUTURE ONCOLOGY	1
FUTURE SCIENCE OA	1
GASTRIC CANCER	1
GENERAL PHYSIOLOGY AND BIOPHYSICS	1
GENES & DEVELOPMENT	1
GENES & GENOMICS	1
GENES AND IMMUNITY	1
GENETIC TESTING AND MOLECULAR BIOMARKERS	1
GENETICS	1
GERONTOLOGY	1
GEROSCIENCE	1
GROWTH FACTORS	1
GYNECOLOGIC ONCOLOGY	1
HEART FAILURE REVIEWS	1
HELICOBACTER	1
HEMATOLOGICAL ONCOLOGY	1
HEMATOPOIETIC STEM CELLS: KEYSTONE OF TISSUE DEVELOPMENT AND REGENERATIVE MEDICINE	1
HEPATOBILIARY & PANCREATIC DISEASES INTERNATIONAL	1
HEPATOLOGY COMMUNICATIONS	1
HISTOCHEMISTRY AND CELL BIOLOGY	1
HORMONE RESEARCH IN PAEDIATRICS	1
HUMAN GENE THERAPY	1
HUMAN GENOMICS	1
HUMAN IMMUNOLOGY	1
HUMAN PATHOLOGY	1
HUMAN REPRODUCTION	1
IMMUNOBIOLOGY	1
IMMUNOLOGICAL REVIEWS	1
IMMUNOLOGY	1
INDIAN JOURNAL OF PATHOLOGY AND MICROBIOLOGY	1
INDIAN JOURNAL OF PHARMACEUTICAL SCIENCES	1
INFLAMMATION AND CANCER	1
INNOVATION	1
INSECTS	1
INTERNATIONAL IMMUNOLOGY	1
INTERNATIONAL JOURNAL OF BIOCHEMISTRY & CELL BIOLOGY	1
INTERNATIONAL JOURNAL OF BIOLOGICAL MARKERS	1
INTERNATIONAL JOURNAL OF CLINICAL AND EXPERIMENTAL MEDICINE	1
INTERNATIONAL JOURNAL OF CLINICAL ONCOLOGY	1
INTERNATIONAL JOURNAL OF ENDOCRINOLOGY	1
INTERNATIONAL JOURNAL OF ENVIRONMENTAL RESEARCH AND PUBLIC HEALTH	1
INTERNATIONAL JOURNAL OF EPIDEMIOLOGY	1
INTERNATIONAL JOURNAL OF LABORATORY HEMATOLOGY	1
INTERNATIONAL JOURNAL OF ORAL SCIENCE	1
INTERNATIONAL JOURNAL OF RADIATION BIOLOGY	1
INTERNATIONAL JOURNAL OF RADIATION ONCOLOGY BIOLOGY PHYSICS	1
INTERNATIONAL JOURNAL OF SPORTS MEDICINE	1
INTERNATIONAL JOURNAL OF TOXICOLOGY	1
INVESTIGATIVE OPHTHALMOLOGY & VISUAL SCIENCE	1
IRANIAN JOURNAL OF VETERINARY RESEARCH	1
IRANIAN RED CRESCENT MEDICAL JOURNAL	1
JCO PRECISION ONCOLOGY	1
JOURNAL OF ADVANCED RESEARCH	1
JOURNAL OF AGRICULTURAL AND FOOD CHEMISTRY	1
JOURNAL OF ALLERGY AND CLINICAL IMMUNOLOGY	1
JOURNAL OF APPLIED BIOMEDICINE	1
JOURNAL OF APPLIED TOXICOLOGY	1
JOURNAL OF ASSISTED REPRODUCTION AND GENETICS	1
JOURNAL OF AUTOIMMUNITY	1
JOURNAL OF BIOCHEMISTRY	1
JOURNAL OF BIOMEDICAL NANOTECHNOLOGY	1
JOURNAL OF BIOMEDICAL SCIENCE	1
JOURNAL OF BIOSCIENCES	1
JOURNAL OF BONE AND MINERAL RESEARCH	1
JOURNAL OF BONE ONCOLOGY	1
JOURNAL OF CELL COMMUNICATION AND SIGNALING	1
JOURNAL OF CELL SCIENCE	1
JOURNAL OF CHROMATOGRAPHY A	1
JOURNAL OF CLINICAL BIOCHEMISTRY AND NUTRITION	1
JOURNAL OF CLINICAL ENDOCRINOLOGY & METABOLISM	1
JOURNAL OF CLINICAL ONCOLOGY	1
JOURNAL OF COSMETIC DERMATOLOGY	1
JOURNAL OF CUTANEOUS PATHOLOGY	1
JOURNAL OF DERMATOLOGICAL SCIENCE	1
JOURNAL OF DEVELOPMENTAL ORIGINS OF HEALTH AND DISEASE	1
JOURNAL OF DRUG DELIVERY SCIENCE AND TECHNOLOGY	1
JOURNAL OF ENDOCRINOLOGICAL INVESTIGATION	1
JOURNAL OF FUNCTIONAL FOODS	1
JOURNAL OF GASTROENTEROLOGY AND HEPATOLOGY	1
JOURNAL OF GASTROINTESTINAL AND LIVER DISEASES	1
JOURNAL OF HEART AND LUNG TRANSPLANTATION	1
JOURNAL OF HYPERTENSION	1
JOURNAL OF IMMUNOTHERAPY	1
JOURNAL OF INNATE IMMUNITY	1
JOURNAL OF MEDICAL VIROLOGY	1
JOURNAL OF MEDICINAL CHEMISTRY	1
JOURNAL OF MICROBIOLOGY AND BIOTECHNOLOGY	1
JOURNAL OF MOLECULAR AND CELLULAR CARDIOLOGY	1
JOURNAL OF MOLECULAR DIAGNOSTICS	1
JOURNAL OF MOLECULAR HISTOLOGY	1
JOURNAL OF MOLECULAR STRUCTURE	1
JOURNAL OF NEUROCHEMISTRY	1
JOURNAL OF NEUROINFLAMMATION	1
JOURNAL OF ORAL PATHOLOGY & MEDICINE	1
JOURNAL OF ORGANIC CHEMISTRY	1
JOURNAL OF ORTHOPAEDIC SURGERY AND RESEARCH	1
JOURNAL OF PERIODONTOLOGY	1
JOURNAL OF PHARMACEUTICAL AND BIOMEDICAL ANALYSIS	1
JOURNAL OF PHARMACOLOGICAL SCIENCES	1
JOURNAL OF PHARMACOLOGY AND EXPERIMENTAL THERAPEUTICS	1
JOURNAL OF PHYSIOLOGY AND BIOCHEMISTRY	1
JOURNAL OF PINEAL RESEARCH	1
JOURNAL OF PROTEOMICS	1
JOURNAL OF RADIATION RESEARCH	1
JOURNAL OF STEROID BIOCHEMISTRY AND MOLECULAR BIOLOGY	1
JOURNAL OF THE AMERICAN CHEMICAL SOCIETY	1
JOURNAL OF THE AMERICAN COLLEGE OF SURGEONS	1
JOURNAL OF THE AMERICAN NUTRITION ASSOCIATION	1
JOURNAL OF THE EUROPEAN ACADEMY OF DERMATOLOGY AND VENEREOLOGY	1
JOURNAL OF THORACIC ONCOLOGY	1
JOURNAL OF VIRAL HEPATITIS	1
JOURNAL OF VIROLOGICAL METHODS	1
JOURNAL OF ZHEJIANG UNIVERSITY-SCIENCE B	1
JOURNALS OF GERONTOLOGY SERIES A-BIOLOGICAL SCIENCES AND MEDICAL SCIENCES	1
JOVE-JOURNAL OF VISUALIZED EXPERIMENTS	1
JTO CLINICAL AND RESEARCH REPORTS	1
KOREAN JOURNAL OF INTERNAL MEDICINE	1
LEUKEMIA RESEARCH	1
LIPIDS	1
MED	1
MEDIZINISCHE GENETIK	1
METABOLITES	1
METALLOMICS	1
MICROBIAL GENOMICS	1
MICROORGANISMS	1
MITOCHONDRION	1
MODIFIED NUCLEIC ACIDS IN BIOLOGY AND MEDICINE	1
MOLECULAR & CELLULAR TOXICOLOGY	1
MOLECULAR AND CELLULAR BIOCHEMISTRY	1
MOLECULAR AND CELLULAR CHANGES IN THE CANCER CELL	1
MOLECULAR AND CELLULAR ENDOCRINOLOGY	1
MOLECULAR BIOLOGY	1
MOLECULAR BIOLOGY OF THE CELL	1
MOLECULAR ENDOCRINOLOGY	1
MOLECULAR GENETICS & GENOMIC MEDICINE	1
MOLECULAR GENETICS AND METABOLISM	1
MOLECULAR NUTRITION & FOOD RESEARCH	1
MOLECULAR OMICS	1
MOLECULAR PAIN	1
MOLECULAR PHARMACEUTICS	1
MOLECULAR PHARMACOLOGY	1
MOLECULAR REPRODUCTION AND DEVELOPMENT	1
MOLECULES AND CELLS	1
MUTAGENESIS	1
MYCOTOXIN RESEARCH	1
NANO LETTERS	1
NANO RESEARCH	1
NANO TODAY	1
NANOSCIENCE AND NANOTECHNOLOGY LETTERS	1
NANOTOXICOLOGY	1
NATURE AGING	1
NATURE CELL BIOLOGY	1
NATURE CHEMISTRY	1
NATURE REVIEWS DRUG DISCOVERY	1
NATURE REVIEWS GASTROENTEROLOGY & HEPATOLOGY	1
NATURE REVIEWS GENETICS	1
NATURE REVIEWS MOLECULAR CELL BIOLOGY	1
NATURE REVIEWS RHEUMATOLOGY	1
NEOPLASIA	1
NEURAL NETWORKS	1
NEUROENDOCRINOLOGY	1
NEUROPATHOLOGY AND APPLIED NEUROBIOLOGY	1
NEUROSCIENCE	1
NPJ PRECISION ONCOLOGY	1
NUCLEIC ACID SENSING AND IMMUNITY, PT A	1
NUCLEIC ACID THERAPEUTICS	1
NUTRITION AND CANCER-AN INTERNATIONAL JOURNAL	1
NUTRITION RESEARCH REVIEWS	1
PARASITES & VECTORS	1
PATHOLOGY	1
PEDIATRIC AND DEVELOPMENTAL PATHOLOGY	1
PEDIATRIC RESEARCH	1
PHARMACEUTICAL RESEARCH	1
PHARMACEUTICAL SCIENCES	1
PHARMACEUTICS	1
PHARMACOEPIGENETICS	1
PHILOSOPHICAL TRANSACTIONS OF THE ROYAL SOCIETY B-BIOLOGICAL SCIENCES	1
PHYSIOLOGICAL GENOMICS	1
PHYTOMEDICINE	1
PIGMENT CELL & MELANOMA RESEARCH	1
PLOS MEDICINE	1
POPULATION EPIGENETICS: METHODS AND PROTOCOLS	1
PRECISION CLINICAL MEDICINE	1
PRECISION MEDICAL SCIENCES	1
PROGRESS IN BIOPHYSICS & MOLECULAR BIOLOGY	1
PROSTATE CANCER AND PROSTATIC DISEASES	1
PROTEIN AND PEPTIDE LETTERS	1
PROTOPLASMA	1
RECENT PATENTS ON ANTI-CANCER DRUG DISCOVERY	1
REPRODUCTION FERTILITY AND DEVELOPMENT	1
REPROGRAMMING THE GENOME: CRISPR-CAS-BASED HUMAN DISEASE THERAPY	1
RESPIRATORY RESEARCH	1
REVIEWS IN MEDICAL MICROBIOLOGY	1
RMD OPEN	1
SAUDI JOURNAL OF BIOLOGICAL SCIENCES	1
SCANDINAVIAN JOURNAL OF CLINICAL & LABORATORY INVESTIGATION	1
SCIENCE	1
SCIENCE CHINA-CHEMISTRY	1
SCIENCE IMMUNOLOGY	1
SCIENCE SIGNALING	1
SCIENCE TRANSLATIONAL MEDICINE	1
SEMINARS IN HEMATOLOGY	1
SEMINARS IN IMMUNOPATHOLOGY	1
SEMINARS IN ONCOLOGY	1
SENSORS AND ACTUATORS B-CHEMICAL	1
SMALL	1
SMALL METHODS	1
SPRINGERPLUS	1
STEM CELL REPORTS	1
STEM CELL RESEARCH & THERAPY	1
TECHNIQUES IN COLOPROCTOLOGY	1
THERAPEUTIC ADVANCES IN HEMATOLOGY	1
THORACIC CANCER	1
THROMBOSIS AND HAEMOSTASIS	1
TOHOKU JOURNAL OF EXPERIMENTAL MEDICINE	1
TOXICOLOGY AND APPLIED PHARMACOLOGY	1
TOXICOLOGY IN VITRO	1
TRANSLATIONAL GASTROENTEROLOGY AND HEPATOLOGY	1
TRENDS IN FOOD SCIENCE & TECHNOLOGY	1
TRENDS IN GENETICS	1
TRENDS IN IMMUNOLOGY	1
TUBERCULOSIS	1
TURKISH JOURNAL OF GASTROENTEROLOGY	1
VETERINARY AND COMPARATIVE ONCOLOGY	1
VETERINARY SCIENCES	1
VIEW	1
VIRUS RESEARCH	1
WIRES MECHANISMS OF DISEASE	1
WORLD JOURNAL OF BIOLOGICAL PSYCHIATRY	1
WORLD JOURNAL OF GASTROINTESTINAL ONCOLOGY	1
WORLD JOURNAL OF STEM CELLS	1
