# Supplementary material for: Bibliometric analysis and visualization of the research on the relationship between RNA methylation and immune cell infiltration in tumors
Source: Front Immunol. 2024 Dec 12;15:1477828. doi: 10.3389/fimmu.2024.1477828 (PMC11669668; doi:10.3389/fimmu.2024.1477828)
Supplement: Supplementary file 1 [file DataSheet1.zip › Supplementary table 1-20/Supplementary table 11 Journals ranking based on Source-Impact_bibliometrix.xlsx]

## Sheet: Sheet1
Supplementary table 11 Journals ranking based on Source Impact
Source	h_index	g_index	m_index	TC	NP	PY_start
NATURE COMMUNICATIONS	25	31	2.273	3349	31	2014
MOLECULAR CANCER	23	35	2.3	3630	35	2015
FRONTIERS IN IMMUNOLOGY	22	38	2.2	2203	145	2015
FRONTIERS IN ONCOLOGY	20	30	2.222	1501	139	2016
ONCOTARGET	20	30	1.818	945	34	2014
PROCEEDINGS OF THE NATIONAL ACADEMY OF SCIENCES OF THE UNITED STATES OF AMERICA	20	24	2	1647	24	2015
CANCERS	19	27	2.714	1011	74	2018
ONCOGENE	18	22	1.8	1102	22	2015
CANCER RESEARCH	17	21	1.7	1182	21	2015
CLINICAL EPIGENETICS	17	27	1.7	795	36	2015
FRONTIERS IN CELL AND DEVELOPMENTAL BIOLOGY	17	26	2.833	1032	76	2019
INTERNATIONAL JOURNAL OF MOLECULAR SCIENCES	17	36	1.545	1376	51	2014
FRONTIERS IN GENETICS	15	23	1.667	923	119	2016
SCIENTIFIC REPORTS	15	27	1.364	859	75	2014
CELL DEATH & DISEASE	14	20	1.556	532	20	2016
BLOOD	13	16	1.3	772	16	2015
EBIOMEDICINE	13	14	1.857	682	14	2018
AGING-US	12	22	2	535	48	2019
BMC CANCER	12	18	1.091	371	30	2014
CANCER CELL INTERNATIONAL	12	19	1.5	373	27	2017
NUCLEIC ACIDS RESEARCH	12	16	1.2	749	16	2015
PLOS ONE	12	19	1.091	396	25	2014
CANCER LETTERS	11	16	1	1066	16	2014
SEMINARS IN CANCER BIOLOGY	11	11	1.375	435	11	2017
CANCER CELL	10	10	0.909	2040	10	2014
EPIGENETICS	10	17	0.909	497	17	2014
GENE	10	18	0.909	339	20	2014
FRONTIERS IN MOLECULAR BIOSCIENCES	9	13	1.8	220	27	2020
GASTROENTEROLOGY	9	11	1	760	11	2016
JOURNAL OF EXPERIMENTAL & CLINICAL CANCER RESEARCH	9	11	1.125	397	11	2017
JOURNAL OF TRANSLATIONAL MEDICINE	9	16	0.9	319	16	2015
MOLECULAR ONCOLOGY	9	10	0.9	531	10	2015
PLOS PATHOGENS	9	11	0.818	338	11	2014
CANCER DISCOVERY	8	8	0.889	818	8	2016
FRONTIERS IN PHARMACOLOGY	8	14	2	216	22	2021
INTERNATIONAL JOURNAL OF ONCOLOGY	8	13	0.8	460	13	2015
JOURNAL FOR IMMUNOTHERAPY OF CANCER	8	12	1.143	177	12	2018
JOURNAL OF BIOLOGICAL CHEMISTRY	8	9	0.727	269	9	2014
JOURNAL OF CELLULAR PHYSIOLOGY	8	12	1.143	301	12	2018
MOLECULAR THERAPY-NUCLEIC ACIDS	8	10	1.333	361	10	2019
MUTATION RESEARCH-REVIEWS IN MUTATION RESEARCH	8	11	0.727	634	11	2014
NATURE	8	8	1	2598	8	2017
NATURE IMMUNOLOGY	8	8	0.8	1352	8	2015
THERANOSTICS	8	13	0.727	486	13	2014
AMERICAN JOURNAL OF CANCER RESEARCH	7	17	0.7	294	21	2015
ANNALS OF TRANSLATIONAL MEDICINE	7	11	1.75	163	24	2021
BIOMED RESEARCH INTERNATIONAL	7	11	0.636	143	18	2014
CANCER MEDICINE	7	14	1.167	292	14	2019
CELL REPORTS	7	8	0.7	283	8	2015
CELLS	7	10	0.875	153	10	2017
DISEASE MARKERS	7	11	0.778	155	17	2016
GENOME BIOLOGY	7	7	0.7	560	7	2015
INTERNATIONAL JOURNAL OF BIOLOGICAL SCIENCES	7	10	1.75	149	10	2021
JOURNAL OF CELLULAR AND MOLECULAR MEDICINE	7	14	1	258	14	2018
JOURNAL OF HEPATOLOGY	7	7	0.7	365	7	2015
JOURNAL OF IMMUNOLOGY RESEARCH	7	10	1.4	120	12	2020
JOURNAL OF ONCOLOGY	7	10	1.4	139	24	2020
MOLECULAR CELL	7	8	1	1198	8	2018
MOLECULAR THERAPY	7	8	0.7	370	8	2015
NEURO-ONCOLOGY	7	7	0.875	146	7	2017
ONCOLOGY REPORTS	7	10	0.7	129	10	2015
ONCOTARGETS AND THERAPY	7	7	0.875	145	7	2017
BIOCHIMICA ET BIOPHYSICA ACTA-REVIEWS ON CANCER	6	6	0.545	145	6	2014
BIOENGINEERED	6	8	1.5	105	8	2021
BIOMOLECULES	6	10	1	132	10	2019
CANCER COMMUNICATIONS	6	6	1.5	171	6	2021
CANCER IMMUNOLOGY RESEARCH	6	6	0.667	222	6	2016
CELL	6	6	0.6	2191	6	2015
COMPUTATIONAL AND STRUCTURAL BIOTECHNOLOGY JOURNAL	6	9	1.2	122	9	2020
EPIGENOMICS	6	10	0.667	118	12	2016
EXPERT REVIEW OF MOLECULAR DIAGNOSTICS	6	7	0.6	212	7	2015
FASEB JOURNAL	6	7	1	282	7	2019
FRONTIERS IN ENDOCRINOLOGY	6	11	0.857	188	11	2018
GENOME MEDICINE	6	8	0.545	162	8	2014
JOURNAL OF CANCER	6	12	0.75	261	12	2017
JOURNAL OF CLINICAL INVESTIGATION	6	8	0.75	427	8	2017
JOURNAL OF HEMATOLOGY & ONCOLOGY	6	6	1.2	516	6	2020
ONCOLOGY LETTERS	6	12	0.6	148	14	2015
OXIDATIVE MEDICINE AND CELLULAR LONGEVITY	6	10	1.5	116	14	2021
SIGNAL TRANSDUCTION AND TARGETED THERAPY	6	6	1.5	244	6	2021
TUMOR BIOLOGY	6	6	0.545	129	6	2014
ANALYTICA CHIMICA ACTA	5	5	0.455	126	5	2014
BIOCHEMICAL AND BIOPHYSICAL RESEARCH COMMUNICATIONS	5	7	0.5	185	7	2015
BIOCHIMICA ET BIOPHYSICA ACTA-GENE REGULATORY MECHANISMS	5	6	0.5	169	6	2015
BIOCHIMICA ET BIOPHYSICA ACTA-MOLECULAR BASIS OF DISEASE	5	6	0.455	314	6	2014
BIOMEDICINE & PHARMACOTHERAPY	5	9	0.833	83	10	2019
BIOMEDICINES	5	9	1.25	104	9	2021
BRITISH JOURNAL OF CANCER	5	5	0.625	109	5	2017
CANCER MANAGEMENT AND RESEARCH	5	7	0.833	54	7	2019
CANCER SCIENCE	5	9	0.625	152	9	2017
CARCINOGENESIS	5	6	0.5	289	6	2015
CELL BIOLOGY INTERNATIONAL	5	7	1	81	7	2020
CELL DEATH AND DIFFERENTIATION	5	6	0.714	130	6	2018
CLINICAL CANCER RESEARCH	5	6	0.556	141	6	2016
FRONTIERS IN MEDICINE	5	6	1.25	41	7	2021
GUT	5	5	0.5	302	5	2015
INTERNATIONAL IMMUNOPHARMACOLOGY	5	9	1	96	9	2020
INTERNATIONAL JOURNAL OF GENERAL MEDICINE	5	7	1.25	66	14	2021
INTERNATIONAL JOURNAL OF MOLECULAR MEDICINE	5	5	0.455	232	5	2014
JCI INSIGHT	5	6	0.625	137	6	2017
JOURNAL OF CLINICAL LABORATORY ANALYSIS	5	8	1.25	73	8	2021
JOURNAL OF GASTROINTESTINAL ONCOLOGY	5	6	1.25	42	7	2021
JOURNAL OF IMMUNOLOGY	5	5	0.5	128	5	2015
JOURNAL OF INFLAMMATION RESEARCH	5	8	1.25	105	8	2021
LEUKEMIA	5	6	0.455	313	6	2014
MOLECULAR CANCER RESEARCH	5	6	0.455	187	6	2014
ONCOIMMUNOLOGY	5	5	0.556	144	5	2016
PEERJ	5	7	1	115	7	2020
WORLD JOURNAL OF GASTROENTEROLOGY	5	5	0.455	416	5	2014
WORLD JOURNAL OF SURGICAL ONCOLOGY	5	6	1.25	46	7	2021
ADVANCED SCIENCE	4	7	1.333	54	7	2022
BIOMARKER RESEARCH	4	7	0.8	68	7	2020
BIOSCIENCE REPORTS	4	7	0.667	57	7	2019
BLOOD ADVANCES	4	5	0.571	101	5	2018
BMC MEDICAL GENOMICS	4	6	0.667	44	12	2019
CELL BIOLOGY AND TOXICOLOGY	4	4	0.8	82	4	2020
CELL DEATH DISCOVERY	4	5	1	92	5	2021
CELLULAR AND MOLECULAR LIFE SCIENCES	4	4	0.444	106	4	2016
CELLULAR ONCOLOGY	4	6	0.4	73	6	2015
CHINESE CHEMICAL LETTERS	4	4	1.333	87	4	2022
EXPERIMENTAL HEMATOLOGY & ONCOLOGY	4	5	0.667	64	5	2019
FREE RADICAL BIOLOGY AND MEDICINE	4	4	0.5	193	4	2017
FRONTIERS IN CELLULAR AND INFECTION MICROBIOLOGY	4	4	0.571	31	4	2018
GENOME RESEARCH	4	4	0.364	184	4	2014
HEPATOLOGY	4	5	0.667	166	5	2019
INTERNATIONAL JOURNAL OF CANCER	4	6	0.364	302	6	2014
JOURNAL OF CANCER RESEARCH AND CLINICAL ONCOLOGY	4	9	0.5	88	19	2017
JOURNAL OF OVARIAN RESEARCH	4	4	0.667	58	4	2019
MEDICAL SCIENCE MONITOR	4	4	0.571	117	4	2018
MOLECULAR CARCINOGENESIS	4	5	0.5	88	5	2017
MOLECULAR MEDICINE REPORTS	4	8	0.364	91	8	2014
NATURE CANCER	4	4	0.8	557	4	2020
PATHOLOGY & ONCOLOGY RESEARCH	4	5	0.667	27	6	2019
RNA BIOLOGY	4	4	0.364	148	4	2014
SCIENCE OF THE TOTAL ENVIRONMENT	4	4	0.667	124	4	2019
TRANSLATIONAL CANCER RESEARCH	4	6	0.571	49	18	2018
ACCOUNTS OF CHEMICAL RESEARCH	3	3	0.75	103	3	2021
ACTA PHARMACEUTICA SINICA B	3	4	0.3	122	4	2015
ADVANCED DRUG DELIVERY REVIEWS	3	3	0.375	221	3	2017
AMERICAN JOURNAL OF PATHOLOGY	3	3	0.273	118	3	2014
AMERICAN JOURNAL OF TRANSLATIONAL RESEARCH	3	7	0.429	60	20	2018
ANALYST	3	3	0.429	50	3	2018
ANALYTICAL CHEMISTRY	3	3	0.6	22	3	2020
BIOCHIMIE	3	5	0.6	56	5	2020
BIOLOGY-BASEL	3	4	0.75	20	4	2021
BMC BIOINFORMATICS	3	4	0.5	25	8	2019
BMC GENOMICS	3	4	0.333	91	4	2016
BRIEFINGS IN BIOINFORMATICS	3	4	0.429	141	4	2018
CANCER GENE THERAPY	3	4	0.5	101	4	2019
CELLULAR & MOLECULAR BIOLOGY LETTERS	3	3	1	54	3	2022
CHEMICO-BIOLOGICAL INTERACTIONS	3	3	1	18	3	2022
CLINICAL & TRANSLATIONAL ONCOLOGY	3	4	0.75	19	5	2021
CLINICAL AND TRANSLATIONAL MEDICINE	3	6	0.75	66	6	2021
CLINICAL REVIEWS IN ALLERGY & IMMUNOLOGY	3	3	0.273	114	3	2014
CRITICAL REVIEWS IN FOOD SCIENCE AND NUTRITION	3	4	0.375	103	4	2017
CRITICAL REVIEWS IN IMMUNOLOGY	3	3	0.273	43	3	2014
CURRENT OPINION IN GENETICS & DEVELOPMENT	3	3	0.375	151	3	2017
CURRENT PHARMACEUTICAL DESIGN	3	5	0.375	34	5	2017
ELIFE	3	4	0.429	47	4	2018
EMBO JOURNAL	3	3	0.6	254	3	2020
EMBO REPORTS	3	3	0.429	116	3	2018
EPIGENETICS & CHROMATIN	3	3	0.5	51	3	2019
EUROPEAN JOURNAL OF IMMUNOLOGY	3	4	0.273	96	4	2014
EXPERIMENTAL AND MOLECULAR MEDICINE	3	3	0.75	51	3	2021
EXPERIMENTAL BIOLOGY AND MEDICINE	3	4	0.75	25	4	2021
EXPERIMENTAL HEMATOLOGY	3	3	0.273	214	3	2014
FRONTIERS IN BIOENGINEERING AND BIOTECHNOLOGY	3	4	0.6	38	4	2020
GENES	3	5	0.75	27	7	2021
GENES & DISEASES	3	4	1.5	27	4	2023
GENOMICS	3	3	0.5	13	4	2019
HELIYON	3	7	0.5	57	19	2019
HUMAN CELL	3	4	1	30	4	2022
INTERNATIONAL JOURNAL OF BIOLOGICAL MACROMOLECULES	3	3	0.375	44	3	2017
ISCIENCE	3	3	0.75	13	4	2021
JOURNAL OF CELLULAR BIOCHEMISTRY	3	4	0.5	33	4	2019
JOURNAL OF CHROMATOGRAPHY B-ANALYTICAL TECHNOLOGIES IN THE BIOMEDICAL AND LIFE SCIENCES	3	3	0.273	45	3	2014
JOURNAL OF INVESTIGATIVE DERMATOLOGY	3	6	0.429	77	6	2018
JOURNAL OF PATHOLOGY	3	3	0.273	32	3	2014
JOURNAL OF THORACIC DISEASE	3	6	0.375	138	6	2017
LABORATORY INVESTIGATION	3	4	0.5	39	4	2019
LIFE SCIENCES	3	3	0.6	42	3	2020
LIFE-BASEL	3	4	0.75	49	4	2021
MBIO	3	4	0.429	50	4	2018
MOLECULAR CANCER THERAPEUTICS	3	4	0.6	35	4	2020
MOLECULAR IMMUNOLOGY	3	4	0.429	76	4	2018
MOLECULAR THERAPY-ONCOLYTICS	3	3	0.6	114	3	2020
MUTATION RESEARCH-FUNDAMENTAL AND MOLECULAR MECHANISMS OF MUTAGENESIS	3	3	0.3	132	3	2015
NAR CANCER	3	4	0.6	40	4	2020
NPJ GENOMIC MEDICINE	3	3	0.429	48	3	2018
NUTRIENTS	3	4	0.273	162	4	2014
ONCOLOGY RESEARCH	3	4	0.375	79	4	2017
ORAL DISEASES	3	4	1.5	28	4	2023
PATHOLOGY RESEARCH AND PRACTICE	3	7	0.5	56	9	2019
PHARMACOGENOMICS & PERSONALIZED MEDICINE	3	4	0.75	23	4	2021
REDOX BIOLOGY	3	3	0.6	218	3	2020
SCIENCE ADVANCES	3	3	0.429	199	3	2018
TRANSLATIONAL LUNG CANCER RESEARCH	3	4	0.75	34	4	2021
TRANSLATIONAL ONCOLOGY	3	6	0.75	40	10	2021
TRANSLATIONAL RESEARCH	3	3	0.429	72	3	2018
VIRCHOWS ARCHIV	3	3	0.375	113	3	2017
VIRUSES-BASEL	3	4	0.3	100	4	2015
3 BIOTECH	2	2	0.5	10	2	2021
ACS APPLIED MATERIALS & INTERFACES	2	2	0.667	48	2	2022
ACS CHEMICAL BIOLOGY	2	2	0.2	73	2	2015
ACS NANO	2	2	0.286	142	2	2018
ADVANCED FUNCTIONAL MATERIALS	2	2	0.667	20	2	2022
ADVANCED HEALTHCARE MATERIALS	2	2	1	10	2	2023
ADVANCED MATERIALS	2	2	1	46	2	2023
ADVANCES IN CLINICAL AND EXPERIMENTAL MEDICINE	2	2	0.4	16	2	2020
AGEING RESEARCH REVIEWS	2	2	0.25	155	2	2017
ANALYTICAL AND BIOANALYTICAL CHEMISTRY	2	2	0.2	30	2	2015
ANNALS OF HEPATOLOGY	2	2	0.2	13	2	2015
ANNALS OF MEDICINE	2	2	0.5	36	2	2021
ANNALS OF ONCOLOGY	2	2	0.25	56	2	2017
APOPTOSIS	2	3	1	9	3	2023
APPLIED BIOCHEMISTRY AND BIOTECHNOLOGY	2	3	0.5	26	3	2021
ARCHIVES OF TOXICOLOGY	2	2	0.25	51	2	2017
ARTERIOSCLEROSIS THROMBOSIS AND VASCULAR BIOLOGY	2	2	0.333	56	2	2019
ARTHRITIS RESEARCH & THERAPY	2	2	0.286	87	2	2018
BIOACTIVE MATERIALS	2	2	1	53	2	2023
BIOCELL	2	2	0.4	8	4	2020
BIOCHEMICAL PHARMACOLOGY	2	2	1	7	2	2023
BIOCHEMISTRY AND CELL BIOLOGY	2	2	0.2	86	2	2015
BIOCHIMICA ET BIOPHYSICA ACTA-MOLECULAR CELL RESEARCH	2	2	0.182	14	2	2014
BIOESSAYS	2	2	0.222	60	2	2016
BIOLOGICAL PROCEDURES ONLINE	2	2	0.25	36	2	2017
BIOMARKERS IN MEDICINE	2	2	0.333	7	2	2019
BIOSENSORS & BIOELECTRONICS	2	2	0.2	32	2	2015
BLOOD CANCER JOURNAL	2	3	0.182	96	3	2014
BMC GASTROENTEROLOGY	2	4	0.667	16	7	2022
BMC GENETICS	2	2	0.182	26	2	2014
BMC MEDICINE	2	2	0.5	31	2	2021
BMC PULMONARY MEDICINE	2	3	0.5	10	3	2021
BRAIN SCIENCES	2	2	0.667	4	2	2022
BRITISH JOURNAL OF PHARMACOLOGY	2	2	0.182	71	2	2014
CANCER AND METASTASIS REVIEWS	2	2	0.182	74	2	2014
CANCER BIOMARKERS	2	3	0.4	28	3	2020
CANCER CHEMOTHERAPY AND PHARMACOLOGY	2	2	0.667	5	2	2022
CANCER RESEARCH COMMUNICATIONS	2	2	0.667	4	2	2022
CELL AND BIOSCIENCE	2	2	1	7	2	2023
CELL METABOLISM	2	2	0.5	284	2	2021
CELL PROLIFERATION	2	3	1	10	3	2023
CELL RESEARCH	2	2	0.222	477	2	2016
CELL TRANSPLANTATION	2	2	0.4	46	2	2020
CELLULAR & MOLECULAR IMMUNOLOGY	2	2	0.222	154	2	2016
CELLULAR PHYSIOLOGY AND BIOCHEMISTRY	2	3	0.286	33	3	2018
CHEMICAL RESEARCH IN TOXICOLOGY	2	3	0.333	50	3	2019
CHEMISTRY & BIODIVERSITY	2	2	0.2	13	2	2015
CHINESE JOURNAL OF CANCER RESEARCH	2	2	0.5	10	2	2021
CHINESE MEDICAL JOURNAL	2	3	0.25	14	4	2017
CHROMATIN REMODELLING AND IMMUNITY	2	2	0.25	46	2	2017
CLINICAL & TRANSLATIONAL IMMUNOLOGY	2	2	0.5	33	2	2021
CLINICAL CHEMISTRY	2	2	0.286	93	2	2018
COMMUNICATIONS BIOLOGY	2	2	0.4	58	2	2020
COMPUTATIONAL AND MATHEMATICAL METHODS IN MEDICINE	2	2	0.667	8	5	2022
COMPUTERS IN BIOLOGY AND MEDICINE	2	3	0.4	15	6	2020
CRITICAL REVIEWS IN CLINICAL LABORATORY SCIENCES	2	2	0.182	90	2	2014
CRITICAL REVIEWS IN EUKARYOTIC GENE EXPRESSION	2	2	0.667	6	3	2022
CRITICAL REVIEWS IN ONCOLOGY HEMATOLOGY	2	4	0.25	32	4	2017
CURRENT CANCER DRUG TARGETS	2	2	0.222	58	2	2016
CYTOKINE	2	3	0.333	33	3	2019
DEVELOPMENTAL CELL	2	2	0.25	62	2	2017
DNA AND CELL BIOLOGY	2	2	0.4	43	2	2020
ENVIRONMENTAL HEALTH PERSPECTIVES	2	2	0.286	40	2	2018
ENVIRONMENTAL POLLUTION	2	3	0.5	36	3	2021
EPMA JOURNAL	2	3	0.5	33	3	2021
EUROPEAN JOURNAL OF CANCER	2	2	0.222	25	2	2016
EUROPEAN JOURNAL OF HAEMATOLOGY	2	2	0.2	24	2	2015
EUROPEAN JOURNAL OF MEDICAL RESEARCH	2	3	1	9	4	2023
EUROPEAN REVIEW FOR MEDICAL AND PHARMACOLOGICAL SCIENCES	2	3	0.333	17	3	2019
EXPERIMENTAL CELL RESEARCH	2	3	0.286	22	3	2018
EXPERT REVIEW OF GASTROENTEROLOGY & HEPATOLOGY	2	4	0.286	26	4	2018
FEBS LETTERS	2	2	0.182	116	2	2014
FEBS OPEN BIO	2	2	0.182	119	2	2014
FRONTIERS IN CARDIOVASCULAR MEDICINE	2	2	0.5	11	2	2021
FRONTIERS IN MOLECULAR NEUROSCIENCE	2	3	0.5	15	3	2021
FRONTIERS IN SURGERY	2	2	0.667	8	3	2022
FUNCTIONAL & INTEGRATIVE GENOMICS	2	2	1	12	2	2023
GENES CHROMOSOMES & CANCER	2	3	0.667	15	3	2022
GLAND SURGERY	2	2	0.667	8	2	2022
HAEMATOLOGICA	2	2	0.333	60	2	2019
HEPATOLOGY INTERNATIONAL	2	2	0.667	24	2	2022
HEREDITAS	2	3	0.5	14	4	2021
HUMAN MOLECULAR GENETICS	2	3	0.182	38	3	2014
IMMUNITY	2	2	0.25	158	2	2017
IMMUNITY INFLAMMATION AND DISEASE	2	2	0.5	20	2	2021
IMMUNOTHERAPY	2	2	0.25	32	2	2017
IN VIVO	2	2	0.4	36	2	2020
INFECTIOUS AGENTS AND CANCER	2	2	0.4	36	2	2020
INTERNATIONAL JOURNAL OF GENOMICS	2	3	0.25	46	3	2017
INTERNATIONAL JOURNAL OF HEMATOLOGY	2	2	0.182	55	2	2014
INTERNATIONAL JOURNAL OF MEDICAL SCIENCES	2	3	0.667	11	5	2022
IUBMB LIFE	2	3	0.5	88	3	2021
JOURNAL OF CELL BIOLOGY	2	2	0.25	158	2	2017
JOURNAL OF CLINICAL MEDICINE	2	3	0.5	16	3	2021
JOURNAL OF ENDODONTICS	2	2	0.25	36	2	2017
JOURNAL OF GENETICS AND GENOMICS	2	2	0.222	42	2	2016
JOURNAL OF GINSENG RESEARCH	2	2	0.5	24	2	2021
JOURNAL OF IMMUNOLOGICAL METHODS	2	2	0.2	11	2	2015
JOURNAL OF INTERNATIONAL MEDICAL RESEARCH	2	2	0.4	50	2	2020
JOURNAL OF LABORATORY MEDICINE	2	2	0.667	10	2	2022
JOURNAL OF LEUKOCYTE BIOLOGY	2	2	0.25	260	2	2017
JOURNAL OF NEURO-ONCOLOGY	2	2	0.286	36	2	2018
JOURNAL OF NUTRITIONAL BIOCHEMISTRY	2	2	0.333	35	2	2019
JOURNAL OF PERSONALIZED MEDICINE	2	3	0.333	9	3	2019
JOURNAL OF PHARMACEUTICAL ANALYSIS	2	2	1	10	2	2023
JOURNAL OF VIROLOGY	2	4	0.2	64	4	2015
KAOHSIUNG JOURNAL OF MEDICAL SCIENCES	2	2	0.4	17	2	2020
LIVER INTERNATIONAL	2	2	0.2	50	2	2015
LUNG CANCER	2	2	0.4	14	2	2020
MEDCOMM	2	2	0.667	17	2	2022
MEDICAL ONCOLOGY	2	3	0.667	12	4	2022
MEDICINE	2	4	0.5	20	11	2021
MICROBIOLOGY SPECTRUM	2	3	1	9	3	2023
MOLECULAR & CELLULAR PROTEOMICS	2	3	0.222	64	3	2016
MOLECULAR AND CELLULAR BIOLOGY	2	3	0.286	111	3	2018
MOLECULAR BIOLOGY REPORTS	2	3	0.333	49	3	2019
MOLECULAR BIOMEDICINE	2	2	1	21	2	2023
MOLECULAR HUMAN REPRODUCTION	2	2	0.2	35	2	2015
MOLECULAR THERAPY NUCLEIC ACIDS	2	2	0.4	45	2	2020
MUTATION RESEARCH-GENETIC TOXICOLOGY AND ENVIRONMENTAL MUTAGENESIS	2	2	0.182	54	2	2014
NATURE BIOTECHNOLOGY	2	2	0.667	94	2	2022
NATURE GENETICS	2	2	0.222	256	2	2016
NATURE MEDICINE	2	2	0.286	1036	2	2018
NATURE REVIEWS CLINICAL ONCOLOGY	2	2	1	72	2	2023
NEOPLASMA	2	4	0.333	35	4	2019
NEURO-ONCOLOGY ADVANCES	2	3	0.5	18	3	2021
NON-CODING RNA RESEARCH	2	2	1	6	3	2023
ONCOGENESIS	2	2	0.222	80	2	2016
OPEN BIOLOGY	2	2	0.333	66	2	2019
ORAL ONCOLOGY	2	2	0.4	26	2	2020
PHARMACOLOGICAL RESEARCH	2	2	0.5	116	2	2021
PLOS GENETICS	2	2	0.182	119	2	2014
PROTEIN & CELL	2	2	0.5	281	2	2021
RADIOTHERAPY AND ONCOLOGY	2	2	0.5	38	2	2021
REPRODUCTIVE SCIENCES	2	3	0.25	17	3	2017
TECHNOLOGY IN CANCER RESEARCH & TREATMENT	2	3	0.25	12	5	2017
THERAPEUTIC ADVANCES IN MEDICAL ONCOLOGY	2	2	0.4	19	2	2020
TOXICOLOGY LETTERS	2	2	0.5	25	2	2021
TOXICOLOGY RESEARCH	2	2	0.222	23	2	2016
TRANSLATIONAL ANDROLOGY AND UROLOGY	2	2	0.5	5	4	2021
TRENDS IN MOLECULAR MEDICINE	2	2	0.333	326	2	2019
VACCINES	2	2	1	8	2	2023
ACS CENTRAL SCIENCE	1	1	0.333	52	1	2022
ACTA BIOCHIMICA ET BIOPHYSICA SINICA	1	1	0.5	1	1	2023
ACTA BIOCHIMICA POLONICA	1	1	0.111	4	1	2016
ACTA NEUROPATHOLOGICA	1	1	0.5	1	1	2023
ACTA NEUROPATHOLOGICA COMMUNICATIONS	1	2	0.5	9	2	2023
ACTA PHARMACOLOGICA SINICA	1	1	1	1	1	2024
ADVANCED PHARMACEUTICAL BULLETIN	1	1	0.333	2	1	2022
ADVANCED THERAPEUTICS	1	1	0.333	1	1	2022
ADVANCES IN CANCER BIOLOGY-METASTASIS	1	1	0.333	1	1	2022
ADVANCES IN CLINICAL CHEMISTRY, VOL 97	1	1	0.2	6	1	2020
AGING AND DISEASE	1	1	0.333	58	1	2022
AGING CELL	1	1	0.333	11	1	2022
AGING CLINICAL AND EXPERIMENTAL RESEARCH	1	1	0.125	4	1	2017
AIDS RESEARCH AND HUMAN RETROVIRUSES	1	1	0.25	12	1	2021
ALLERGY AND ASTHMA PROCEEDINGS	1	1	0.167	11	1	2019
AMERICAN JOURNAL OF HUMAN GENETICS	1	1	0.143	57	1	2018
AMERICAN JOURNAL OF SURGICAL PATHOLOGY	1	1	0.333	13	1	2022
ANALYTICAL CELLULAR PATHOLOGY	1	1	0.091	17	1	2014
ANALYTICAL SCIENCES	1	1	0.111	1	1	2016
ANDROLOGIA	1	1	0.333	1	1	2022
ANGEWANDTE CHEMIE-INTERNATIONAL EDITION	1	1	0.2	52	1	2020
ANIMAL REPRODUCTION SCIENCE	1	1	0.091	4	1	2014
ANNALS OF HEMATOLOGY	1	1	0.5	2	2	2023
ANNALS OF THE RHEUMATIC DISEASES	1	1	0.167	64	1	2019
ANNUAL REVIEW OF CANCER BIOLOGY, VOL 4	1	1	0.2	61	1	2020
ANNUAL REVIEW OF IMMUNOLOGY	1	1	0.5	14	1	2023
ANNUAL REVIEW OF IMMUNOLOGY, VOL 37, 2019	1	1	0.167	30	1	2019
ANTI-CANCER DRUGS	1	1	0.5	1	1	2023
ANTICANCER RESEARCH	1	1	0.091	31	1	2014
ANTIOXIDANTS	1	1	0.5	3	1	2023
ANTIOXIDANTS & REDOX SIGNALING	1	1	0.333	2	2	2022
ANTIVIRAL RESEARCH	1	1	0.167	22	1	2019
APMIS	1	1	0.2	7	1	2020
APPLIED ORGANOMETALLIC CHEMISTRY	1	1	0.167	11	1	2019
AQUATIC TOXICOLOGY	1	1	0.167	18	1	2019
ARABIAN JOURNAL OF CHEMISTRY	1	1	0.5	3	1	2023
ARCHIVES OF BIOCHEMISTRY AND BIOPHYSICS	1	1	0.167	49	1	2019
ARCHIVES OF DERMATOLOGICAL RESEARCH	1	1	0.143	25	1	2018
ARCHIVES OF GYNECOLOGY AND OBSTETRICS	1	1	0.091	6	1	2014
ARCHIVES OF ORAL BIOLOGY	1	1	0.5	2	1	2023
ARCHIVES OF PHARMACAL RESEARCH	1	1	0.25	10	1	2021
ARTHRITIS & RHEUMATOLOGY	1	1	0.5	5	1	2023
ARTIFICIAL CELLS NANOMEDICINE AND BIOTECHNOLOGY	1	1	0.25	17	1	2021
ASIA-PACIFIC JOURNAL OF CLINICAL ONCOLOGY	1	1	0.143	16	1	2018
ATHEROSCLEROSIS	1	1	0.2	12	1	2020
AURIS NASUS LARYNX	1	1	0.5	3	1	2023
BEHAVIOURAL BRAIN RESEARCH	1	1	0.125	1	1	2017
BIOCHEMICAL JOURNAL	1	1	0.091	15	1	2014
BIOCHEMISTRY	1	1	0.167	15	1	2019
BIOCHIMICA ET BIOPHYSICA ACTA-MOLECULAR AND CELL BIOLOGY OF LIPIDS	1	1	1	1	1	2024
BIOLOGICAL CHEMISTRY	1	1	0.167	21	1	2019
BIOLOGICAL REVIEWS	1	1	0.167	34	1	2019
BIOLOGY OF REPRODUCTION	1	1	0.111	17	1	2016
BIOLOGY OF SEX DIFFERENCES	1	1	0.167	25	1	2019
BIOMACROMOLECULES	1	1	0.333	12	1	2022
BIOMARKERS	1	1	0.5	2	2	2023
BIOMARKERS FOR IMMUNOTHERAPY OF CANCER: METHODS AND PROTOCOLS	1	1	0.2	6	1	2020
BIOMATERIALS ADVANCES	1	1	0.333	13	1	2022
BIOMEDICAL PAPERS-OLOMOUC	1	1	0.5	3	1	2023
BIOORGANIC & MEDICINAL CHEMISTRY	1	1	0.2	16	1	2020
BIOORGANIC & MEDICINAL CHEMISTRY LETTERS	1	1	0.143	1	1	2018
BIOSENSORS-BASEL	1	1	0.333	1	1	2022
BLOOD CELLS MOLECULES AND DISEASES	1	1	0.2	21	1	2020
BLOOD REVIEWS	1	1	0.333	18	1	2022
BMB REPORTS	1	1	0.2	8	1	2020
BMC CELL BIOLOGY	1	1	0.125	34	1	2017
BMC GENOMIC DATA	1	2	0.333	10	2	2022
BMC MOLECULAR BIOLOGY	1	1	0.125	14	1	2017
BMC RESEARCH NOTES	1	1	0.333	2	1	2022
BMC SYSTEMS BIOLOGY	1	1	0.111	22	1	2016
BMC UROLOGY	1	2	0.333	6	2	2022
BONE RESEARCH	1	1	0.2	11	1	2020
BRAIN PATHOLOGY	1	1	0.5	3	1	2023
BRAIN RESEARCH	1	1	0.111	35	1	2016
BRAIN TUMOR PATHOLOGY	1	1	0.167	28	1	2019
BREAST CANCER	1	1	0.333	3	2	2022
BREAST CANCER RESEARCH	1	1	0.091	52	1	2014
BREAST CANCER-TARGETS AND THERAPY	1	1	0.333	7	1	2022
BREAST CARE	1	1	0.2	7	1	2020
BRITISH JOURNAL OF CLINICAL PHARMACOLOGY	1	1	0.1	13	1	2015
BRITISH JOURNAL OF HAEMATOLOGY	1	1	0.2	10	1	2020
CANADIAN JOURNAL OF GASTROENTEROLOGY AND HEPATOLOGY	1	1	0.333	1	1	2022
CANADIAN JOURNAL OF INFECTIOUS DISEASES & MEDICAL MICROBIOLOGY	1	1	0.25	4	1	2021
CANCER	1	1	0.143	38	1	2018
CANCER AND ZEBRAFISH: MECHANISMS, TECHNIQUES, AND MODELS	1	1	0.111	2	1	2016
CANCER BIOLOGY & MEDICINE	1	1	0.333	10	1	2022
CANCER BIOLOGY & THERAPY	1	1	0.5	1	1	2023
CANCER CONTROL	1	1	0.25	10	1	2021
CANCER DRUG RESISTANCE	1	2	0.167	8	2	2019
CANCER EPIDEMIOLOGY BIOMARKERS & PREVENTION	1	1	0.1	31	1	2015
CANCER EPIGENETICS: RISK ASSESSMENT, DIAGNOSIS, TREATMENT, AND PROGNOSIS	1	1	0.1	50	1	2015
CANCER GENETICS	1	1	0.2	39	1	2020
CANCER GENOMICS & PROTEOMICS	1	2	0.143	8	2	2018
CANCER IMMUNOLOGY IMMUNOTHERAPY	1	1	0.333	1	1	2022
CANCER INVESTIGATION	1	1	0.25	34	1	2021
CARBOHYDRATE POLYMERS	1	1	0.167	18	1	2019
CELL BIOLOGY AND TRANSLATIONAL MEDICINE, VOL 12: STEM CELLS IN DEVELOPMENT AND DISEASE	1	1	0.25	2	1	2021
CELL COMMUNICATION AND SIGNALING	1	2	0.333	13	2	2022
CELL CYCLE	1	1	0.5	1	1	2023
CELL HOST & MICROBE	1	1	0.125	69	1	2017
CELL STEM CELL	1	1	0.125	342	1	2017
CELLULAR AND MOLECULAR BIOLOGY	1	2	0.2	14	2	2020
CELLULAR AND MOLECULAR GASTROENTEROLOGY AND HEPATOLOGY	1	1	0.25	39	1	2021
CELLULAR AND MOLECULAR NEUROBIOLOGY	1	1	0.333	1	1	2022
CELLULAR SIGNALLING	1	1	0.5	2	2	2023
CHEMBIOCHEM	1	1	1	1	1	2024
CHEMICAL COMMUNICATIONS	1	1	0.25	41	1	2021
CHEMICAL ENGINEERING JOURNAL	1	1	0.5	5	1	2023
CHEMISTRYSELECT	1	1	0.111	9	1	2016
CHEST	1	1	0.167	81	1	2019
CHINESE JOURNAL OF CHEMISTRY	1	1	1	1	1	2024
CIRCULATING TUMOR CELLS IN BREAST CANCER METASTATIC DISEASE	1	1	0.2	14	1	2020
CIRCULATING TUMOR CELLS: ADVANCES IN BASIC SCIENCE AND CLINICAL APPLICATIONS	1	1	0.111	1	1	2016
CIRCULATION RESEARCH	1	1	0.111	65	1	2016
CLINICA CHIMICA ACTA	1	1	0.111	55	1	2016
CLINICAL & EXPERIMENTAL METASTASIS	1	1	0.143	30	1	2018
CLINICAL AND EXPERIMENTAL IMMUNOLOGY	1	1	0.167	8	1	2019
CLINICAL AND EXPERIMENTAL MEDICINE	1	1	0.5	11	1	2023
CLINICAL AND EXPERIMENTAL PHARMACOLOGY AND PHYSIOLOGY	1	1	0.333	8	1	2022
CLINICAL AND TRANSLATIONAL ALLERGY	1	1	0.25	3	1	2021
CLINICAL AND TRANSLATIONAL DISCOVERY	1	1	0.333	4	1	2022
CLINICAL AND TRANSLATIONAL GASTROENTEROLOGY	1	1	0.167	3	1	2019
CLINICAL BREAST CANCER	1	1	0.5	4	1	2023
CLINICAL CHEMISTRY AND LABORATORY MEDICINE	1	1	0.5	5	1	2023
CLINICAL GASTROENTEROLOGY AND HEPATOLOGY	1	1	0.5	3	1	2023
CLINICAL GENITOURINARY CANCER	1	1	0.5	11	1	2023
CLINICAL IMMUNOLOGY	1	1	0.333	11	1	2022
CLINICAL LABORATORY	1	1	0.1	25	1	2015
CLINICAL ORAL INVESTIGATIONS	1	1	0.125	12	1	2017
CLINICS AND RESEARCH IN HEPATOLOGY AND GASTROENTEROLOGY	1	1	0.125	3	1	2017
CNS NEUROSCIENCE & THERAPEUTICS	1	1	1	2	1	2024
COLD SPRING HARBOR PERSPECTIVES IN MEDICINE	1	1	0.125	63	1	2017
COMPUTATIONAL INTELLIGENCE AND NEUROSCIENCE	1	1	0.333	1	1	2022
CONNECTIVE TISSUE RESEARCH	1	1	0.2	5	1	2020
CRITICAL CARE MEDICINE	1	1	0.2	38	1	2020
CURRENT DRUG TARGETS	1	1	0.111	6	1	2016
CURRENT GENETIC MEDICINE REPORTS	1	1	0.167	6	1	2019
CURRENT HIV RESEARCH	1	1	0.143	4	1	2018
CURRENT ISSUES IN MOLECULAR BIOLOGY	1	1	0.5	1	1	2023
CURRENT MOLECULAR MEDICINE	1	1	0.333	3	1	2022
CURRENT MOLECULAR PHARMACOLOGY	1	1	0.25	9	1	2021
CURRENT ONCOLOGY	1	1	0.5	2	1	2023
CURRENT OPINION IN BIOTECHNOLOGY	1	1	0.167	9	1	2019
CURRENT OPINION IN HEMATOLOGY	1	1	0.5	1	1	2023
CURRENT OPINION IN ONCOLOGY	1	1	0.125	52	1	2017
CURRENT OPINION IN STRUCTURAL BIOLOGY	1	1	0.333	3	1	2022
CURRENT OPINION IN VIROLOGY	1	1	0.333	21	1	2022
CURRENT PHARMACEUTICAL BIOTECHNOLOGY	1	1	0.333	15	1	2022
CURRENT STEM CELL REPORTS	1	1	0.2	12	1	2020
CYTOKINE & GROWTH FACTOR REVIEWS	1	1	0.333	8	1	2022
CYTOPATHOLOGY	1	1	0.167	3	1	2019
CYTOTECHNOLOGY	1	1	0.5	1	1	2023
DEVELOPMENT	1	1	0.125	40	1	2017
DIABETOLOGIA	1	1	0.111	52	1	2016
DIAGNOSTIC PATHOLOGY	1	1	0.5	2	1	2023
DIAGNOSTICS	1	2	0.2	23	2	2020
DIFFERENTIATION	1	1	0.143	41	1	2018
DIGESTIVE AND LIVER DISEASE	1	1	0.125	34	1	2017
DIGESTIVE DISEASES AND SCIENCES	1	1	0.5	1	1	2023
DISCOVER ONCOLOGY	1	2	0.5	4	4	2023
DISCOVERY MEDICINE	1	1	0.111	10	1	2016
DISEASES	1	1	0.25	6	1	2021
DNA AND HISTONE METHYLATION AS CANCER TARGETS	1	1	0.125	1	1	2017
DNA METHYLATION PROTOCOLS, 3 EDITION	1	1	0.143	21	1	2018
DRUG DEVELOPMENT RESEARCH	1	1	0.5	1	1	2023
DRUG METABOLISM AND DISPOSITION	1	1	0.143	16	1	2018
DRUG RESISTANCE UPDATES	1	1	0.333	46	1	2022
ECOTOXICOLOGY AND ENVIRONMENTAL SAFETY	1	1	0.333	13	1	2022
EMERGING MICROBES & INFECTIONS	1	1	0.25	32	1	2021
ENDOCRINE	1	1	0.111	7	1	2016
ENDOCRINE METABOLIC & IMMUNE DISORDERS-DRUG TARGETS	1	1	0.333	2	1	2022
ENGINEERING	1	1	0.25	1	1	2021
ENVIRONMENT INTERNATIONAL	1	1	0.333	7	1	2022
ENVIRONMENTAL RESEARCH	1	1	0.333	26	1	2022
ENVIRONMENTAL TOXICOLOGY	1	3	0.1	14	3	2015
EPIGENETIC REGULATION OF CANCER, PT A	1	1	0.5	3	2	2023
EPIGENETICS IN HEALTH AND DISEASE, PT A	1	1	0.5	1	1	2023
EPIGENETICS INSIGHTS	1	1	0.167	27	1	2019
EPIGENOMES	1	1	0.25	3	2	2021
ESMO OPEN	1	1	0.25	13	1	2021
EUROPEAN JOURNAL OF MEDICAL GENETICS	1	1	0.1	272	1	2015
EUROPEAN JOURNAL OF NEUROSCIENCE	1	1	0.2	5	1	2020
EUROPEAN JOURNAL OF PHARMACOLOGY	1	1	0.091	41	1	2014
EVIDENCE-BASED COMPLEMENTARY AND ALTERNATIVE MEDICINE	1	2	0.333	4	2	2022
EXPERIMENTAL AND MOLECULAR PATHOLOGY	1	1	0.111	24	1	2016
EXPERIMENTAL AND THERAPEUTIC MEDICINE	1	1	0.333	3	1	2022
EXPERIMENTAL EYE RESEARCH	1	1	0.167	18	1	2019
EXPERIMENTAL PHYSIOLOGY	1	1	0.333	2	1	2022
EXPERT OPINION ON THERAPEUTIC TARGETS	1	1	0.1	56	1	2015
EXPERT REVIEW OF CLINICAL IMMUNOLOGY	1	2	0.143	6	2	2018
EXPERT REVIEW OF VACCINES	1	1	0.1	137	1	2015
EYE AND VISION	1	1	0.2	17	1	2020
FASEB BIOADVANCES	1	1	0.167	14	1	2019
FEBS JOURNAL	1	1	0.111	60	1	2016
FEMS MICROBIOLOGY REVIEWS	1	1	0.5	2	1	2023
FRONTIERS IN BIOSCIENCE-LANDMARK	1	1	0.333	3	2	2022
FRONTIERS IN CELLULAR NEUROSCIENCE	1	1	0.143	89	1	2018
FRONTIERS IN CHEMISTRY	1	1	0.111	23	1	2016
FRONTIERS IN MICROBIOLOGY	1	1	0.143	70	1	2018
FRONTIERS IN NEUROINFORMATICS	1	1	0.333	1	1	2022
FRONTIERS IN REPRODUCTIVE HEALTH	1	1	0.333	7	1	2022
FUTURE ONCOLOGY	1	1	0.25	20	1	2021
FUTURE SCIENCE OA	1	1	0.2	4	1	2020
GASTRIC CANCER	1	1	0.143	59	1	2018
GENERAL PHYSIOLOGY AND BIOPHYSICS	1	1	0.25	8	1	2021
GENES & DEVELOPMENT	1	1	0.5	8	1	2023
GENES & GENOMICS	1	1	0.2	5	1	2020
GENES AND IMMUNITY	1	1	0.125	14	1	2017
GENETIC TESTING AND MOLECULAR BIOMARKERS	1	1	0.333	1	1	2022
GENETICS	1	1	0.1	46	1	2015
GEROSCIENCE	1	1	0.5	8	1	2023
GROWTH FACTORS	1	1	0.333	7	1	2022
GYNECOLOGIC ONCOLOGY	1	1	1	3	1	2024
HEART FAILURE REVIEWS	1	1	0.1	15	1	2015
HELICOBACTER	1	1	0.125	118	1	2017
HEMATOLOGICAL ONCOLOGY	1	1	0.333	6	1	2022
HEPATOBILIARY & PANCREATIC DISEASES INTERNATIONAL	1	1	0.25	1	1	2021
HEPATOLOGY COMMUNICATIONS	1	1	0.5	1	1	2023
HISTOCHEMISTRY AND CELL BIOLOGY	1	1	0.1	14	1	2015
HORMONE RESEARCH IN PAEDIATRICS	1	1	0.5	5	1	2023
HUMAN GENE THERAPY	1	1	0.167	73	1	2019
HUMAN GENOMICS	1	1	0.5	2	1	2023
HUMAN IMMUNOLOGY	1	1	0.111	10	1	2016
HUMAN PATHOLOGY	1	1	0.333	5	1	2022
HUMAN REPRODUCTION	1	1	0.111	67	1	2016
IET SYSTEMS BIOLOGY	1	1	0.5	2	2	2023
IMMUNOBIOLOGY	1	1	0.333	9	1	2022
IMMUNOLOGICAL REVIEWS	1	1	0.333	19	1	2022
IMMUNOLOGY	1	1	0.5	9	1	2023
IMMUNOLOGY AND CELL BIOLOGY	1	1	0.333	3	2	2022
INDIAN JOURNAL OF PATHOLOGY AND MICROBIOLOGY	1	1	0.333	3	1	2022
INFLAMMATION	1	2	0.125	9	2	2017
INFLAMMATION AND CANCER	1	1	0.091	65	1	2014
INNOVATION	1	1	0.5	8	1	2023
INSECTS	1	1	0.333	2	1	2022
INTERNATIONAL IMMUNOLOGY	1	1	0.167	41	1	2019
INTERNATIONAL JOURNAL OF BIOCHEMISTRY & CELL BIOLOGY	1	1	0.333	3	1	2022
INTERNATIONAL JOURNAL OF BIOLOGICAL MARKERS	1	1	0.333	17	1	2022
INTERNATIONAL JOURNAL OF CLINICAL AND EXPERIMENTAL MEDICINE	1	1	0.1	40	1	2015
INTERNATIONAL JOURNAL OF CLINICAL AND EXPERIMENTAL PATHOLOGY	1	2	0.1	4	2	2015
INTERNATIONAL JOURNAL OF CLINICAL ONCOLOGY	1	1	0.333	3	1	2022
INTERNATIONAL JOURNAL OF ENDOCRINOLOGY	1	1	0.5	2	1	2023
INTERNATIONAL JOURNAL OF ENVIRONMENTAL RESEARCH AND PUBLIC HEALTH	1	1	0.2	8	1	2020
INTERNATIONAL JOURNAL OF EPIDEMIOLOGY	1	1	0.1	91	1	2015
INTERNATIONAL JOURNAL OF LABORATORY HEMATOLOGY	1	1	0.2	7	1	2020
INTERNATIONAL JOURNAL OF ORAL SCIENCE	1	1	0.333	11	1	2022
INTERNATIONAL JOURNAL OF RADIATION BIOLOGY	1	1	0.25	1	1	2021
INTERNATIONAL JOURNAL OF RADIATION ONCOLOGY BIOLOGY PHYSICS	1	1	0.25	25	1	2021
INTERNATIONAL JOURNAL OF SPORTS MEDICINE	1	1	0.167	12	1	2019
INTERNATIONAL JOURNAL OF TOXICOLOGY	1	1	0.091	33	1	2014
INVESTIGATIVE OPHTHALMOLOGY & VISUAL SCIENCE	1	1	0.333	4	1	2022
IRANIAN JOURNAL OF VETERINARY RESEARCH	1	1	0.143	2	1	2018
JCO PRECISION ONCOLOGY	1	1	0.5	7	1	2023
JOURNAL OF ADVANCED RESEARCH	1	1	0.333	99	1	2022
JOURNAL OF AGRICULTURAL AND FOOD CHEMISTRY	1	1	0.167	24	1	2019
JOURNAL OF ALLERGY AND CLINICAL IMMUNOLOGY	1	1	0.1	168	1	2015
JOURNAL OF APPLIED BIOMEDICINE	1	1	0.125	5	1	2017
JOURNAL OF APPLIED TOXICOLOGY	1	1	0.5	2	1	2023
JOURNAL OF AUTOIMMUNITY	1	1	0.111	76	1	2016
JOURNAL OF BIOCHEMICAL AND MOLECULAR TOXICOLOGY	1	1	0.5	1	2	2023
JOURNAL OF BIOCHEMISTRY	1	1	0.143	127	1	2018
JOURNAL OF BIOINFORMATICS AND COMPUTATIONAL BIOLOGY	1	1	0.333	1	2	2022
JOURNAL OF BIOLOGICAL REGULATORS AND HOMEOSTATIC AGENTS	1	1	0.333	1	2	2022
JOURNAL OF BIOMEDICAL NANOTECHNOLOGY	1	1	0.333	5	1	2022
JOURNAL OF BIOMEDICAL SCIENCE	1	1	0.111	27	1	2016
JOURNAL OF BIOSCIENCES	1	1	0.2	43	1	2020
JOURNAL OF BONE AND MINERAL RESEARCH	1	1	0.2	10	1	2020
JOURNAL OF BONE ONCOLOGY	1	1	0.5	5	1	2023
JOURNAL OF CELL COMMUNICATION AND SIGNALING	1	1	0.333	6	1	2022
JOURNAL OF CELL SCIENCE	1	1	0.111	31	1	2016
JOURNAL OF CHROMATOGRAPHY A	1	1	0.333	3	1	2022
JOURNAL OF CLINICAL BIOCHEMISTRY AND NUTRITION	1	1	0.125	10	1	2017
JOURNAL OF CLINICAL ENDOCRINOLOGY & METABOLISM	1	1	0.2	4	1	2020
JOURNAL OF CLINICAL ONCOLOGY	1	1	0.1	128	1	2015
JOURNAL OF CUTANEOUS PATHOLOGY	1	1	0.091	10	1	2014
JOURNAL OF DERMATOLOGICAL SCIENCE	1	1	0.125	24	1	2017
JOURNAL OF DEVELOPMENTAL ORIGINS OF HEALTH AND DISEASE	1	1	0.091	107	1	2014
JOURNAL OF DRUG DELIVERY SCIENCE AND TECHNOLOGY	1	1	0.333	4	1	2022
JOURNAL OF ENDOCRINOLOGICAL INVESTIGATION	1	1	0.333	5	1	2022
JOURNAL OF EXPERIMENTAL MEDICINE	1	2	0.25	86	2	2021
JOURNAL OF FUNCTIONAL FOODS	1	1	0.333	1	1	2022
JOURNAL OF GASTROENTEROLOGY AND HEPATOLOGY	1	1	0.333	4	1	2022
JOURNAL OF GASTROINTESTINAL AND LIVER DISEASES	1	1	0.2	9	1	2020
JOURNAL OF GENE MEDICINE	1	1	0.5	3	3	2023
JOURNAL OF HEART AND LUNG TRANSPLANTATION	1	1	0.111	20	1	2016
JOURNAL OF HEPATOCELLULAR CARCINOMA	1	1	0.333	1	2	2022
JOURNAL OF HYPERTENSION	1	1	0.167	7	1	2019
JOURNAL OF IMMUNOTHERAPY	1	1	0.333	3	1	2022
JOURNAL OF INNATE IMMUNITY	1	1	0.5	1	1	2023
JOURNAL OF KING SAUD UNIVERSITY SCIENCE	1	1	0.333	3	2	2022
JOURNAL OF MEDICAL VIROLOGY	1	1	0.5	3	1	2023
JOURNAL OF MEDICINAL CHEMISTRY	1	1	0.5	1	1	2023
JOURNAL OF MICROBIOLOGY AND BIOTECHNOLOGY	1	1	0.1	10	1	2015
JOURNAL OF MOLECULAR AND CELLULAR CARDIOLOGY	1	1	0.167	45	1	2019
JOURNAL OF MOLECULAR DIAGNOSTICS	1	1	0.125	11	1	2017
JOURNAL OF MOLECULAR HISTOLOGY	1	1	0.5	2	1	2023
JOURNAL OF MOLECULAR NEUROSCIENCE	1	2	0.1	11	2	2015
JOURNAL OF MOLECULAR STRUCTURE	1	1	0.333	3	1	2022
JOURNAL OF NEUROCHEMISTRY	1	1	0.25	29	1	2021
JOURNAL OF NEUROINFLAMMATION	1	1	0.1	10	1	2015
JOURNAL OF OBSTETRICS AND GYNAECOLOGY RESEARCH	1	2	0.25	9	2	2021
JOURNAL OF ORAL PATHOLOGY & MEDICINE	1	1	0.5	2	1	2023
JOURNAL OF ORGANIC CHEMISTRY	1	1	0.333	4	1	2022
JOURNAL OF ORTHOPAEDIC SURGERY AND RESEARCH	1	1	0.25	15	1	2021
JOURNAL OF PERIODONTOLOGY	1	1	0.1	69	1	2015
JOURNAL OF PHARMACEUTICAL AND BIOMEDICAL ANALYSIS	1	1	0.167	10	1	2019
JOURNAL OF PHARMACOLOGICAL SCIENCES	1	1	0.1	23	1	2015
JOURNAL OF PHARMACOLOGY AND EXPERIMENTAL THERAPEUTICS	1	1	0.143	37	1	2018
JOURNAL OF PINEAL RESEARCH	1	1	0.25	66	1	2021
JOURNAL OF PROTEOMICS	1	1	0.1	14	1	2015
JOURNAL OF RADIATION RESEARCH	1	1	0.5	3	1	2023
JOURNAL OF STEROID BIOCHEMISTRY AND MOLECULAR BIOLOGY	1	1	0.125	17	1	2017
JOURNAL OF THE AMERICAN CHEMICAL SOCIETY	1	1	0.143	67	1	2018
JOURNAL OF THE AMERICAN COLLEGE OF SURGEONS	1	1	0.143	13	1	2018
JOURNAL OF THE AMERICAN NUTRITION ASSOCIATION	1	1	0.5	2	1	2023
JOURNAL OF THORACIC ONCOLOGY	1	1	0.091	47	1	2014
JOURNAL OF VIRAL HEPATITIS	1	1	0.125	26	1	2017
JOURNAL OF VIROLOGICAL METHODS	1	1	0.125	12	1	2017
JOURNAL OF ZHEJIANG UNIVERSITY-SCIENCE B	1	1	0.125	29	1	2017
JOURNALS OF GERONTOLOGY SERIES A-BIOLOGICAL SCIENCES AND MEDICAL SCIENCES	1	1	0.2	2	1	2020
JOVE-JOURNAL OF VISUALIZED EXPERIMENTS	1	1	0.143	2	1	2018
JTO CLINICAL AND RESEARCH REPORTS	1	1	0.333	3	1	2022
KOREAN JOURNAL OF INTERNAL MEDICINE	1	1	0.2	17	1	2020
LEUKEMIA RESEARCH	1	1	0.25	5	1	2021
LIPIDS	1	1	0.1	26	1	2015
MATERIALS	1	2	0.167	38	2	2019
MATHEMATICAL BIOSCIENCES AND ENGINEERING	1	1	0.25	2	2	2021
MED	1	1	0.5	1	1	2023
MEDIATORS OF INFLAMMATION	1	3	0.111	62	3	2016
MEDIZINISCHE GENETIK	1	1	0.5	2	1	2023
METABOLITES	1	1	0.333	4	1	2022
METALLOMICS	1	1	0.25	3	1	2021
MICROBIAL GENOMICS	1	1	0.25	14	1	2021
MICROORGANISMS	1	1	0.25	3	1	2021
MITOCHONDRION	1	1	0.111	10	1	2016
MOBILE DNA	1	2	0.111	280	2	2016
MODERN PATHOLOGY	1	2	0.2	8	2	2020
MOLECULAR AND CELLULAR BIOCHEMISTRY	1	1	0.125	10	1	2017
MOLECULAR AND CELLULAR CHANGES IN THE CANCER CELL	1	1	0.111	31	1	2016
MOLECULAR AND CELLULAR ENDOCRINOLOGY	1	1	0.143	11	1	2018
MOLECULAR BIOLOGY	1	1	0.125	5	1	2017
MOLECULAR BIOLOGY OF THE CELL	1	1	0.091	30	1	2014
MOLECULAR BIOTECHNOLOGY	1	1	0.5	1	2	2023
MOLECULAR ENDOCRINOLOGY	1	1	0.111	29	1	2016
MOLECULAR GENETICS & GENOMIC MEDICINE	1	1	0.25	22	1	2021
MOLECULAR GENETICS AND METABOLISM	1	1	0.25	8	1	2021
MOLECULAR MEDICINE	1	3	0.333	9	3	2022
MOLECULAR NUTRITION & FOOD RESEARCH	1	1	0.333	28	1	2022
MOLECULAR OMICS	1	1	0.167	7	1	2019
MOLECULAR PAIN	1	1	0.2	19	1	2020
MOLECULAR PHARMACEUTICS	1	1	0.25	55	1	2021
MOLECULAR PHARMACOLOGY	1	1	0.091	54	1	2014
MOLECULAR REPRODUCTION AND DEVELOPMENT	1	1	0.111	73	1	2016
MOLECULES AND CELLS	1	1	0.125	49	1	2017
MUTAGENESIS	1	1	0.125	34	1	2017
MYCOTOXIN RESEARCH	1	1	0.5	1	1	2023
NANO LETTERS	1	1	0.5	1	1	2023
NANO RESEARCH	1	1	0.5	2	1	2023
NANO TODAY	1	1	0.333	2	1	2022
NANOTOXICOLOGY	1	1	0.111	51	1	2016
NATURE AGING	1	1	0.5	3	1	2023
NATURE CELL BIOLOGY	1	1	0.25	76	1	2021
NATURE CHEMISTRY	1	1	0.2	135	1	2020
NATURE REVIEWS DRUG DISCOVERY	1	1	0.25	187	1	2021
NATURE REVIEWS GASTROENTEROLOGY & HEPATOLOGY	1	1	0.333	111	1	2022
NATURE REVIEWS GENETICS	1	1	0.5	46	1	2023
NATURE REVIEWS MOLECULAR CELL BIOLOGY	1	1	0.167	322	1	2019
NATURE REVIEWS RHEUMATOLOGY	1	1	0.125	69	1	2017
NEOPLASIA	1	1	0.5	17	1	2023
NEURAL NETWORKS	1	1	0.2	27	1	2020
NEUROENDOCRINOLOGY	1	1	0.333	4	1	2022
NEUROPATHOLOGY AND APPLIED NEUROBIOLOGY	1	1	0.125	18	1	2017
NEUROSCIENCE	1	1	0.5	4	1	2023
NPJ PRECISION ONCOLOGY	1	1	0.5	4	1	2023
NUCLEIC ACID SENSING AND IMMUNITY, PT A	1	1	0.167	28	1	2019
NUCLEIC ACID THERAPEUTICS	1	1	0.143	19	1	2018
NUTRITION AND CANCER-AN INTERNATIONAL JOURNAL	1	1	0.125	14	1	2017
NUTRITION RESEARCH REVIEWS	1	1	0.167	36	1	2019
ONCOLOGIE	1	1	0.5	2	2	2023
PARASITES & VECTORS	1	1	0.167	7	1	2019
PEDIATRIC AND DEVELOPMENTAL PATHOLOGY	1	1	0.091	23	1	2014
PEDIATRIC RESEARCH	1	1	0.2	10	1	2020
PHARMACEUTICAL RESEARCH	1	1	0.111	17	1	2016
PHARMACEUTICAL SCIENCES	1	1	0.25	1	1	2021
PHARMACEUTICS	1	1	0.5	5	1	2023
PHARMACOEPIGENETICS	1	1	0.167	7	1	2019
PHILOSOPHICAL TRANSACTIONS OF THE ROYAL SOCIETY B-BIOLOGICAL SCIENCES	1	1	0.125	53	1	2017
PHYSIOLOGICAL GENOMICS	1	1	0.5	1	1	2023
PHYTOMEDICINE	1	1	0.5	3	1	2023
PIGMENT CELL & MELANOMA RESEARCH	1	1	0.091	18	1	2014
PLOS MEDICINE	1	1	0.111	58	1	2016
POPULATION EPIGENETICS: METHODS AND PROTOCOLS	1	1	0.125	11	1	2017
PRECISION CLINICAL MEDICINE	1	1	0.5	1	1	2023
PROGRESS IN BIOPHYSICS & MOLECULAR BIOLOGY	1	1	0.5	5	1	2023
PROSTATE CANCER AND PROSTATIC DISEASES	1	1	0.2	17	1	2020
PROTEIN AND PEPTIDE LETTERS	1	1	0.2	4	1	2020
PROTOPLASMA	1	1	0.333	3	1	2022
RECENT PATENTS ON ANTI-CANCER DRUG DISCOVERY	1	1	0.25	11	1	2021
REPRODUCTION FERTILITY AND DEVELOPMENT	1	1	0.143	3	1	2018
REPROGRAMMING THE GENOME: CRISPR-CAS-BASED HUMAN DISEASE THERAPY	1	1	0.25	7	1	2021
RESPIRATORY RESEARCH	1	1	0.333	7	1	2022
REVIEWS IN MEDICAL MICROBIOLOGY	1	1	0.2	1	1	2020
RMD OPEN	1	1	0.5	6	1	2023
SAUDI JOURNAL OF BIOLOGICAL SCIENCES	1	1	0.333	7	1	2022
SCANDINAVIAN JOURNAL OF CLINICAL & LABORATORY INVESTIGATION	1	1	0.111	12	1	2016
SCIENCE	1	1	0.333	34	1	2022
SCIENCE CHINA-CHEMISTRY	1	1	0.5	1	1	2023
SCIENCE IMMUNOLOGY	1	1	0.25	41	1	2021
SCIENCE SIGNALING	1	1	0.143	38	1	2018
SCIENCE TRANSLATIONAL MEDICINE	1	1	0.2	56	1	2020
SEMINARS IN HEMATOLOGY	1	1	0.091	12	1	2014
SEMINARS IN IMMUNOPATHOLOGY	1	1	0.2	51	1	2020
SEMINARS IN ONCOLOGY	1	1	0.25	10	1	2021
SENSORS AND ACTUATORS B-CHEMICAL	1	1	0.333	26	1	2022
SMALL	1	1	0.333	53	1	2022
SPRINGERPLUS	1	1	0.091	32	1	2014
STEM CELL REPORTS	1	1	0.125	11	1	2017
STEM CELL RESEARCH & THERAPY	1	1	0.111	3	1	2016
TECHNIQUES IN COLOPROCTOLOGY	1	1	0.143	85	1	2018
THERAPEUTIC ADVANCES IN HEMATOLOGY	1	1	0.167	6	1	2019
THORACIC CANCER	1	1	0.5	4	1	2023
THROMBOSIS AND HAEMOSTASIS	1	1	0.1	41	1	2015
TOHOKU JOURNAL OF EXPERIMENTAL MEDICINE	1	1	0.1	21	1	2015
TOXICOLOGICAL SCIENCES	1	2	0.333	8	2	2022
TOXICOLOGY IN VITRO	1	1	0.167	5	1	2019
TRANSLATIONAL GASTROENTEROLOGY AND HEPATOLOGY	1	1	0.25	2	1	2021
TRENDS IN FOOD SCIENCE & TECHNOLOGY	1	1	0.2	14	1	2020
TRENDS IN GENETICS	1	1	0.5	13	1	2023
TRENDS IN IMMUNOLOGY	1	1	0.2	122	1	2020
TUBERCULOSIS	1	1	0.25	3	1	2021
TURKISH JOURNAL OF GASTROENTEROLOGY	1	1	0.5	2	1	2023
VETERINARY AND COMPARATIVE ONCOLOGY	1	1	0.125	12	1	2017
VETERINARY SCIENCES	1	1	0.25	5	1	2021
VIEW	1	1	0.5	8	1	2023
VIRUS RESEARCH	1	1	0.111	14	1	2016
WILEY INTERDISCIPLINARY REVIEWS-RNA	1	2	0.125	165	2	2017
WIRES MECHANISMS OF DISEASE	1	1	0.5	3	1	2023
WORLD JOURNAL OF BIOLOGICAL PSYCHIATRY	1	1	0.125	59	1	2017
WORLD JOURNAL OF GASTROINTESTINAL ONCOLOGY	1	1	0.091	62	1	2014
WORLD JOURNAL OF STEM CELLS	1	1	0.25	11	1	2021
