# Supplementary material for: Bibliometric analysis and visualization of the research on the relationship between RNA methylation and immune cell infiltration in tumors
Source: Front Immunol. 2024 Dec 12;15:1477828. doi: 10.3389/fimmu.2024.1477828 (PMC11669668; doi:10.3389/fimmu.2024.1477828)
Supplement: Supplementary file 1 [file DataSheet1.zip › Supplementary table 1-20/Supplementary table 12 Journals documents and citations_VOSviewer.xlsx]

## Sheet: 6引用杂志
Supplementary table 12 Journals documents and citations(Top part)
source	documents	citations	total link strength
frontiers in immunology	145	2203	492
frontiers in oncology	139	1501	309
frontiers in genetics	119	923	182
frontiers in cell and developmental biology	76	1032	306
scientific reports	75	859	104
cancers	74	1011	68
international journal of molecular sciences	51	1376	66
aging-us	48	535	88
clinical epigenetics	36	795	22
molecular cancer	35	3630	400
oncotarget	34	945	17
nature communications	31	3349	161
bmc cancer	30	371	59
cancer cell international	27	373	52
frontiers in molecular biosciences	27	220	43
plos one	25	396	8
annals of translational medicine	24	163	44
journal of oncology	24	139	49
proceedings of the national academy of sciences of the united states of	24	1647	83
frontiers in pharmacology	22	216	36
oncogene	22	1102	49
american journal of cancer research	21	294	17
cancer research	21	1182	65
american journal of translational research	20	60	15
cell death & disease	20	532	30
gene	20	339	24
heliyon	19	57	34
journal of cancer research and clinical oncology	19	88	27
biomed research international	18	143	34
translational cancer research	18	49	15
disease markers	17	155	31
epigenetics	17	497	24
blood	16	772	29
cancer letters	16	1066	81
journal of translational medicine	16	319	32
nucleic acids research	16	749	14
