# Supplementary material for: Bibliometric analysis and visualization of the research on the relationship between RNA methylation and immune cell infiltration in tumors
Source: Front Immunol. 2024 Dec 12;15:1477828. doi: 10.3389/fimmu.2024.1477828 (PMC11669668; doi:10.3389/fimmu.2024.1477828)
Supplement: Supplementary file 1 [file DataSheet1.zip › Supplementary table 1-20/Supplementary table 13 Most_Cited_Journals_bibliometrix.xlsx]

## Sheet: Sheet1
Supplementary table 13 Most_Cited_Journals
Sources	Articles
NATURE	7756
CELL	5952
NUCLEIC ACIDS RES	5186
P NATL ACAD SCI USA	4646
CANCER RES	4490
NAT COMMUN	3947
SCIENCE	3609
MOL CANCER	3593
PLOS ONE	3211
MOL CELL	2783
ONCOGENE	2725
CANCER CELL	2697
J BIOL CHEM	2532
CLIN CANCER RES	2530
BLOOD	2415
ONCOTARGET	2327
NAT GENET	1983
FRONT ONCOL	1953
NEW ENGL J MED	1858
SCI REP-UK	1773
FRONT IMMUNOL	1767
BIOINFORMATICS	1698
NAT REV CANCER	1684
CELL RES	1667
INT J MOL SCI	1651
CELL REP	1600
NAT MED	1579
CANCER LETT	1507
GENOME BIOL	1463
J CLIN ONCOL	1399
CELL DEATH DIS	1386
NAT REV GENET	1372
CA-CANCER J CLIN	1303
IMMUNITY	1288
GENE DEV	1283
INT J CANCER	1270
NAT REV MOL CELL BIO	1161
HEPATOLOGY	1156
CANCERS	1152
J IMMUNOL	1101
J CLIN INVEST	1096
NAT IMMUNOL	1062
BIOCHEM BIOPH RES CO	1054
NAT CELL BIOL	1026
LEUKEMIA	976
J VIROL	971
GENOME RES	958
NAT BIOTECHNOL	955
J EXP CLIN CANC RES	951
FRONT CELL DEV BIOL	945
CANCER DISCOV	941
J HEMATOL ONCOL	914
BMC CANCER	906
BRIT J CANCER	889
MOL CELL BIOL	860
GASTROENTEROLOGY	855
EMBO J	842
LANCET	840
FRONT GENET	806
NAT REV IMMUNOL	803
NAT METHODS	797
ANN ONCOL	772
NAT CHEM BIOL	735
J EXP MED	731
CELL STEM CELL	711
AGING-US	706
THERANOSTICS	674
CARCINOGENESIS	668
ONCOL REP	668
EPIGENETICS-US	657
GUT	650
BMC BIOINFORMATICS	639
CLIN EPIGENETICS	631
J CELL PHYSIOL	631
CANCER SCI	603
BIOMED PHARMACOTHER	602
NAT REV CLIN ONCOL	601
J CELL MOL MED	600
ONCOL LETT	599
CANCER CELL INT	589
LANCET ONCOL	580
SEMIN CANCER BIOL	555
RNA	550
MOL THER-NUCL ACIDS	546
J HEPATOL	538
SCI TRANSL MED	524
PLOS GENET	522
INT J ONCOL	517
MOL THER	506
ELIFE	505
NAT STRUCT MOL BIOL	469
ONCOTARGETS THER	463
CELL CYCLE	459
HUM MOL GENET	457
TUMOR BIOL	455
METHODS MOL BIOL	451
CLIN CHEM	445
WORLD J GASTROENTERO	443
CELLS-BASEL	441
SIGNAL TRANSDUCT TAR	441
NAT REV DRUG DISCOV	440
EPIGENOMICS-UK	433
J CELL BIOCHEM	431
J IMMUNOTHER CANCER	429
MOL ONCOL	417
J TRANSL MED	414
J CANCER	410
ONCOIMMUNOLOGY	409
CANCER-AM CANCER SOC	401
AM J PATHOL	395
GENE	388
CELL METAB	387
TRENDS GENET	386
CELL DEATH DIFFER	383
CELL MOL LIFE SCI	383
BMC GENOMICS	382
CANCER IMMUNOL RES	380
NAT PROTOC	380
JNCI-J NATL CANCER I	379
RNA BIOL	370
NEOPLASIA	369
NEURO-ONCOLOGY	368
ANTICANCER RES	367
PLOS PATHOG	364
CANCER MED-US	360
FASEB J	347
AM J CANCER RES	346
INT J BIOL SCI	331
MOL CANCER THER	329
BRIEF BIOINFORM	327
FEBS LETT	324
SCI ADV	324
J THORAC ONCOL	323
EBIOMEDICINE	317
MOL CANCER RES	317
EUR J CANCER	315
ADV EXP MED BIOL	308
EUR UROL	305
MOL MED REP	300
BBA-REV CANCER	298
CANCER MANAG RES	293
CANCER IMMUNOL IMMUN	292
GENES-BASEL	292
J CELL BIOL	291
J PATHOL	291
EMBO REP	290
AM J TRANSL RES	287
SCI SIGNAL	280
GENOME MED	278
J AM CHEM SOC	277
FRONT PHARMACOL	275
J INVEST DERMATOL	275
BREAST CANCER RES TR	271
EUR REV MED PHARMACO	267
BIOCHEM J	265
EXP CELL RES	264
ANN TRANSL MED	253
CELL PHYSIOL BIOCHEM	253
TRENDS CELL BIOL	253
BIOMED RES INT	251
ANNU REV IMMUNOL	249
INT IMMUNOPHARMACOL	248
MOL CARCINOGEN	248
OMICS	248
CANCER EPIDEM BIOMAR	247
J MOL BIOL	246
JAMA ONCOL	244
TRENDS BIOCHEM SCI	244
IMMUNOL REV	240
NAT REV GASTRO HEPAT	239
BIOCHEM PHARMACOL	238
LIFE SCI	238
GYNECOL ONCOL	233
J CANCER RES CLIN	232
BREAST CANCER RES	231
FREE RADICAL BIO MED	229
GENOMICS	226
CELL HOST MICROBE	224
CLIN TRANSL MED	224
FRONT MOL BIOSCI	224
TRENDS IMMUNOL	223
ACTA NEUROPATHOL	220
BBA-GENE REGUL MECH	220
BRIT J HAEMATOL	220
CELL SIGNAL	220
DEV CELL	219
CSH PERSPECT BIOL	215
ANAL CHEM	213
FEBS J	212
J CELL SCI	212
VIROLOGY	211
TRENDS CANCER	209
BIOCHEMISTRY-US	206
DEVELOPMENT	205
BIOSCIENCE REP	204
CLIN CHIM ACTA	203
INT J MOL MED	198
HAEMATOLOGICA	197
MODERN PATHOL	196
EXP MOL MED	194
J CLIN ENDOCR METAB	194
DIS MARKERS	193
NAT REV DIS PRIMERS	193
CANCER TREAT REV	192
CELL MOL IMMUNOL	192
CURR OPIN GENET DEV	191
AM J HUM GENET	189
EPIGENET CHROMATIN	189
JAMA-J AM MED ASSOC	189
JCI INSIGHT	186
EUR J IMMUNOL	185
GENOM PROTEOM BIOINF	185
INT J CLIN EXP PATHO	185
METHODS	182
PHARMACOL THERAPEUT	182
ANNU REV BIOCHEM	181
CIRC RES	180
ENVIRON HEALTH PERSP	179
GENE CHROMOSOME CANC	179
J ONCOL	177
WIRES RNA	177
CURR BIOL	176
PATHOL RES PRACT	176
MED SCI MONITOR	175
CANCER BIOL THER	173
INT J BIOCHEM CELL B	172
PEERJ	170
ANN NY ACAD SCI	169
PLOS BIOL	167
AUTOPHAGY	165
LUNG CANCER	165
CANCER GENE THER	164
BIOENGINEERED	163
MOL CELL PROTEOMICS	162
CANCER METAST REV	159
PROSTATE	158
MED ONCOL	156
TRENDS MOL MED	156
OXID MED CELL LONGEV	155
ANN SURG ONCOL	154
CELL DEATH DISCOV	153
J MED CHEM	152
CANCER COMMUN	151
EXP THER MED	151
LAB INVEST	151
LEUKEMIA RES	151
MEDICINE	151
ANNU REV CELL DEV BI	150
STEM CELLS	150
ANN RHEUM DIS	149
REDOX BIOL	149
BIOMOLECULES	148
BMC MED GENOMICS	145
PHARMACOL RES	144
MOL THER-ONCOLYTICS	143
CRIT REV ONCOL HEMAT	142
EMBO MOL MED	141
ANGEW CHEM INT EDIT	140
ORAL ONCOL	139
TRANSL ONCOL	139
BBA-MOL CELL RES	137
CANCER BIOMARK	137
MOL IMMUNOL	137
TOXICOL SCI	137
CIRCULATION	136
DNA CELL BIOL	136
J LEUKOCYTE BIOL	133
MOLECULES	133
ARTHRITIS RHEUM-US	132
NAT NEUROSCI	131
ADV SCI	130
ANNU REV PATHOL-MECH	130
MOL BIOL CELL	130
NUTRIENTS	130
TOXICOL APPL PHARM	129
J ALLERGY CLIN IMMUN	128
BLOOD CANCER J	127
J IMMUNOL RES	126
AM J RESP CRIT CARE	125
BBA-MOL BASIS DIS	125
HUM PATHOL	125
MUTAT RES-FUND MOL M	125
TRANSL LUNG CANCER R	125
CELL BIOSCI	123
CURR OPIN IMMUNOL	123
J NEURO-ONCOL	123
J PROTEOME RES	123
PLOS COMPUT BIOL	123
J UROLOGY	122
MOL CELL BIOCHEM	122
CELL PROLIFERAT	121
CURR OPIN CELL BIOL	121
J AUTOIMMUN	120
J MOL MED	120
ONCOLOGIST	120
DNA REPAIR	118
FRONT MICROBIOL	118
CELL SYST	117
EXP MOL PATHOL	117
NEURON	116
TOXICOL LETT	116
J MOL DIAGN	114
FRONT ENDOCRINOL	113
AGING CELL	112
J CONTROL RELEASE	112
LEUKEMIA LYMPHOMA	112
VIRUSES-BASEL	112
ENDOCR-RELAT CANCER	111
AM J PHYSIOL-CELL PH	110
BIOMATERIALS	110
FUTURE ONCOL	110
J CLIN MED	110
AM J SURG PATHOL	108
BIOMED RES INT-UK	108
CANCER PREV RES	108
PROTEIN CELL	107
BIOMARK RES	106
J GEN VIROL	106
J NUTR	106
J STAT SOFTW	106
MEDIAT INFLAMM	106
DRUG RESIST UPDATE	105
EUR J PHARMACOL	104
FRONT BIOENG BIOTECH	104
PATHOL ONCOL RES	104
BIOESSAYS	103
EXP HEMATOL	103
IMMUNOLOGY	103
ONCOGENESIS	101
CLIN TRANSL ONCOL	100
ANTIOXID REDOX SIGN	99
ARTERIOSCL THROM VAS	99
BMC MED	99
CELL DISCOV	99
ENDOCRINOLOGY	99
J NEUROSCI	99
ACS CHEM BIOL	98
IUBMB LIFE	98
FRONT BIOSCI-LANDMRK	97
ARTHRITIS RES THER	96
J CLIN LAB ANAL	96
ARCH BIOCHEM BIOPHYS	95
DIGEST DIS SCI	95
NAT REV UROL	95
CELL ONCOL	94
CHEM RES TOXICOL	93
CLIN IMMUNOL	93
DEV BIOL	93
J CLIN PATHOL	93
MBIO	93
BRIT J PHARMACOL	92
INVEST OPHTH VIS SCI	92
MOL CELL ENDOCRINOL	92
MOL NEUROBIOL	92
MOL BIOL REP	91
ACS NANO	90
NAT CANCER	90
SEMIN CELL DEV BIOL	90
J BIOMED SCI	89
ASIAN PAC J CANCER P	88
CYTOKINE	88
DIABETES	88
EXPERT OPIN THER TAR	88
NEOPLASMA	88
ADV DRUG DELIVER REV	87
PHYSIOL REV	87
ANAL BIOCHEM	86
CSH PERSPECT MED	86
MOL PHARMACOL	86
SEMIN ONCOL	86
CURR PHARM DESIGN	85
BIORXIV	84
COMPUT STRUCT BIOTEC	84
RETROVIROLOGY	84
STAT MED	84
CHEM-BIOL INTERACT	83
PLOS MED	83
BRIT J DERMATOL	82
CANCER BIOL MED	82
GASTRIC CANCER	82
ANNU REV GENET	81
CANCER CHEMOTH PHARM	81
CELL COMMUN SIGNAL	81
THYROID	81
ADV MATER	80
ANN SURG	80
BLOOD ADV	80
CLIN BIOCHEM	80
EXPERT REV MOL DIAGN	80
VIRCHOWS ARCH	80
J MED GENET	79
ADV CANCER RES	78
BIOMEDICINES	78
CELL BIOL INT	78
J AM SOC NEPHROL	78
MOL MED	78
ARCH TOXICOL	77
BIOL REPROD	77
INT J RADIAT ONCOL	77
J PINEAL RES	77
ONCOL RES	77
F1000RES	76
GENES CANCER	76
J GASTROEN HEPATOL	76
MOL ENDOCRINOL	76
GENES DIS	75
J NATL CANCER I	75
ACTA BIOCH BIOPH SIN	74
CANCER	74
CLIN EXP IMMUNOL	74
CLIN EXP METASTAS	74
CLIN GASTROENTEROL H	74
FRONT PHYSIOL	73
INVEST NEW DRUG	73
MUTAT RES-REV MUTAT	73
NAT MICROBIOL	73
PROTEOMICS	73
TOXICOLOGY	73
BMJ-BRIT MED J	72
J NEUROCHEM	72
SEMIN IMMUNOL	72
STEM CELL REP	72
ARTHRITIS RHEUMATOL	71
CURR MED CHEM	71
J EXTRACELL VESICLES	71
THORAC CANCER	71
FRONT CELL INFECT MI	70
ISCIENCE	70
JCO PRECIS ONCOL	70
LIVER INT	70
NEUROPSYCHOPHARMACOL	70
SCI IMMUNOL	70
ASIAN PAC J CANCER PREV	69
CHEM COMMUN	69
MOL THER NUCL ACIDS	69
TRENDS PHARMACOL SCI	69
UROL ONCOL-SEMIN ORI	69
AM J HEMATOL	68
AM J RESP CELL MOL	68
CURR CANCER DRUG TAR	68
J NATL COMPR CANC NE	68
J NUTR BIOCHEM	68
MOL BIOL EVOL	68
BIOCHEM SOC T	67
CELL MOL BIOL LETT	67
ENVIRON POLLUT	67
MOL CELLS	67
NUTR CANCER	67
COMMUN BIOL	66
CYTOKINE GROWTH F R	66
FRONT MED-LAUSANNE	66
HISTOPATHOLOGY	66
INT J BIOL MACROMOL	66
NAT REV MICROBIOL	66
AM J CLIN NUTR	65
CARDIOVASC RES	65
CLIN CHEM LAB MED	65
EXPERT REV ANTICANC	64
HUM GENET	64
INT J MED SCI	64
AM J GASTROENTEROL	63
BIOSENS BIOELECTRON	63
CHEM REV	63
GENETICS	63
HEAD NECK-J SCI SPEC	63
INT J NANOMED	63
ACTA PHARMACOL SIN	62
APOPTOSIS	62
BIOCHIMIE	62
DRUG DISCOV TODAY	62
EUR RESPIR J	62
INT IMMUNOL	62
METHOD ENZYMOL	62
MOL NUTR FOOD RES	62
TRANSL RES	62
FRONTIERS IN GENETICS	61
HAEMATOL-HEMATOL J	61
J IMMUNOTHER	61
J MOL CELL BIOL	61
J OVARIAN RES	61
J SURG ONCOL	61
PIGM CELL MELANOMA R	61
IMMUNOL CELL BIOL	60
J GASTROENTEROL	60
ANNU REV MED	59
CANCER INVEST	59
MECH AGEING DEV	59
NANO LETT	59
NAT MATER	59
PHILOS T R SOC B	59
AM J CLIN PATHOL	58
J INFECT DIS	58
J RHEUMATOL	58
NAT REV RHEUMATOL	58
WORLD J SURG ONCOL	58
CHINESE CHEM LETT	57
EUR J BIOCHEM	57
HUM MUTAT	57
NAT REV NEPHROL	57
ONCOLOGY-BASEL	57
PLACENTA	57
TECHNOL CANCER RES T	57
ACTA NEUROPATHOL COM	56
CELL MOL GASTROENTER	56
CHINESE MED J-PEKING	56
HUM REPROD	56
INFECT IMMUN	56
NAT REV ENDOCRINOL	56
OPEN BIOL	56
ANTI-CANCER DRUG	55
ENVIRON INT	55
PROTEIN SCI	55
AM J EPIDEMIOL	54
CELL BIOL TOXICOL	54
ENVIRON MOL MUTAGEN	54
EXP BIOL MED	54
HUM CELL	54
J BIOCHEM	54
J DENT RES	54
J INT MED RES	54
SCI CHINA LIFE SCI	54
STEM CELLS INT	54
THER ADV MED ONCOL	54
AM J PHYSIOL-GASTR L	53
BBA-GEN SUBJECTS	53
CURR OPIN ONCOL	53
CURR TOP MICROBIOL	53
EXP DERMATOL	53
FOOD CHEM TOXICOL	53
GLYCOBIOLOGY	53
MELANOMA RES	53
ANN HEMATOL	52
BMC BIOL	52
J DERMATOL SCI	52
J NEUROINFLAMM	52
TRANSL CANCER RES	52
AM J PHYSIOL-LUNG C	51
ARTHRITIS RHEUM	51
CLIN EXP MED	51
CURR OPIN CHEM BIOL	51
EUR J MED CHEM	51
GENES CELLS	51
J MED VIROL	51
J R STAT SOC B	51
MOL BIOSYST	51
MOL PHARMACEUT	51
ACTA PHARM SIN B	50
LAB CHIP	50
RADIAT RES	50
TRENDS ENDOCRIN MET	50
CELL IMMUNOL	49
DATABASE-OXFORD	49
EXPERT OPIN BIOL TH	49
INFLAMM BOWEL DIS	49
INT J GEN MED	49
INT J GYNECOL CANCER	49
J THORAC DIS	49
KIDNEY INT	49
BJU INT	48
CANCER GENET-NY	48
CHEM SOC REV	48
GENES IMMUN	48
MAYO CLIN PROC	48
MOL SYST BIOL	48
VIROL J	48
ANN INTERN MED	47
ARCH PATHOL LAB MED	47
BIOL CHEM	47
CURR MOL MED	47
J HUM GENET	47
J LIPID RES	47
NEUROSCI LETT	47
STEM CELL RES THER	47
AUTOIMMUN REV	46
CURR DRUG TARGETS	46
HEPATOL RES	46
JOVE-J VIS EXP	46
BIOTECHNIQUES	45
BRAIN RES	45
FRONT NEUROSCI-SWITZ	45
IMMUNOL LETT	45
MOL ASPECTS MED	45
MOL DIAGN THER	45
PANCREAS	45
BMB REP	44
CLIN LUNG CANCER	44
CONTEMP ONCOL (POZN)	44
FEBS OPEN BIO	44
HISTOL HISTOPATHOL	44
INNOVATION-AMSTERDAM	44
INT J HEMATOL	44
J NEUROSURG	44
J ORAL PATHOL MED	44
JPN J CLIN ONCOL	44
ACS MED CHEM LETT	43
BRIEF FUNCT GENOMICS	43
CURR OPIN STRUC BIOL	43
FRONT MED-PRC	43
INT J ENV RES PUB HE	43
J GENET GENOMICS	43
MAMM GENOME	43
SCI TOTAL ENVIRON	43
BIOL PSYCHIAT	42
CLIN RHEUMATOL	42
FRONT CELL NEUROSCI	42
J BUON	42
J INFLAMM RES	42
J MOL ENDOCRINOL	42
MOL PSYCHIATR	42
MUTAT RES-GEN TOX EN	42
ORAL DIS	42
PHARM RES-DORDR	42
RHEUMATOLOGY	42
TOXICOL IN VITRO	42
BMC SYST BIOL	41
CANCER BIOTHER RADIO	41
CANCER GENET CYTOGEN	41
CANCER J	41
DIABETOLOGIA	41
FERTIL STERIL	41
INFLAMMATION	41
J BIOMED BIOTECHNOL	41
J PROTEOMICS	41
MOBILE DNA-UK	41
MOL HUM REPROD	41
SEMIN IMMUNOPATHOL	41
ANNU REV GENOM HUM G	40
CURR ONCOL REP	40
ECOTOX ENVIRON SAFE	40
ENDOCR REV	40
EXP HEMATOL ONCOL	40
FRONT MOL NEUROSCI	40
GLIA	40
IMMUNOTHERAPY-UK	40
INT J RADIAT BIOL	40
J INTERF CYTOK RES	40
J PHARMACOL EXP THER	40
J VIRAL HEPATITIS	40
METABOLISM	40
MUTAGENESIS	40
ADV GENET	39
ADV IMMUNOL	39
AM J OBSTET GYNECOL	39
ARCH GYNECOL OBSTET	39
ATHEROSCLEROSIS	39
CANCER GENOM PROTEOM	39
CLIN GENET	39
J AGR FOOD CHEM	39
MED RES REV	39
BIOCHIM BIOPHYS ACTA	38
BMC RES NOTES	38
BRAIN PATHOL	38
CANCERS (BASEL)	38
DIAGNOSTICS	38
EJSO-EUR J SURG ONC	38
ENVIRON RES	38
ESMO OPEN	38
ESSAYS BIOCHEM	38
EUR J HUM GENET	38
EXP GERONTOL	38
INT J EPIDEMIOL	38
J MOL NEUROSCI	38
J STEROID BIOCHEM	38
NPJ PRECIS ONCOL	38
P NATL ACAD SCI-BIOL	38
PHYTOMEDICINE	38
SMALL	38
STRUCTURE	38
TRENDS MICROBIOL	38
VIRUS RES	38
ACS APPL MATER INTER	37
AGEING RES REV	37
AM J PHYSIOL-HEART C	37
ANTI-CANCER AGENT ME	37
CELL TISSUE RES	37
CHEMOSPHERE	37
CRIT REV CL LAB SCI	37
MOL GENET GENOM MED	37
PHARMACEUTICS	37
ALIMENT PHARM THER	36
ANNU REV PHYSIOL	36
BIOMED REP	36
CELL MICROBIOL	36
CHEM SCI	36
CLIN SCI	36
FREE RADICAL RES	36
GENE THER	36
J MOL CELL CARDIOL	36
NAT METAB	36
NAT NANOTECHNOL	36
NEUROBIOL AGING	36
NEUROSCIENCE	36
UROLOGY	36
VACCINE	36
ANAL BIOANAL CHEM	35
ANTIVIR RES	35
BIOCHEM CELL BIOL	35
BIOMARK MED	35
BIOMARKERS	35
CELL TRANSPLANT	35
CHEMBIOCHEM	35
CHEMMEDCHEM	35
CRIT REV BIOCHEM MOL	35
CURR OPIN HEMATOL	35
DIAGN PATHOL	35
DRUG METAB DISPOS	35
ENVIRON TOXICOL	35
HUM IMMUNOL	35
INT J CLIN EXP MED	35
LUPUS	35
NAT CHEM	35
NAT REV NEUROSCI	35
NON-CODING RNA	35
PHARMACOL REV	35
STEM CELLS DEV	35
SURGERY	35
VACCINES-BASEL	35
ACS CHEM NEUROSCI	34
BIOSTATISTICS	34
BRAIN	34
BRAIN BEHAV IMMUN	34
CURR OPIN PHARMACOL	34
CURR OPIN VIROL	34
CYTOGENET GENOME RES	34
DRUG DES DEV THER	34
EUR HEART J	34
EUR J HAEMATOL	34
IMMUNOBIOLOGY	34
J IMMUNOL METHODS	34
J NEUROPATH EXP NEUR	34
LIFE SCI ALLIANCE	34
MEDICINA-LITHUANIA	34
VET PATHOL	34
ANNU REV NUTR	33
BIOFACTORS	33
BRIT J SURG	33
CANCER CAUSE CONTROL	33
CHIN J CANCER	33
CHINESE J CANCER RES	33
CURR ONCOL	33
DRUGS	33
EVID-BASED COMPL ALT	33
EXP EYE RES	33
INFLAMM RES	33
INT J OBESITY	33
J CANCER RES THER	33
J GENE MED	33
PATHOL INT	33
PEDIATR BLOOD CANCER	33
AM J TRANSPLANT	32
ARCH VIROL	32
AUTOIMMUNITY	32
BBA-MOL CELL BIOL L	32
BONE	32
CHEST	32
GENET MED	32
J BACTERIOL	32
J BIOCHEM MOL TOXIC	32
J GASTROINTEST ONCOL	32
J GERONTOL A-BIOL	32
J NANOBIOTECHNOL	32
J PHYSIOL-LONDON	32
J PHYSIOL BIOCHEM	32
JAMA NETW OPEN	32
PATHOLOGY	32
PEDIATR RES	32
PROG MOL BIOL TRANSL	32
SCAND J IMMUNOL	32
SEMIN LIVER DIS	32
THORAX	32
TRANSL PSYCHIAT	32
WORLD J HEPATOL	32
BIOMETRICS	31
CANCER RES TREAT	31
CELL BIOCHEM BIOPHYS	31
CHROMOSOMA	31
HUM GENOMICS	31
IMMUNOL RES	31
INT J CLIN ONCOL	31
J ADV RES	31
J CLIN GASTROENTEROL	31
MOL CLIN ONCOL	31
NEUROCHEM RES	31
PHYSIOL GENOMICS	31
PLANT CELL	31
ADV NUTR	30
AM SOC CLIN ONCOL EDUC BOOK	30
CANCER CYTOPATHOL	30
CLIN EXP PHARMACOL P	30
COMPUT MATH METHOD M	30
CURR GENOMICS	30
GIGASCIENCE	30
J AM ACAD DERMATOL	30
J AM COLL CARDIOL	30
J APPL PHYSIOL	30
J NEUROIMMUNOL	30
MOL REPROD DEV	30
SCI DATA	30
AAPS J	29
ACTA BIOMATER	29
APMIS	29
BMC MED GENET	29
BMC MOL BIOL	29
CANCER CONTROL	29
CURR TOP MED CHEM	29
DEV DYNAM	29
DIGEST LIVER DIS	29
J CLIN MICROBIOL	29
J INTERN MED	29
J SURG RES	29
MUCOSAL IMMUNOL	29
NEUROBIOL DIS	29
REPROD SCI	29
ACCOUNTS CHEM RES	28
ANAL CHIM ACTA	28
ARTIF CELL NANOMED B	28
BIOPHYS J	28
COLD SH Q B	28
GENOMICS PROTEOMICS & BIOINFORMATICS	28
HEPATOL INT	28
INT J CARDIOL	28
J PERS MED	28
LANCET RESP MED	28
MOL BIOTECHNOL	28
MOL METAB	28
MUTAT RES	28
NEUROSURGERY	28
PHARMACOGENOMICS J	28
PHYTOTHER RES	28
REPRODUCTION	28
SEMIN HEMATOL	28
AM J PHYSIOL-ENDOC M	27
ANNU REV PHARMACOL	27
ARCH PHARM RES	27
BRIT J NUTR	27
CANCER IMMUN	27
CELL BIOCHEM FUNCT	27
CHEM BIOL	27
CLIN REV ALLERG IMMU	27
CURR TREAT OPTION ON	27
EXPERT OPIN INV DRUG	27
FRONT CARDIOVASC MED	27
HUM GENE THER	27
HUM REPROD UPDATE	27
INT J BIOL MARKER	27
J AFFECT DISORDERS	27
J CLIN IMMUNOL	27
MECH DEVELOP	27
RESP RES	27
ACS OMEGA	26
ANALYST	26
BIOL PHARM BULL	26
BLOOD REV	26
CANCER EPIDEMIOL	26
CLIN EXP RHEUMATOL	26
ENVIRON HEALTH-GLOB	26
EPIDEMIOLOGY	26
EPMA J	26
EUR J CANCER PREV	26
GENET MOL RES	26
GENET TEST MOL BIOMA	26
IMMUNOGENETICS	26
IN VIVO	26
J NEUROSCI RES	26
PATHOBIOLOGY	26
WORLD J UROL	26
AM J PHYSIOL-RENAL	25
ANGIOGENESIS	25
BBA-BIOMEMBRANES	25
BIOORG MED CHEM LETT	25
CLIN GENITOURIN CANC	25
COCHRANE DB SYST REV	25
EUR J CELL BIOL	25
HEPATO-GASTROENTEROL	25
HEPATOB PANCREAT DIS	25
INDIAN J DERMATOL	25
J ENDOCRINOL	25
LANCET GASTROENTEROL	25
MOL MICROBIOL	25
RADIAT ONCOL	25
STROKE	25
TUMOUR BIOL	25
WORLD J GASTRO ONCOL	25
WORLD J SURG	25
ACS CENTRAL SCI	24
AIDS RES HUM RETROV	24
ANNU REV CANC BIOL	24
ANTIOXIDANTS-BASEL	24
ARCH MED RES	24
BIOACT MATER	24
BIOLOGY-BASEL	24
BMC GASTROENTEROL	24
BREAST CANCER-TOKYO	24
CIRC-CARDIOVASC GENE	24
CL LYMPH MYELOM LEUK	24
CURR PROTOC BIOINFORMATICS	24
J HAZARD MATER	24
J HISTOCHEM CYTOCHEM	24
JAMA SURG	24
JOURNAL OF MAMMALOGY	24
LIFE-BASEL	24
LIVER CANCER	24
NAT REV CARDIOL	24
NAT REV NEUROL	24
PHARMACEUTICALS-BASE	24
REV MED VIROL	24
VET COMP ONCOL	24
ANN MED	23
APPL IMMUNOHISTO M M	23
BIOL TRACE ELEM RES	23
CRIT CARE MED	23
CRIT REV FOOD SCI	23
CURR PROB CANCER	23
DIS MODEL MECH	23
ENDOCRINE	23
J BIOSCIENCES	23
J BREAST CANCER	23
J CROHNS COLITIS	23
J ENDODONT	23
LANCET NEUROL	23
MICRORNA	23
NAT BIOMED ENG	23
PART FIBRE TOXICOL	23
RADIOLOGY	23
RADIOTHER ONCOL	23
REPROD BIOMED ONLINE	23
SURG ONCOL CLIN N AM	23
TRANSPLANTATION	23
AM J MED GENET B	22
BIOORGAN MED CHEM	22
BRAZ J MED BIOL RES	22
BREAST	22
CELL CHEM BIOL	22
CLIN LAB	22
ENVIRON TOXICOL PHAR	22
EXPERT REV CLIN IMMU	22
FRONT PLANT SCI	22
FUTURE MED CHEM	22
GEROSCIENCE	22
HUM VACC IMMUNOTHER	22
J BIOTECHNOL	22
J BONE ONCOL	22
J CHROMATOGR B	22
J GYNECOL ONCOL	22
J PERIODONTOL	22
NEUROTHERAPEUTICS	22
NON-CODING RNA RES	22
OPEN MED-WARSAW	22
OPHTHALMOLOGY	22
PANCREATOLOGY	22
PROSTATE CANCER P D	22
SURG ONCOL	22
TARGET ONCOL	22
TOXICON	22
TRANSL ANDROL UROL	22
TRENDS BIOTECHNOL	22
ADV FUNCT MATER	21
AIDS	21
ANN THORAC SURG	21
ANTIMICROB AGENTS CH	21
ARCH DERMATOL RES	21
CELL MOL NEUROBIOL	21
CURR HEMATOL MALIG R	21
ENVIRON SCI POLLUT R	21
EXPERT REV GASTROENT	21
FOOD FUNCT	21
FRONT NEUROL	21
GASTROENT RES PRACT	21
INT J GENOMICS	21
INT J NEUROPSYCHOPH	21
INT REV CEL MOL BIO	21
INT REV IMMUNOL	21
J BONE MINER RES	21
J CLIN VIROL	21
J COMPUT BIOL	21
J NUCLEIC ACIDS	21
LANCET HAEMATOL	21
MATRIX BIOL	21
NEUROPATH APPL NEURO	21
OBESITY	21
ONCOSCIENCE	21
OSTEOARTHR CARTILAGE	21
PRENATAL DIAG	21
SUBCELL BIOCHEM	21
ALLERGY	20
AM J MED GENET A	20
ANAL CELL PATHOL	20
BIOCHEMISTRY-MOSCOW+	20
BIOSCI BIOTECH BIOCH	20
BMC IMMUNOL	20
CHROMOSOME RES	20
CLIN COLORECTAL CANC	20
CLIN INFECT DIS	20
CLIN PHARMACOL THER	20
CLIN TRANSL GASTROEN	20
CURR GENE THER	20
DIGEST DIS	20
DISCOV MED	20
DRUG DELIV	20
ELECTROPHORESIS	20
EMBNET J	20
ENVIRON SCI TECHNOL	20
EUR J CLIN INVEST	20
EXPERT REV VACCINES	20
HELIYON	20
HEMATOL ONCOL	20
HYPERTENSION	20
INFECT AGENTS CANCER	20
INT J COLORECTAL DIS	20
J ALZHEIMERS DIS	20
J AM HEART ASSOC	20
J THROMB HAEMOST	20
MICROBIOL MOL BIOL R	20
MOL GENET METAB	20
NAT CLIN PRACT ONCOL	20
NEUROLOGY	20
NPJ BREAST CANCER	20
OBSTET GYNECOL	20
OPHTHALMOLOGICA	20
TOXINS	20
WORLD J CLIN ONCOL	20
AGING DIS	19
ARCH ORAL BIOL	19
BIOCONJUGATE CHEM	19
BRAIN RES BULL	19
CANCER INFORM	19
CURR OPIN LIPIDOL	19
CURR TOP DEV BIOL	19
DIS COLON RECTUM	19
HEMATOL ONCOL CLIN N	19
IMMUN INFLAMM DIS	19
J APPL TOXICOL	19
J CUTAN PATHOL	19
J EUR ACAD DERMATOL	19
J ZHEJIANG UNIV-SC B	19
LANCET GLOB HEALTH	19
MED HYPOTHESES	19
MOL NEURODEGENER	19
NAR CANCER	19
NEUROREPORT	19
P JPN ACAD B-PHYS	19
PROG NEURO-PSYCHOPH	19
REPROD TOXICOL	19
TALANTA	19
THROMB HAEMOSTASIS	19
VIRUS GENES	19
AGING (ALBANY NY)	18
AM FAM PHYSICIAN	18
ANNU REV VIROL	18
AQUAT TOXICOL	18
BBA-PROTEINS PROTEOM	18
BEST PRACT RES CL HA	18
BIOL PROCED ONLINE	18
CA CANCER J CLIN	18
CLIN CHEST MED	18
CLIN MICROBIOL REV	18
CNS NEUROSCI THER	18
COMPUT BIOL MED	18
CURR OPIN CLIN NUTR	18
CURR PROTOC MOL BIOL	18
CYTOM PART A	18
ENDOCR J	18
EPIGENOMES	18
EUR J ENDOCRINOL	18
EUR J NUTR	18
EXPERT REV MOL MED	18
FRONT CHEM	18
GENOME BIOL EVOL	18
HELICOBACTER	18
HEMATOL-AM SOC HEMAT	18
HISTOCHEM CELL BIOL	18
INT J DEV BIOL	18
INT J PHARMACEUT	18
J BIOMED NANOTECHNOL	18
J BIOMOL SCREEN	18
J GASTROINTEST SURG	18
J HEALTHC ENG	18
J MED INTERNET RES	18
J NUCL MED	18
MOL CELL ONCOL	18
NANOMED-NANOTECHNOL	18
NANOSCALE	18
PHOTOCHEM PHOTOBIOL	18
REPROD BIOL ENDOCRIN	18
RSC ADV	18
SURG TODAY	18
ADV ANAT PATHOL	17
ADV CLIN CHEM	17
ALCOHOL CLIN EXP RES	17
AM J REPROD IMMUNOL	17
ANN HEPATOL	17
ANN NEUROL	17
BBA-GENE STRUCT EXPR	17
BLOOD CELL MOL DIS	17
BMC PULM MED	17
BONE MARROW TRANSPL	17
CARBOHYD POLYM	17
CLIN RES HEPATOL GAS	17
CURR STEM CELL RES T	17
CYTOGENET CELL GENET	17
DRUG DEVELOP RES	17
ENDOCR PATHOL	17
EUR J NUCL MED MOL I	17
FRONT AGING NEUROSCI	17
FUNCT INTEGR GENOMIC	17
GLYCOCONJUGATE J	17
J CHROMATOGR A	17
J HEPATOCELL CARCINO	17
J MAMMARY GLAND BIOL	17
J NEUROTRAUM	17
J PATHOL CLIN RES	17
JPN J CANCER RES	17
KAOHSIUNG J MED SCI	17
LIPIDS	17
METABOLITES	17
MICROB PATHOGENESIS	17
RHEUMATOL INT	17
SEMIN DIAGN PATHOL	17
TRANSCR-AUSTIN	17
TRENDS NEUROSCI	17
ADV HEALTHC MATER	16
AM J CLIN ONCOL-CANC	16
ANN CLIN LAB SCI	16
APPL ENVIRON MICROB	16
ARCH IMMUNOL THER EX	16
BEST PRACT RES CL GA	16
BIOL CELL	16
BRIT J CLIN PHARMACO	16
CELL ADHES MIGR	16
CELL REP MED	16
CHEM BIOL DRUG DES	16
CLIN DEV IMMUNOL	16
CLIN LIVER DIS	16
CRIT CARE	16
DNA RES	16
EMERG MICROBES INFEC	16
EUR ARCH OTO-RHINO-L	16
EXP NEUROL	16
EXPERT REV HEMATOL	16
EXPERT REV PROTEOMIC	16
FRONT PUBLIC HEALTH	16
GENES GENOM	16
GENOMICS & INFORMATICS	16
HYPERTENS RES	16
IMMUNOL INVEST	16
INT J ENDOCRINOL	16
J CHEM INF MODEL	16
J ORTHOP SURG RES	16
J THORAC CARDIOV SUR	16
MITOCHONDRION	16
NANOMEDICINE-UK	16
NPJ GENOM MED	16
ONCOL RES TREAT	16
PFLUG ARCH EUR J PHY	16
PHARMACOGEN PERS MED	16
SCAND J GASTROENTERO	16
TOXICOL PATHOL	16
WORLD J ONCOL	16
YONSEI MED J	16
ARCH MED SCI	15
B CANCER	15
BIOL BLOOD MARROW TR	15
BIOL DIRECT	15
BIOTECHNOL ADV	15
BRIT MED J	15
CANCER MICROENVIRON	15
CANCER TREAT RES	15
CELL MOL BIOL	15
CHIN CLIN ONCOL	15
CLIN BREAST CANCER	15
CURR ALLERGY ASTHM R	15
CURR PHARM BIOTECHNO	15
CURR PROTEIN PEPT SC	15
FRONT NUTR	15
HUM EXP TOXICOL	15
INT J IMMUNOPATH PH	15
INT J UROL	15
INTERVIROLOGY	15
J AM STAT ASSOC	15
J CARDIOVASC TRANSL	15
J DRUG TARGET	15
J ETHNOPHARMACOL	15
J GENET	15
J HEART LUNG TRANSPL	15
J INNATE IMMUN	15
J PHOTOCH PHOTOBIO B	15
MICROVASC RES	15
MOL THER-METH CLIN D	15
MOL VIS	15
NANOTOXICOLOGY	15
NEUROPHARMACOLOGY	15
NEUROSURG FOCUS	15
NEUROSURG REV	15
NUTR REV	15
PEDIATRICS	15
PLANT BIOTECHNOL J	15
PLANT PHYSIOL	15
PROG RETIN EYE RES	15
STAT APPL GENET MOL BIOL	15
WIRES SYST BIOL MED	15
ANNU REV MICROBIOL	14
APPL BIOCHEM BIOTECH	14
ASIAN J ANDROL	14
B EXP BIOL MED+	14
BASIC CLIN PHARMACOL	14
BBA-BIOENERGETICS	14
BIOL RES	14
BIOL SEX DIFFER	14
BIOMARK INSIGHTS	14
BRAIN SCI	14
CHEM BIODIVERS	14
COLD SPRING HARB SYM	14
CRIT REV TOXICOL	14
CURR OPIN ALLERGY CL	14
CURR OPIN BIOTECH	14
DIABETES CARE	14
DIFFERENTIATION	14
DIGESTION	14
EUR J NEUROSCI	14
FRONT PEDIATR	14
GENOM DATA	14
INT J ORAL SCI	14
INT J RHEUM DIS	14
J AM SOC MASS SPECTR	14
J BIOL REG HOMEOS AG	14
J CEREBR BLOOD F MET	14
J INORG BIOCHEM	14
J PEDIAT HEMATOL ONC	14
J RADIAT RES	14
MICROBES INFECT	14
MICROBIOL SPECTR	14
MOL PLANT	14
ONCOLOGY-NY	14
ORG BIOMOL CHEM	14
PATHOGENS	14
PROC AM THORAC SOC	14
PROG LIPID RES	14
SHOCK	14
STEM CELL RES	14
THROMB RES	14
TRAFFIC	14
WORLD J STEM CELLS	14
ACTA HAEMATOL-BASEL	13
ACTA ONCOL	13
ACTA PHYSIOL	13
ANN DIAGN PATHOL	13
ASIA-PAC J CLIN ONCO	13
BEHAV BRAIN RES	13
BIOCHEM GENET	13
BIOMOL DETECT QUANTIF	13
CANCER BIOLOGY MEDICINE	13
CANCER METAB	13
CANCER TREAT RES COMMUN	13
CELL GROWTH DIFFER	13
CELL J	13
CLIN ENDOCRINOL	13
COMPUT BIOL CHEM	13
CRIT REV EUKAR GENE	13
CURR OPIN GASTROEN	13
CYTOTHERAPY	13
DEV COMP IMMUNOL	13
DIABETES RES CLIN PR	13
EUR J OBSTET GYN R B	13
EUR UROL FOCUS	13
EXCLI J	13
EYE	13
G3-GENES GENOM GENET	13
GERONTOLOGY	13
GUT LIVER	13
HEMATOLOGY	13
J CARCINOG	13
J CLIN NEUROSCI	13
J CLIN PATHOL-MOL PA	13
J DIABETES RES	13
J ENDOCRINOL INVEST	13
J GASTROINTEST CANC	13
J MOL HISTOL	13
J NEUROL SCI	13
J ORTHOP RES	13
J PEDIATR-US	13
J PHYSIOL PHARMACOL	13
J TOXICOL ENV HEAL A	13
METALLOMICS	13
MICROORGANISMS	13
MOL CELL NEUROSCI	13
NAT REV MATER	13
NEURO-ONCOL ADV	13
NEUROENDOCRINOLOGY	13
NUCLEUS-PHILA	13
NUTRITION	13
P NUTR SOC	13
PHARMACOGENOMICS	13
PROG NUCLEIC ACID RE	13
PROTEINS	13
RESPIROLOGY	13
SEMIN ONCOL NURS	13
WORLD J CLIN CASES	13
AM J MED	12
AM J OTOLARYNG	12
AM J PSYCHIAT	12
ANN HUM GENET	12
APPLIED STATISTICS	12
BIOMARK CANCER	12
BIOORG CHEM	12
BMC UROL	12
BMJ OPEN	12
CLIN TRANSL IMMUNOL	12
COLD SPRING HARB PER	12
CUREUS J MED SCIENCE	12
CURR OPIN NEUROBIOL	12
CURR OPIN PEDIATR	12
CURR OPIN RHEUMATOL	12
DIAGN MOL PATHOL	12
ENDOCR CONNECT	12
ENVIRON EPIGENETICS	12
EPIGENETICS	12
EUKARYOT CELL	12
EUR J GASTROEN HEPAT	12
EXPERT OPIN PHARMACO	12
EXPERT OPIN THER PAT	12
FAM CANCER	12
FOOD CHEM	12
FRONT SURG	12
GENES BRAIN BEHAV	12
HORM CANCER-US	12
IARC MONOGR EVAL CARCINOG RISKS HUM	12
IN VITRO CELL DEV-AN	12
INT ARCH ALLERGY IMM	12
INT J INFECT DIS	12
J CANCER PREV	12
J CHEM THEORY COMPUT	12
J COMPUT CHEM	12
J GINSENG RES	12
J INHERIT METAB DIS	12
J KOREAN MED SCI	12
J MATER CHEM B	12
J ORG CHEM	12
J REPROD IMMUNOL	12
JHEP REP	12
LIPIDS HEALTH DIS	12
LUNG	12
MEDCHEMCOMM	12
MOL BIOL+	12
MOL GENET GENOMICS	12
NAT STRUCT BIOL	12
NATL SCI REV	12
NEURAL REGEN RES	12
NEUROCHEM INT	12
OCCUP ENVIRON MED	12
PHARMACOGENET GENOM	12
PHARMAZIE	12
PLOS NEGLECT TROP D	12
PPAR RES	12
PREPRINT	12
RES VET SCI	12
SEMIN RADIAT ONCOL	12
STAT APPL GENET MOL	12
STATPEARLS	12
STEM CELL REV REP	12
STEM CELL TRANSL MED	12
THER ADV CHRONIC DIS	12
TOXICOL RES-UK	12
TRANSFUSION	12
WHO CLASSIFICATION T	12
WORLD NEUROSURG	12
XI BAO YU FEN ZI MIAN YI XUE ZA ZHI	12
ACTA CRYSTALLOGR D	11
ACTA DERM-VENEREOL	11
AM J CHINESE MED	11
AM J PHYSIOL-REG I	11
BEST PRACT RES CL EN	11
BIOGERONTOLOGY	11
BIOMED J	11
BIOSCI TRENDS	11
BMC CELL BIOL	11
BMC GENET	11
BOSNIAN J BASIC MED	11
BRAIN TUMOR PATHOL	11
BREAST CANCER-TARGET	11
CANCER TREAT REP	11
CARBOHYD RES	11
CARDIOVASC DIABETOL	11
CLIN EXP DERMATOL	11
COLORECTAL DIS	11
CRITICAL REVIEWS IN ONCOGENESIS	11
CURR BIOINFORM	11
CURR DRUG METAB	11
CYTOPATHOLOGY	11
EUR J DERMATOL	11
EUR J HEART FAIL	11
EUR UROL ONCOL	11
EXERC IMMUNOL REV	11
GASTROINTEST ENDOSC	11
GENE EXPRESSION	11
GENESIS	11
GLAND SURG	11
HEPATOL COMMUN	11
IEEE ACM T COMPUT BI	11
IMMUNE NETW	11
INNATE IMMUN-LONDON	11
INT J CELL BIOL	11
INT J EXP PATHOL	11
INT J GYNECOL PATHOL	11
INT UROL NEPHROL	11
J BIOMOL STRUCT DYN	11
J CELL COMMUN SIGNAL	11
J DIGEST DIS	11
J EXP BIOL	11
J MACH LEARN RES	11
J MOL EVOL	11
J PATHOL TRANSL MED	11
J PHARMACEUT BIOMED	11
J PSYCHIATR RES	11
J STRUCT BIOL	11
J VIROL METHODS	11
JAMA CARDIOL	11
JAMA DERMATOL	11
LUPUS SCI MED	11
MATH BIOSCI ENG	11
MED CLIN N AM	11
MED DECIS MAKING	11
MED SCI SPORT EXER	11
MOB GENET ELEMENTS	11
MOD RHEUMATOL	11
MOL BIOCHEM PARASIT	11
NAN FANG YI KE DA XUE XUE BAO	11
NEUROMOL MED	11
NUTR METAB	11
PHYS CHEM CHEM PHYS	11
RECENT PAT ANTI-CANC	11
SMALL METHODS	11
SPINAL CORD	11
STEROIDS	11
TOHOKU J EXP MED	11
UROL INT	11
USE R	11
WORLD J BIOL CHEM	11
ZHONGHUA YI XUE ZA ZHI	11
ACS SENSORS	10
ADV THER	10
AM J MED SCI	10
AM J SURG	10
ANDROLOGY-US	10
ANNU REV PUBL HEALTH	10
ARXIV	10
BEST PRACT RES CL OB	10
BIODRUGS	10
BIOMETRICAL J	10
BIRTH DEFECTS RES A	10
BJOG-INT J OBSTET GY	10
BMC EVOL BIOL	10
BMC PLANT BIOL	10
BRIT J BIOMED SCI	10
CANCER DETECT PREV	10
CHEM-EUR J	10
CLIN J AM SOC NEPHRO	10
COLD SPRING HARB PERSPECT BIOL	10
COMP BIOCHEM PHYS B	10
CRAN	10
CRIT REV IMMUNOL	10
CTS-CLIN TRANSL SCI	10
CURR GENET	10
CURR MOL PHARMACOL	10
DRUG METAB REV	10
ENZYMES	10
EXPERT OPIN DRUG DEL	10
EXPERT OPIN DRUG MET	10
FISH SHELLFISH IMMUN	10
GENE EXPR PATTERNS	10
GENES NUTR	10
GENET MOL BIOL	10
GUT MICROBES	10
HEREDITY	10
INHAL TOXICOL	10
INT J DERMATOL	10
INT J GYNECOL OBSTET	10
INT J SURG	10
INTEGR CANCER THER	10
J CLIN BIOCHEM NUTR	10
J CLIN EXP HEMATOP	10
J PHARM PHARMACOL	10
J RECEPT SIG TRANSD	10
J THEOR BIOL	10
J VASC SURG	10
JAMA INTERN MED	10
JAMA OTOLARYNGOL	10
LANCET INFECT DIS	10
LARYNGOSCOPE	10
LUNG CANCER-J IASLC	10
N-S ARCH PHARMACOL	10
NEPHROL DIAL TRANSPL	10
NEUROTOX RES	10
NEW PHYTOL	10
NONCODING RNA RES	10
NUCLEIC ACID THER	10
PLANT J	10
PROG NEUROBIOL	10
PROTEOM CLIN APPL	10
RADIOL ONCOL	10
SCI REP	10
SPORTS MED	10
THER ADV HEMATOL	10
TOB CONTROL	10
TRAC-TREND ANAL CHEM	10
TRANSL EPIGENET SER	10
TRENDS CARDIOVAS MED	10
V2021	10
VET IMMUNOL IMMUNOP	10
ZHONGHUA ZHONG LIU ZA ZHI	10
ACTA HISTOCHEM	9
ADV BIOL-GER	9
ADV PROTEIN CHEM STR	9
ALCOHOL	9
ALLERGY ASTHMA CL IM	9
AM J CARDIOL	9
APPL MICROBIOL BIOT	9
ARCH GEN PSYCHIAT	9
ARTIF INTELL MED	9
BIOL REV	9
BIOMATER SCI-UK	9
BIOPHYS REV	9
BMC INFECT DIS	9
BMC VET RES	9
CA: A CANCER JOURNAL FOR CLINICIANS	9
CELL CALCIUM	9
CELL STRESS	9
CELL STRESS CHAPERON	9
CHRONOBIOL INT	9
CLIN DIAGN LAB IMMUN	9
CLIN EPIDEMIOL	9
CLIN EXP ALLERGY	9
CLIN MED	9
CLIN THER	9
COMPR PHYSIOL	9
CURR PROTOC IMMUNOL	9
CURR UROL REP	9
DIS ESOPHAGUS	9
EUR J MED RES	9
EUR J PHARM BIOPHARM	9
EXP PHYSIOL	9
EXPERIMENTAL ONCOLOGY	9
EXPERT OPIN DRUG DIS	9
GASTROENTEROL HEPATOL BED BENCH	9
HORM METAB RES	9
IMETA	9
IMMUNOPHARM IMMUNOT	9
IMMUNOTARGETS THER	9
INFLAMMOPHARMACOLOGY	9
INT J SPORTS MED	9
INTEGR BIOL-UK	9
IRANIAN BIOMEDICAL JOURNAL	9
J ANIM SCI	9
J ANTIBIOT	9
J APPL GENET	9
J ASSIST REPROD GEN	9
J BIOMED RES	9
J BIOMOL TECH	9
J DEV ORIG HLTH DIS	9
J EPIDEMIOL	9
J GASTROINTEST LIVER	9
J ONCOL PRACT	9
J PEDIATR GASTR NUTR	9
J PHYS D APPL PHYS	9
J ROY STAT SOC B	9
J TRACE ELEM MED BIO	9
METAB BRAIN DIS	9
MINERVA MED	9
NUTR J	9
OBES REV	9
ORG LETT	9
PLANTA MED	9
PROG BIOCHEM BIOPHYS	9
SCI STKE	9
SCI WORLD J	9
THEOR BIOSCI	9
THER DELIV	9
THERIOGENOLOGY	9
TISSUE ANTIGENS	9
TISSUE CELL	9
TRANSPL P	9
UROL CLIN N AM	9
VET J	9
ZHONGGUO SHI YAN XUE YE XUE ZA ZHI	9
ABDOM RADIOL	8
ACTA BIOCHIM POL	8
ACTA DIABETOL	8
ACTA NEUROCHIR	8
ACTA OTO-LARYNGOL	8
ACTA PHARMACOL SIN B	8
AGE	8
AM J MED GENET	8
AM J NEURORADIOL	8
ANESTH ANALG	8
ANNU REV BIOMED ENG	8
ARCH DERMATOL	8
ARCH OPHTHALMOL-CHIC	8
ARCH OTOLARYNGOL	8
ASIAN J UROL	8
BIOMACROMOLECULES	8
BIOMOL CONCEPTS	8
BIOMOL THER	8
BIOTECHNOL LETT	8
BIRTH DEFECTS RES C	8
BMC MUSCULOSKEL DIS	8
BREAST CARE	8
CAN J PHYSIOL PHARM	8
CHILD NERV SYST	8
CHINESE J CHEM	8
CIRC J	8
CLIN ONCOL-UK	8
CLIN ORAL INVEST	8
CLIN PHARMACOKINET	8
CLIN VACCINE IMMUNOL	8
CURR DIABETES REP	8
CURR OPIN ENDOCRINOL	8
CURR PROTOC CELL BIOL	8
CURR RHEUMATOL REP	8
CYTOTECHNOLOGY	8
DIAGN CYTOPATHOL	8
EUR J EPIDEMIOL	8
EUR J GYNAECOL ONCOL	8
EUR J MED GENET	8
EUR J PHARM SCI	8
EUR RESPIR REV	8
EXPERIENTIA	8
F1000PRIME REP	8
FLY	8
FOLIA HISTOCHEM CYTO	8
FRONT VET SCI	8
GASTROENTEROL REP	8
GASTROENTEROL REV	8
GROWTH HORM IGF RES	8
GUT PATHOG	8
HANDB EXP PHARMACOL	8
HEAD NECK PATHOL	8
HEPATOMA RES	8
HYPOXIA	8
INDIAN J CANCER	8
INDIAN J CLIN BIOCHE	8
INFLAMM REGEN	8
INT J CHRONIC OBSTR	8
INT J HYG ENVIR HEAL	8
INT J LAB HEMATOL	8
INT J MOL CELL MED	8
INT J OPHTHALMOL-CHI	8
INT J ORAL MAX SURG	8
J AM COLL SURGEONS	8
J CLIN PERIODONTOL	8
J DRUG DELIV SCI TEC	8
J GASTRIC CANCER	8
J INFLAMM-LOND	8
J NAT PROD	8
J NEUROENDOCRINOL	8
J NEUROIMMUNE PHARM	8
J OPEN SOURCE SOFTW	8
J PHYS CHEM B	8
J TOXICOL SCI	8
J VASC INTERV RADIOL	8
J VET INTERN MED	8
JAMA NEUROL	8
LAB INVEST 0310	8
LANCET DIABETES ENDO	8
LANGMUIR	8
MASS SPECTROM REV	8
MAT SCI ENG C-MATER	8
MICROBIOL-SGM	8
MILITARY MED RES	8
MINI-REV MED CHEM	8
MMWR-MORBID MORTAL W	8
N ENGL J MED	8
NEPHROLOGY	8
NEURAL NETWORKS	8
NEUROL RES	8
NEUROTOXICOLOGY	8
PHARM BIOL	8
PHOTODERMATOL PHOTO	8
PHYSIOLOGY	8
PRECIS CLIN MED	8
PROSTAG LEUKOTR ESS	8
PSYCHIAT RES	8
PSYCHONEUROENDOCRINO	8
RADIAT ENVIRON BIOPH	8
RAPID COMMUN MASS SP	8
REJUV RES	8
REPROD FERT DEVELOP	8
ROY SOC OPEN SCI	8
SARCOMA	8
SMALL GTPASES	8
SPRINGERPLUS	8
SURG PATHOL CLIN	8
THESCIENTIFICWORLDJO	8
TUMORI J	8
V507	8
VIRULENCE	8
VITAM HORM	8
ACTA CYTOL	7
ADV ENZYME REGUL	7
ADV MED SCI-POLAND	7
ADVANCES IN BIOLOGICAL REGULATION	7
AM J PREV MED	7
AM J PUBLIC HEALTH	7
ANIMALS-BASEL	7
ANN GLOB HEALTH	7
APPL ORGANOMET CHEM	7
ARAB J GASTROENTEROL	7
ARCH NEUROL-CHICAGO	7
AURIS NASUS LARYNX	7
BIO-PROTOCOL	7
BIOL OPEN	7
BIOSYSTEMS	7
BMC DEV BIOL	7
BMC MICROBIOL	7
BONE RES	7
BRAIN BEHAV	7
BRIT J RADIOL	7
CAN J GASTROENTEROL	7
CANC RES	7
CANCER REP-US	7
CELLS	7
CHEMOTHERAPY	7
CLIN CANC RES	7
CLIN INVEST MED	7
CLIN LYMPHOMA MYELOM	7
CLIN MED INSIGHTS-ON	7
CLIN PROTEOM	7
CNS ONCOL	7
COMB CHEM HIGH T SCR	7
COMP BIOCHEM PHYS A	7
COMPUT METH PROG BIO	7
CONNECT TISSUE RES	7
CURR ALZHEIMER RES	7
CURR NEUROL NEUROSCI	7
CURR OPIN MICROBIOL	7
CURR OPIN UROL	7
CURR PATHOBIOL REP	7
CYTOMETRY	7
DTSCH ARZTEBL INT	7
ENEURO	7
EUR CYTOKINE NETW	7
EUR J APPL PHYSIOL	7
EUR J CARDIO-THORAC	7
EUR J INTERN MED	7
EUR J NEUROL	7
EXP LUNG RES	7
EXPERT REV CLIN PHAR	7
GENE REP	7
GENET EPIDEMIOL	7
GGPLOT2	7
GROWTH FACTORS	7
HEPAT ONCOL	7
HEREDITAS	7
IMMUN AGEING	7
IMMUNOL TODAY	7
INFECT GENET EVOL	7
INT ARCH OCC ENV HEA	7
INT J ANDROL	7
INT J ANTIMICROB AG	7
INT J TOXICOL	7
INT REV NEUROBIOL	7
INTERDISCIP SCI	7
INTEST RES	7
J AM DIET ASSOC	7
J BIOCHEM-TOKYO	7
J BIOMED INFORM	7
J CHEMOTHERAPY	7
J CLIN EPIDEMIOL	7
J CLIN PHARMACOL	7
J CRANIO MAXILL SURG	7
J ENVIRON PATHOL TOX	7
J ENZYM INHIB MED CH	7
J GEN PHYSIOL	7
J INFECTION	7
J MATERN-FETAL NEO M	7
J MOL MED-JMM	7
J NANOSCI NANOTECHNO	7
J NEPHROL	7
J OBSTET GYNAECOL RE	7
J OCCUP ENVIRON MED	7
J PHARMACOL SCI	7
J VET MED SCI	7
JAMA	7
JAMA OPHTHALMOL	7
JCO CLIN CANCER INFO	7
KNOWL-BASED SYST	7
MACH LEARN	7
MEDRXIV	7
MICROCHIM ACTA	7
MOL BRAIN RES	7
MOL OMICS	7
MOL PAIN	7
NANOMATERIALS-BASEL	7
NAT CLIN PRACT ENDOC	7
NEUROL MED-CHIR	7
NEUROSCI BIOBEHAV R	7
OPEN LIFE SCI	7
PARKINSONISM RELAT D	7
PEDIAT ALLERG IMM-UK	7
PERIODONTOL 2000	7
PHYSIOL BEHAV	7
PHYSIOL REP	7
POULTRY SCI	7
PROTEIN EXPRES PURIF	7
PSYCHOL MED	7
PSYCHOPHARMACOLOGY	7
RESP MED	7
ROM J MORPHOL EMBRYO	7
RSC CHEM BIOL	7
SCAND J RHEUMATOL	7
SPINE	7
STAT BIOL HEALTH	7
SURG CLIN N AM	7
SWISS MED WKLY	7
TOXICOL REP	7
VIROL SIN	7
3 BIOTECH	6
ACS PHARMACOL TRANSL	6
ACTA NATURAE	6
ADV CLIN EXP MED	6
ALLERGY ASTHMA PROC	6
AM J DERMATOPATH	6
AM J IND MED	6
AM J OPHTHALMOL	6
AM J RHINOL ALLERGY	6
AM REV RESPIR DIS	6
AMINO ACIDS	6
ANAL METHODS-UK	6
ANAT REC	6
ANESTHESIOLOGY	6
ANN ALLERG ASTHMA IM	6
ANN NUTR METAB	6
ANN SURG TREAT RES	6
ANNU REV ANAL CHEM	6
BASIC RES CARDIOL	6
BIOANALYSIS	6
BIOCHEM RES INT	6
BIOCOMPUT-PAC SYM	6
BIOINFORMATION	6
BIOMED CHROMATOGR	6
BIOMICROFLUIDICS	6
BIOTECHNOL APPL BIOC	6
BIOTECHNOL J	6
BLOOD CANCER DISCOV	6
BLOOD S1	6
BMC BIOCHEM	6
BMC CARDIOVASC DISOR	6
BMC NEPHROL	6
BMC WOMENS HEALTH	6
BREAST CANCER	6
BRIT J OPHTHALMOL	6
BRIT MED BULL	6
CANCER DRUG RESIST	6
CANCER GENOMICS & PROTEOMICS	6
CARDIOVASC DRUG THER	6
CARDIOVASC INTER RAD	6
CARDIOVASC PATHOL	6
CELLS TISSUES ORGANS	6
CHIN J NAT MEDICINES	6
CIRC-HEART FAIL	6
CLIN ADV HEMATOL ONC	6
CLIN MICROBIOL INFEC	6
CLIN NUTR	6
CLINICS	6
COLD SPRING HARB PROTOC	6
COLD SPRING HARBOR P	6
COLLOID SURFACE B	6
COMP BIOCHEM PHYS C	6
CRIT REV ORAL BIOL M	6
CURR ATHEROSCLER REP	6
CURR ISSUES MOL BIOL	6
CURR NEUROPHARMACOL	6
CURR NUTR REP	6
CURR OPIN PLANT BIOL	6
CURR PROTOC HUM GENET	6
CYTOM PART B-CLIN CY	6
DERMATOL THER	6
DERMATOLOGY	6
DEV GROWTH DIFFER	6
DRUG METAB PHARMACOK	6
DRUG TODAY	6
ECANCERMEDICALSCIENC	6
ENDOCRIN METAB CLIN	6
EUR J PEDIATR	6
EUR RADIOL	6
EVOL BIOINFORM	6
EXP TOXICOL PATHOL	6
EXPERT REV NEUROTHER	6
EXPERT REV RESP MED	6
FEMS MICROBIOL LETT	6
FEMS MICROBIOL REV	6
FRONT BIOSCI (ELITE ED)	6
FRONT BIOSCI (SCHOL ED)	6
GASTROENTEROL CLIN N	6
GGPLOT2 ELEGANT GRAP	6
HPB	6
HUMAN GENOMICS	6
INDIAN J MED RES	6
INT ENDOD J	6
INTENS CARE MED	6
INTERNAL MED	6
J ATHEROSCLER THROMB	6
J BIOL INORG CHEM	6
J BONE MINER METAB	6
J CARDIOL	6
J CLIN ONCOL S	6
J COMP NEUROL	6
J COMP PATHOL	6
J COSMET DERMATOL-US	6
J FORMOS MED ASSOC	6
J HEPATO-BIL-PAN SCI	6
J HYPERTENS	6
J NUTRIGENET NUTRIGE	6
J ORGANOMET CHEM	6
J PHARM SCI-US	6
J THROID RES	6
J TRANSL INTERN MED	6
MABS-AUSTIN	6
MACROMOL BIOSCI	6
MED CLIN-BARCELONA	6
MED PEDIATR ONCOL	6
METABOLOMICS	6
MICROBIOL IMMUNOL	6
MICROBIOME	6
MOL BRAIN	6
MOL CARCINOG	6
MOL GEN GENET	6
MOL THER ONCOLYTICS	6
MOVEMENT DISORD	6
MSPHERE	6
MULT SCLER J	6
NANO-MICRO LETT	6
NANO TODAY	6
NANOSCALE RES LETT	6
NANOTECHNOLOGY	6
NAT REV CHEM	6
NEURO ONCOL	6
NEUROIMAGE	6
NEUROSURG CLIN N AM	6
NEW BIOTECHNOL	6
NPJ SYST BIOL APPL	6
ONCO TARGETS THER	6
ORAL SURG ORAL MED O	6
ORPHANET J RARE DIS	6
OTOLARYNG HEAD NECK	6
P SOC EXP BIOL MED	6
PAIN	6
PATHOG DIS	6
PHYTOCHEMISTRY	6
PLASMA PROCESS POLYM	6
PLAST RECONSTR SURG	6
POSTEP HIG MED DOSW	6
PROG DRUG RES	6
R J	6
R PACKAGE VERSION	6
RECENT RESULTS CANC	6
RECENT RESULTS CANCER RES	6
RENAL FAILURE	6
RESULTS IMMUNOL	6
RHEUM DIS CLIN N AM	6
RMD OPEN	6
SCHIZOPHR RES	6
SCI REP UK	6
SCIENTIFICA	6
SEMIN PEDIATR SURG	6
SEMIN REPROD MED	6
SILENCE	6
SLEEP	6
STAT METHODS MED RES	6
THER ADV GASTROENTER	6
THESIS	6
UPSALA J MED SCI	6
UROL ONCOL	6
VASC PHARMACOL	6
VET RES	6
VISC MED	6
YALE JOURNAL OF BIOLOGY AND MEDICINE	6
ZHONGHUA GAN ZANG BING ZA ZHI	6
ZHONGHUA WEI CHANG WAI KE ZA ZHI	6
中草药	6
**DATA OBJECT**	5
ACS SYNTH BIOL	5
ACTA HISTOCHEM CYTOC	5
ACTA OBSTET GYN SCAN	5
ACTA PAEDIATR	5
ADV BIOMED RES	5
ALCOHOL RES-CURR REV	5
AM J CLIN DERMATOL	5
AM J HYPERTENS	5
AM J NEPHROL	5
AM J PHYSIOL	5
AM J ROENTGENOL	5
AM J TROP MED HYG	5
ANAT CELL BIOL	5
ANDROLOGIA	5
ANIM NUTR	5
ANN CLIN BIOCHEM	5
ANN EPIDEMIOL	5
ANN GASTROENT SURG	5
ANN HEPATOBILIARY PANCREAT SURG	5
[truncated: 4,928 more rows]
