# Supplementary material for: Bibliometric analysis and visualization of the research on the relationship between RNA methylation and immune cell infiltration in tumors
Source: Front Immunol. 2024 Dec 12;15:1477828. doi: 10.3389/fimmu.2024.1477828 (PMC11669668; doi:10.3389/fimmu.2024.1477828)
Supplement: Supplementary file 1 [file DataSheet1.zip › Supplementary table 1-20/Supplementary table 14 Most_Global_Cited_Documents_bibliometrix.xlsx]

## Sheet: Sheet1
Supplementary table 14 Most_Global_Cited_Documents
Paper	DOI	Total Citations	TC per Year	Normalized TC
CHIAPPINELLI KB, 2015, CELL	10.1016/j.cell.2015.07.011	1136	113.6	18.21
LAMBRECHTS D, 2018, NAT MED	10.1038/s41591-018-0096-5	986	140.86	16.59
GOEL S, 2017, NATURE	10.1038/nature23465	917	114.63	15.49
LI ZJ, 2017, CANCER CELL	10.1016/j.ccell.2016.11.017	781	97.63	13.19
ZHANG B, 2020, MOL CANCER	10.1186/s12943-020-01170-0	661	132.2	18.93
HAN DL, 2019, NATURE	10.1038/s41586-019-0916-x	656	109.33	11.96
FRAIETTA JA, 2018, NATURE	10.1038/s41586-018-0178-z	532	76	8.95
RUPAIMOOLE R, 2016, CANCER DISCOV	10.1158/2159-8290.CD-15-0893	517	57.44	11.23
CHEN YG, 2017, NAT IMMUNOL	10.1038/ni.3771	507	63.38	8.56
HAN J, 2019, MOL CANCER	10.1186/s12943-019-1036-9	472	78.67	8.6
YANG S, 2019, NAT COMMUN	10.1038/s41467-019-10669-0	470	78.33	8.57
SHENG WQ, 2018, CELL	10.1016/j.cell.2018.05.052	428	61.14	7.2
SU R, 2020, CANCER CELL	10.1016/j.ccell.2020.04.017	406	81.2	11.63
CAI XL, 2018, CANCER LETT	10.1016/j.canlet.2017.11.018	354	50.57	5.96
LIAU BB, 2017, CELL STEM CELL	10.1016/j.stem.2016.11.003	342	42.75	5.78
XIAO CL, 2018, MOL CELL	10.1016/j.molcel.2018.06.015	341	48.71	5.74
CHEN YG, 2019, MOL CELL	10.1016/j.molcel.2019.07.016	338	56.33	6.16
TURINETTO V, 2016, INT J MOL SCI	10.3390/ijms17071164	333	37	7.24
LI BT, 2021, NAT COMMUN	10.1038/s41467-020-20527-z	328	82	13.51
LI N, 2020, P NATL ACAD SCI USA	10.1073/pnas.1918986117	326	65.2	9.34
MICHALAK EM, 2019, NAT REV MOL CELL BIO	10.1038/s41580-019-0143-1	322	53.67	5.87
TOPPER MJ, 2017, CELL	10.1016/j.cell.2017.10.022	319	39.88	5.39
ZHAO ED, 2016, NAT IMMUNOL	10.1038/ni.3313	297	33	6.45
CESCON DW, 2020, NAT CANCER	10.1038/s43018-020-0043-5	291	58.2	8.33
ZHANG F, 2019, NAT COMMUN	10.1038/s41467-019-11911-5	288	48	5.25
CHENG MS, 2019, ONCOGENE	10.1038/s41388-019-0683-z	284	47.33	5.18
GOODIER JL, 2016, MOBILE DNA-UK	10.1186/s13100-016-0070-z	279	31	6.06
LIEW SC, 2015, EUR J MED GENET	10.1016/j.ejmg.2014.10.004	272	27.2	4.36
NECULA L, 2019, WORLD J GASTROENTERO	10.3748/wjg.v25.i17.2029	270	45	4.92
LANDAU DA, 2014, CANCER CELL	10.1016/j.ccell.2014.10.012	264	24	6.4
CHEN CH, 2018, NAT COMMUN	10.1038/s41467-018-06152-x	261	37.29	4.39
DI MEO A, 2017, MOL CANCER	10.1186/s12943-017-0644-5	257	32.13	4.34
CHIN AR, 2016, CELL RES	10.1038/cr.2016.13	256	28.44	5.56
MARRUGO-RAMÍREZ J, 2018, INT J MOL SCI	10.3390/ijms19102877	254	36.29	4.27
ZHANG JL, 2019, NAT COMMUN	10.1038/s41467-019-09712-x	253	42.17	4.61
SAWADA G, 2016, GASTROENTEROLOGY	10.1053/j.gastro.2016.01.035	250	27.78	5.43
YU J, 2021, GENOME BIOL	10.1186/s13059-021-02308-z	247	61.75	10.17
YANG Y, 2017, NAT COMMUN	10.1038/ncomms14421	247	30.88	4.17
SEELEY JJ, 2017, J LEUKOCYTE BIOL	10.1189/jlb.3MR0316-118RR	243	30.38	4.1
WANG LL, 2020, EMBO J	10.15252/embj.2020104514	239	47.8	6.84
SUN LC, 2022, PROTEIN CELL	10.1007/s13238-021-00846-7	231	77	21.51
LI WS, 2017, CELL RES	10.1038/cr.2017.121	221	27.63	3.73
ZHANG PF, 2019, MOL CANCER	10.1186/s12943-019-1031-1	214	35.67	3.9
YIN HL, 2021, NAT COMMUN	10.1038/s41467-021-21514-8	209	52.25	8.61
NIRANJAN R, 2017, FRONT IMMUNOL	10.3389/fimmu.2017.00763	207	25.88	3.5
SHINOZAKI-USHIKU A, 2015, INT J ONCOL	10.3892/ijo.2015.2856	206	20.6	3.3
CALIRI AW, 2021, MUTAT RES-REV MUTAT	10.1016/j.mrrev.2021.108365	204	51	8.4
EHRLICH M, 2019, EPIGENETICS-US	10.1080/15592294.2019.1638701	203	33.83	3.7
SOLARY E, 2014, LEUKEMIA	10.1038/leu.2013.337	203	18.45	4.92
ZHANG C, 2019, CANCER MED-US	10.1002/cam4.2360	202	33.67	3.68
XU M, 2019, MOL CANCER	10.1186/s12943-019-1063-6	200	33.33	3.65
JARROLD J, 2019, TRENDS MOL MED	10.1016/j.molmed.2019.05.007	199	33.17	3.63
XIONG J, 2022, MOL CELL	10.1016/j.molcel.2022.02.033	194	64.67	18.06
WU Q, 2021, NAT REV DRUG DISCOV	10.1038/s41573-021-00159-8	187	46.75	7.7
SMITH CC, 2018, J CLIN INVEST	10.1172/JCI121476	185	26.43	3.11
CULL AH, 2017, EXP HEMATOL	10.1016/j.exphem.2017.08.001	183	22.88	3.09
NIKANJAM M, 2022, J HEMATOL ONCOL	10.1186/s13045-022-01351-y	182	60.67	16.95
TAHTINEN S, 2022, NAT IMMUNOL	10.1038/s41590-022-01160-y	182	60.67	16.95
ZHAO YC, 2020, J HEMATOL ONCOL	10.1186/s13045-020-00872-8	181	36.2	5.18
WANG SW, 2017, CANCER LETT	10.1016/j.canlet.2017.08.030	180	22.5	3.04
CHEN Y, 2020, MOL CANCER	10.1186/s12943-020-01207-4	176	35.2	5.04
ZHANG XT, 2016, NAT GENET	10.1038/ng.3610	175	19.44	3.8
VAN DER POL Y, 2019, CANCER CELL	10.1016/j.ccell.2019.09.003	174	29	3.17
LIU ZC, 2021, MOL CANCER	10.1186/s12943-021-01398-4	170	42.5	7
YANG IV, 2015, J ALLERGY CLIN IMMUN	10.1016/j.jaci.2015.01.025	168	16.8	2.69
GAITI F, 2019, NATURE	10.1038/s41586-019-1198-z	168	28	3.06
WANG SY, 2018, MOL CANCER	10.1186/s12943-018-0847-4	165	23.57	2.78
GRAMMATIKAKIS I, 2017, WIRES RNA	10.1002/wrna.1372	165	20.63	2.79
WICHMANN G, 2015, INT J CANCER	10.1002/ijc.29649	164	16.4	2.63
CHAI RC, 2019, AGING-US	10.18632/aging.101829	163	27.17	2.97
LIU WZ, 2016, AM J CANCER RES	NA	162	18	3.52
QING Y, 2021, MOL CELL	10.1016/j.molcel.2020.12.026	161	40.25	6.63
BOQUE-SASTRE R, 2015, P NATL ACAD SCI USA	10.1073/pnas.1421197112	161	16.1	2.58
CIMMINO L, 2015, NAT IMMUNOL	10.1038/ni.3148	158	15.8	2.53
LIU Y, 2021, CELL METAB	10.1016/j.cmet.2021.04.001	157	39.25	6.47
YI YC, 2020, MOL CANCER	10.1186/s12943-020-01233-2	156	31.2	4.47
SHEN QC, 2018, NATURE	10.1038/nature25434	154	22	2.59
GU P, 2017, MOL THER	10.1016/j.ymthe.2017.04.016	154	19.25	2.6
WAN WJ, 2022, MOL CANCER	10.1186/s12943-021-01447-y	153	51	14.25
CHONG W, 2021, THERANOSTICS	10.7150/thno.52717	152	38	6.26
ZHANG HH, 2018, CELL	10.1016/j.cell.2018.09.051	151	21.57	2.54
QIN YH, 2020, INT J MOL MED	10.3892/ijmm.2020.4746	149	29.8	4.27
HAO SJ, 2018, ADV DRUG DELIVER REV	10.1016/j.addr.2018.01.002	146	20.86	2.46
HESSER CR, 2018, PLOS PATHOG	10.1371/journal.ppat.1006995	145	20.71	2.44
YU RQ, 2019, INT J MOL SCI	10.3390/ijms20061323	145	24.17	2.64
LIU MM, 2016, P NATL ACAD SCI USA	10.1073/pnas.1612262113	145	16.11	3.15
YANG BX, 2015, CELL	10.1016/j.cell.2015.08.037	143	14.3	2.29
WATROBA M, 2017, AGEING RES REV	10.1016/j.arr.2017.08.001	143	17.88	2.42
JIN H, 2019, EBIOMEDICINE	10.1016/j.ebiom.2019.07.068	142	23.67	2.59
MA LF, 2021, REDOX BIOL	10.1016/j.redox.2020.101801	142	35.5	5.85
LI JX, 2020, NUCLEIC ACIDS RES	10.1093/nar/gkaa269	142	28.4	4.07
QIN Y, 2019, ONCOGENE	10.1038/s41388-018-0451-5	142	23.67	2.59
YI LL, 2020, MOL THER-NUCL ACIDS	10.1016/j.omtn.2020.06.001	141	28.2	4.04
BIDARD FC, 2016, MOL ONCOL	10.1016/j.molonc.2016.01.001	140	15.56	3.04
HU JJ, 2016, SCI REP-UK	10.1038/srep23521	140	15.56	3.04
KONG YH, 2018, FRONT ENDOCRINOL	10.3389/fendo.2018.00405	138	19.71	2.32
WEISSMAN D, 2015, EXPERT REV VACCINES	10.1586/14760584.2015.973859	137	13.7	2.2
XU YP, 2019, J CLIN INVEST	10.1172/JCI129317	136	22.67	2.48
CHEN JJ, 2022, P NATL ACAD SCI USA	10.1073/pnas.2207841119	135	45	12.57
MÜLLER S, 2020, NAT CHEM	10.1038/s41557-020-0513-5	135	27	3.87
CHEN HF, 2021, MOL CANCER	10.1186/s12943-021-01322-w	135	33.75	5.56
LEBLEU VS, 2020, FASEB J	10.1096/fj.201903188R	134	26.8	3.84
HE Y, 2014, BBA-MOL BASIS DIS	10.1016/j.bbadis.2014.08.015	131	11.91	3.18
YOON JH, 2018, CANCER LETT	10.1016/j.canlet.2017.12.016	129	18.43	2.17
BRUCE JP, 2015, J CLIN ONCOL	10.1200/JCO.2015.60.7846	128	12.8	2.05
DONG LH, 2021, CANCER CELL	10.1016/j.ccell.2021.04.016	127	31.75	5.23
LV HW, 2021, CELL METAB	10.1016/j.cmet.2020.10.021	127	31.75	5.23
LUO HY, 2021, TRENDS MOL MED	10.1016/j.molmed.2020.12.011	127	31.75	5.23
QIN YF, 2018, J BIOCHEM	10.1093/jb/mvx080	127	18.14	2.14
BAN YY, 2020, MOL ONCOL	10.1002/1878-0261.12676	125	25	3.58
CAO YY, 2021, GASTROENTEROLOGY	10.1053/j.gastro.2021.08.003	125	31.25	5.15
FUKUMOTO T, 2019, CANCER RES	10.1158/0008-5472.CAN-18-3592	124	20.67	2.26
CUELLAR TL, 2017, J CELL BIOL	10.1083/jcb.201612160	124	15.5	2.09
VILLANUEVA L, 2020, TRENDS IMMUNOL	10.1016/j.it.2020.06.002	122	24.4	3.49
KONG Y, 2019, NAT COMMUN	10.1038/s41467-019-13035-2	121	20.17	2.21
ZEMMOUR D, 2017, P NATL ACAD SCI USA	10.1073/pnas.1700946114	120	15	2.03
WEI L, 2017, J HEPATOL	10.1016/j.jhep.2017.05.015	119	14.88	2.01
QIU XY, 2021, CANCER RES	10.1158/0008-5472.CAN-21-0468	118	29.5	4.86
CAMILO V, 2017, HELICOBACTER	10.1111/hel.12405	118	14.75	1.99
PARIKH AR, 2021, NAT CANCER	10.1038/s43018-021-00269-7	117	29.25	4.82
NESTOR CE, 2015, GENOME BIOL	10.1186/s13059-014-0576-y	116	11.6	1.86
CHEN S, 2020, CANCER CELL INT	10.1186/s12935-020-1105-6	115	23	3.29
KELLY AD, 2017, CURR OPIN GENET DEV	10.1016/j.gde.2017.03.015	115	14.38	1.94
RATHOD SS, 2014, FEBS OPEN BIO	10.1016/j.fob.2014.05.002	115	10.45	2.79
GAO W, 2015, MUTAT RES-FUND MOL M	10.1016/j.mrfmmm.2014.12.009	115	11.5	1.84
CHENG D, 2018, EBIOMEDICINE	10.1016/j.ebiom.2018.08.055	114	16.29	1.92
ALINARI L, 2015, BLOOD	10.1182/blood-2014-12-619783	114	11.4	1.83
CHAPPELL G, 2016, MUTAT RES-REV MUTAT	10.1016/j.mrrev.2016.03.004	113	12.56	2.46
MAZZONE R, 2017, CLIN EPIGENETICS	10.1186/s13148-017-0358-y	112	14	1.89
DONG F, 2021, CANCER RES	10.1158/0008-5472.CAN-21-1456	111	27.75	4.57
MOREL KL, 2021, NAT CANCER	10.1038/s43018-021-00185-w	111	27.75	4.57
JOHNSON P, 2022, NAT REV GASTRO HEPAT	10.1038/s41575-022-00620-y	111	37	10.34
CHENG YM, 2021, CANCER CELL	10.1016/j.ccell.2021.04.017	110	27.5	4.53
PAN W, 2017, IMMUNITY	10.1016/j.immuni.2017.07.020	110	13.75	1.86
ARANTES LMRB, 2018, EXPERT REV MOL DIAGN	10.1080/14737159.2017.1404906	110	15.71	1.85
FU A, 2015, CARCINOGENESIS	10.1093/carcin/bgv105	110	11	1.76
KOBAYASHI M, 2018, MOL CELL BIOL	10.1128/MCB.00116-18	109	15.57	1.83
OKAMOTO M, 2014, PLOS GENET	10.1371/journal.pgen.1004639	109	9.91	2.64
YUE XJ, 2019, NAT COMMUN	10.1038/s41467-019-09541-y	107	17.83	1.95
DOMINGUEZ PM, 2018, CANCER DISCOV	10.1158/2159-8290.CD-18-0657	107	15.29	1.8
BROBERG K, 2014, J DEV ORIG HLTH DIS	10.1017/S2040174414000221	107	9.73	2.59
YU JJ, 2017, J CANCER	10.7150/jca.17510	106	13.25	1.79
TONG JY, 2021, SCI ADV	10.1126/sciadv.abd4742	105	26.25	4.32
MA LF, 2021, FREE RADICAL BIO MED	10.1016/j.freeradbiomed.2021.03.023	104	26	4.28
LI Y, 2021, BRIEF BIOINFORM	10.1093/bib/bbaa225	103	25.75	4.24
VAN DER JEUGHT K, 2018, ACS NANO	10.1021/acsnano.8b00966	103	14.71	1.73
CHALIGNÉ R, 2014, FEBS LETT	10.1016/j.febslet.2014.06.023	101	9.18	2.45
LIU RJ, 2015, BBA-GENE REGUL MECH	10.1016/j.bbagrm.2014.06.004	101	10.1	1.62
HAN HY, 2021, BLOOD	10.1182/blood.2019003764	100	25	4.12
YANG BC, 2021, PHARMACOL RES	10.1016/j.phrs.2021.105937	100	25	4.12
AGIRRE X, 2015, GENOME RES	10.1101/gr.180240.114	100	10	1.6
YU GJ, 2019, CELL MOL IMMUNOL	10.1038/s41423-018-0026-y	100	16.67	1.82
CORDERO FJ, 2017, MOL CANCER RES	10.1158/1541-7786.MCR-16-0389	100	12.5	1.69
QU D, 2019, NUCLEIC ACIDS RES	10.1093/nar/gkz117	100	16.67	1.82
ABBA MC, 2015, CANCER RES	10.1158/0008-5472.CAN-15-0506	99	9.9	1.59
YANG H, 2022, J ADV RES	10.1016/j.jare.2021.10.001	99	33	9.22
SONG H, 2021, NAT COMMUN	10.1038/s41467-021-25803-0	98	24.5	4.04
LI XX, 2022, MOL CANCER	10.1186/s12943-022-01558-0	98	32.67	9.12
KARLSSON J, 2020, NAT COMMUN	10.1038/s41467-020-15606-0	98	19.6	2.81
LEMIRE M, 2015, NAT COMMUN	10.1038/ncomms7326	98	9.8	1.57
GULER GD, 2020, NAT COMMUN	10.1038/s41467-020-18965-w	95	19	2.72
AI LS, 2019, MOL CANCER	10.1186/s12943-019-1011-5	95	15.83	1.73
ZHONG FD, 2015, NUCLEIC ACIDS RES	10.1093/nar/gkv954	95	9.5	1.52
LIU L, 2022, MOL CANCER	10.1186/s12943-022-01508-w	94	31.33	8.75
KIM GW, 2021, HEPATOLOGY	10.1002/hep.31313	94	23.5	3.87
HUANG GQ, 2017, CANCER LETT	10.1016/j.canlet.2017.07.002	94	11.75	1.59
LI Y, 2018, CANCER LETT	10.1016/j.canlet.2018.05.013	94	13.43	1.58
JIMÉNEZ-SÁNCHEZ A, 2019, CANCER RES	10.1158/0008-5472.CAN-18-3560	94	15.67	1.71
CHAI RC, 2021, J HEMATOL ONCOL	10.1186/s13045-021-01124-z	92	23	3.79
FORREST ME, 2017, CANCER LETT	10.1016/j.canlet.2017.03.040	92	11.5	1.55
ZHAO ZC, 2020, J HEPATOL	10.1016/j.jhep.2020.04.009	91	18.2	2.61
CHEN HR, 2022, GASTROENTEROLOGY	10.1053/j.gastro.2022.06.024	91	30.33	8.47
CHEN YW, 2015, BLOOD	10.1182/blood-2014-07-588970	91	9.1	1.46
LERUSTE A, 2019, CANCER CELL	10.1016/j.ccell.2019.10.008	91	15.17	1.66
STOCKS T, 2015, INT J EPIDEMIOL	10.1093/ije/dyv001	91	9.1	1.46
CUI L, 2022, SIGNAL TRANSDUCT TAR	10.1038/s41392-022-01175-9	90	30	8.38
LIO CWJ, 2019, FRONT IMMUNOL	10.3389/fimmu.2019.00210	90	15	1.64
BELK JA, 2022, NAT IMMUNOL	10.1038/s41590-022-01224-z	90	30	8.38
CHEN F, 2017, ONCOGENE	10.1038/onc.2016.303	89	11.13	1.5
TAN YQ, 2021, THERANOSTICS	10.7150/thno.58322	89	22.25	3.67
SANTARPIA M, 2018, J THORAC DIS	10.21037/jtd.2018.03.81	89	12.71	1.5
CHERAY M, 2018, FRONT CELL NEUROSCI	10.3389/fncel.2018.00243	89	12.71	1.5
LI HF, 2020, J CELL MOL MED	10.1111/jcmm.15104	88	17.6	2.52
LUCHTEL RA, 2020, P NATL ACAD SCI USA	10.1073/pnas.1908158117	88	17.6	2.52
LIO CWJ, 2019, BLOOD	10.1182/blood.2019791475	88	14.67	1.6
VAN LINT S, 2016, CANCER IMMUNOL RES	10.1158/2326-6066.CIR-15-0163	88	9.78	1.91
XIE M, 2015, J TRANSL MED	10.1186/s12967-015-0595-9	88	8.8	1.41
WANG C, 2021, ACCOUNTS CHEM RES	10.1021/acs.accounts.1c00550	88	22	3.62
VAIOPOULOS AG, 2014, BBA-MOL BASIS DIS	10.1016/j.bbadis.2014.02.006	87	7.91	2.11
ZHANG MR, 2021, FRONT IMMUNOL	10.3389/fimmu.2021.641507	86	21.5	3.54
MA SB, 2021, J EXP MED	10.1084/jem.20210279	85	21.25	3.5
FRIEDRICH M, 2017, EUR J IMMUNOL	10.1002/eji.201747132	85	10.63	1.44
GOOD CR, 2018, CANCER RES	10.1158/0008-5472.CAN-17-2082	85	12.14	1.43
DICKINSON BT, 2015, GUT	10.1136/gutjnl-2014-308075	85	8.5	1.36
NIKOLAOU S, 2018, TECH COLOPROCTOL	10.1007/s10151-018-1820-3	85	12.14	1.43
ZHOU CL, 2020, EBIOMEDICINE	10.1016/j.ebiom.2020.102955	83	16.6	2.38
LIU QB, 2019, BIOCHEM BIOPH RES CO	10.1016/j.bbrc.2019.05.168	83	13.83	1.51
MA L, 2014, WORLD J GASTROENTERO	10.3748/wjg.v20.i2.333	83	7.55	2.01
FLEISCHER T, 2017, NAT COMMUN	10.1038/s41467-017-00510-x	83	10.38	1.4
LI YS, 2018, NUCLEIC ACIDS RES	10.1093/nar/gkx1311	83	11.86	1.4
JIANG H, 2018, CANCER SCI	10.1111/cas.13598	82	11.71	1.38
LI Z, 2019, INT J ONCOL	10.3892/ijo.2019.4679	82	13.67	1.49
BROCKMANN M, 2017, NATURE	10.1038/nature22376	82	10.25	1.39
HE J, 2021, MOL THER	10.1016/j.ymthe.2021.01.019	81	20.25	3.34
CHEN J, 2022, CANCER COMMUN	10.1002/cac2.12273	81	27	7.54
TZOUVELEKIS A, 2019, CHEST	10.1016/j.chest.2019.04.114	81	13.5	1.48
GUO Y, 2018, CARCINOGENESIS	10.1093/carcin/bgy043	81	11.57	1.36
WONG CC, 2020, GASTROENTEROLOGY	10.1053/j.gastro.2020.08.016	81	16.2	2.32
BECKER WR, 2022, NAT GENET	10.1038/s41588-022-01088-x	81	27	7.54
UDUGAMA M, 2015, NUCLEIC ACIDS RES	10.1093/nar/gkv847	81	8.1	1.3
SANDERS MA, 2018, BLOOD	10.1182/blood-2018-05-852566	81	11.57	1.36
XIE Q, 2014, INT J CANCER	10.1002/ijc.28697	80	7.27	1.94
RAGHUBEER S, 2021, NUTRIENTS	10.3390/nu13124562	80	20	3.3
NI ZG, 2022, CANCER RES	10.1158/0008-5472.CAN-21-1323	79	26.33	7.36
CHEN H, 2017, ONCOGENE	10.1038/onc.2017.73	79	9.88	1.33
JIANG LC, 2017, CANCER RES	10.1158/0008-5472.CAN-16-2183	79	9.88	1.33
ZHOU XL, 2021, CANCER DISCOV	10.1158/2159-8290.CD-20-1741	79	19.75	3.25
GANGULY BB, 2016, MUTAT RES-REV MUTAT	10.1016/j.mrrev.2016.04.009	79	8.78	1.72
LI M, 2021, BBA-REV CANCER	10.1016/j.bbcan.2021.188522	78	19.5	3.21
LI J, 2018, J EXP CLIN CANC RES	10.1186/s13046-018-0893-1	78	11.14	1.31
LIU PY, 2021, NAT CELL BIOL	10.1038/s41556-021-00656-3	76	19	3.13
ZHANG X, 2016, J IMMUNOL	10.4049/jimmunol.1500805	76	8.44	1.65
DURZYNSKA J, 2017, MUTAT RES-REV MUTAT	10.1016/j.mrrev.2016.09.006	76	9.5	1.28
ZHAO M, 2016, J AUTOIMMUN	10.1016/j.jaut.2016.03.001	76	8.44	1.65
YANG R, 2019, GENOME BIOL	10.1186/s13059-019-1921-y	75	12.5	1.37
BECKER AP, 2021, CANCERS	10.3390/cancers13040761	75	18.75	3.09
ZHAO ZG, 2015, CELL REP	10.1016/j.celrep.2015.10.037	75	7.5	1.2
ZHAO HY, 2021, FRONT CELL DEV BIOL	10.3389/fcell.2021.650023	74	18.5	3.05
PAN F, 2017, NAT COMMUN	10.1038/ncomms15102	74	9.25	1.25
WANG X, 2018, ARTHRITIS RES THER	10.1186/s13075-018-1618-8	74	10.57	1.25
RUSSELL-GOLDMAN E, 2020, AM J PATHOL	10.1016/j.ajpath.2020.03.007	74	14.8	2.12
MCCORMICK KD, 2016, CARCINOGENESIS	10.1093/carcin/bgw032	73	8.11	1.59
XU J, 2021, MOL CELL	10.1016/j.molcel.2021.09.011	73	18.25	3.01
STEPICHEVA NA, 2016, MOL REPROD DEV	10.1002/mrd.22678	73	8.11	1.59
HUMINIECKI L, 2017, SEMIN CANCER BIOL	10.1016/j.semcancer.2017.04.002	73	9.13	1.23
FOSTER JB, 2019, HUM GENE THER	10.1089/hum.2018.145	73	12.17	1.33
SAHASRABUDDHE AA, 2015, ONCOGENE	10.1038/onc.2013.571	73	7.3	1.17
HU J, 2021, FRONT ONCOL	10.3389/fonc.2021.607224	72	18	2.97
HU ZQ, 2023, MOL CANCER	10.1186/s12943-023-01759-1	72	36	17.05
MANN J, 2018, GUT	10.1136/gutjnl-2017-315846	72	10.29	1.21
ZHANG GH, 2019, J CELL PHYSIOL	10.1002/jcp.27320	72	12	1.31
CROW M, 2019, P NATL ACAD SCI USA	10.1073/pnas.1802973116	72	12	1.31
ZONG X, 2021, NUCLEIC ACIDS RES	10.1093/nar/gkab343	71	17.75	2.92
ZHANG YY, 2020, MED SCI MONITOR	10.12659/MSM.919644	71	14.2	2.03
SIEBENKÄS C, 2017, PLOS ONE	10.1371/journal.pone.0179501	71	8.88	1.2
JIANG Y, 2020, J CELL MOL MED	10.1111/jcmm.15228	70	14	2
HUANG ZD, 2021, FRONT CELL DEV BIOL	10.3389/fcell.2021.657547	70	17.5	2.88
BANNERT N, 2018, FRONT MICROBIOL	10.3389/fmicb.2018.00178	70	10	1.18
LI ZX, 2019, THERANOSTICS	10.7150/thno.36585	70	11.67	1.28
IMANI S, 2018, J CANCER	10.7150/jca.25576	70	10	1.18
SOTO D, 2017, VIRUSES-BASEL	10.3390/v9090248	69	8.63	1.17
BOEHM D, 2017, CELL HOST MICROBE	10.1016/j.chom.2017.04.011	69	8.63	1.17
TANG YJ, 2017, NAT REV RHEUMATOL	10.1038/nrrheum.2017.162	69	8.63	1.17
LARSSON L, 2015, J PERIODONTOL	10.1902/jop.2014.140559	69	6.9	1.11
GONG PJ, 2020, FRONT ONCOL	10.3389/fonc.2020.578963	68	13.6	1.95
GU YR, 2021, MOL THER	10.1016/j.ymthe.2021.04.009	68	17	2.8
WU P, 2021, CELL DEATH DIS	10.1038/s41419-021-03558-2	68	17	2.8
ZAN H, 2015, FRONT IMMUNOL	10.3389/fimmu.2015.00631	68	6.8	1.09
ESFAHANI MS, 2022, NAT BIOTECHNOL	10.1038/s41587-022-01222-4	68	22.67	6.33
MUTO H, 2014, BLOOD CANCER J	10.1038/bcj.2014.83	68	6.18	1.65
YANG NM, 2021, J CELL PHYSIOL	10.1002/jcp.30128	67	16.75	2.76
MA F, 2020, FRONT GENET	10.3389/fgene.2020.00250	67	13.4	1.92
ZENG H, 2018, J AM CHEM SOC	10.1021/jacs.8b08297	67	9.57	1.13
XIE KL, 2014, THERANOSTICS	10.7150/thno.8715	67	6.09	1.62
CARÈ A, 2018, CELL DEATH DIFFER	10.1038/s41418-017-0051-x	67	9.57	1.13
SHI YF, 2019, SCI TOTAL ENVIRON	10.1016/j.scitotenv.2018.09.085	67	11.17	1.22
LI ZY, 2018, EBIOMEDICINE	10.1016/j.ebiom.2018.07.013	67	9.57	1.13
HIRAKAWA T, 2016, HUM REPROD	10.1093/humrep/dew217	67	7.44	1.46
PAN JF, 2021, FRONT ONCOL	10.3389/fonc.2021.657466	66	16.5	2.72
OLINSKI R, 2016, MUTAT RES-REV MUTAT	10.1016/j.mrrev.2016.02.001	66	7.33	1.43
LIU W, 2021, J PINEAL RES	10.1111/jpi.12769	66	16.5	2.72
ZHAO JL, 2021, MOL CANCER	10.1186/s12943-021-01343-5	65	16.25	2.68
SOWERS JL, 2014, ADV EXP MED BIOL	10.1007/978-3-0348-0837-8_4	65	5.91	1.58
BJAANÆS MM, 2016, MOL ONCOL	10.1016/j.molonc.2015.10.021	65	7.22	1.41
LUO YH, 2016, CIRC RES	10.1161/CIRCRESAHA.115.307674	65	7.22	1.41
LÓPEZ-MOYADO IF, 2019, P NATL ACAD SCI USA	10.1073/pnas.1903059116	65	10.83	1.18
LI T, 2023, GUT	10.1136/gutjnl-2022-326928	64	32	15.16
ZANG SB, 2017, J CLIN INVEST	10.1172/JCI92026	64	8	1.08
LI L, 2015, ONCOTARGET	10.18632/oncotarget.3651	64	6.4	1.03
WILSON CL, 2017, ADV DRUG DELIVER REV	10.1016/j.addr.2017.10.011	64	8	1.08
TZOUVELEKIS A, 2015, BIOCHEM CELL BIOL	10.1139/bcb-2014-0126	64	6.4	1.03
LOH C, 2019, ANN RHEUM DIS	10.1136/annrheumdis-2018-214783	64	10.67	1.17
BOWMAN RL, 2017, CSH PERSPECT MED	10.1101/cshperspect.a026518	63	7.88	1.06
WANG JH, 2023, GASTROENTEROLOGY	10.1053/j.gastro.2023.01.041	63	31.5	14.92
PARK HE, 2017, VIRCHOWS ARCH	10.1007/s00428-017-2171-6	63	7.88	1.06
KATO M, 2015, INT J ONCOL	10.3892/ijo.2015.3043	63	6.3	1.01
COLLIGNON E, 2018, SCI ADV	10.1126/sciadv.aap7309	62	8.86	1.04
HUANG ZX, 2019, CELL DEATH DIS	10.1038/s41419-019-2177-x	62	10.33	1.13
FENG H, 2015, J HEPATOL	10.1016/j.jhep.2014.11.040	62	6.2	0.99
GANEPOLA GAP, 2014, WORLD J GASTRO ONCOL	10.4251/wjgo.v6.i4.83	62	5.64	1.5
YAN M, 2014, NAT COMMUN	10.1038/ncomms4661	62	5.64	1.5
SHEN W, 2020, REDOX BIOL	10.1016/j.redox.2019.101322	62	12.4	1.78
JIN Y, 2021, FRONT IMMUNOL	10.3389/fimmu.2021.637933	61	15.25	2.51
HUANG HL, 2020, ANNU REV CANC BIOL	10.1146/annurev-cancerbio-030419-033357	61	12.2	1.75
SAITO Y, 2014, CLIN REV ALLERG IMMU	10.1007/s12016-013-8401-z	61	5.55	1.48
SOLOVYOV A, 2018, CELL REP	10.1016/j.celrep.2018.03.042	61	8.71	1.03
KIM JH, 2016, MEDIAT INFLAMM	10.1155/2016/4028353	61	6.78	1.33
GUO H, 2015, GENE	10.1016/j.gene.2014.10.038	61	6.1	0.98
JIN HJ, 2017, GASTROENTEROLOGY	10.1053/j.gastro.2017.05.045	61	7.63	1.03
NING CC, 2016, CANCER RES	10.1158/0008-5472.CAN-15-1260	61	6.78	1.33
STÄUBERT C, 2015, J BIOL CHEM	10.1074/jbc.M114.618769	61	6.1	0.98
TANG R, 2020, PEERJ	10.7717/peerj.9602	60	12	1.72
LIU XS, 2021, FRONT IMMUNOL	10.3389/fimmu.2021.724741	60	15	2.47
CAIADO F, 2016, FEBS J	10.1111/febs.13705	60	6.67	1.3
BALATTI V, 2015, P NATL ACAD SCI USA	10.1073/pnas.1500010112	60	6	0.96
OHGUCHI H, 2017, LEUKEMIA	10.1038/leu.2017.141	60	7.5	1.01
YANG ZZ, 2021, P NATL ACAD SCI USA	10.1073/pnas.2025948118|1of8	59	14.75	2.43
LI LL, 2016, SCI REP-UK	10.1038/srep26591	59	6.56	1.28
BOURGUIGNON LYW, 2016, J BIOL CHEM	10.1074/jbc.M115.700021	59	6.56	1.28
MOSES C, 2019, MOL THER-NUCL ACIDS	10.1016/j.omtn.2018.12.003	59	9.83	1.08
XUE M, 2018, GASTRIC CANCER	10.1007/s10120-018-0801-6	59	8.43	0.99
FABBRI C, 2017, WORLD J BIOL PSYCHIA	10.1080/15622975.2016.1208843	59	7.38	1
TSURUTA N, 2020, BIOCHEM BIOPH RES CO	10.1016/j.bbrc.2020.06.153	58	11.6	1.66
DENG XL, 2023, NAT REV CLIN ONCOL	10.1038/s41571-023-00774-x	58	29	13.74
CUI YH, 2022, AGING DIS	10.14336/AD.2021.1023	58	19.33	5.4
ZHANG J, 2017, SCI REP-UK	10.1038/s41598-017-06502-7	58	7.25	0.98
MARQUITZ AR, 2015, J VIROL	10.1128/JVI.01492-15	58	5.8	0.93
XU YJ, 2019, OPEN BIOL	10.1098/rsob.180239	58	9.67	1.06
JIANG T, 2016, PLOS MED	10.1371/journal.pmed.1002193	58	6.44	1.26
XU SC, 2020, FRONT CELL DEV BIOL	10.3389/fcell.2020.594112	57	11.4	1.63
XIA TL, 2021, EMBO REP	10.15252/embr.202050128	57	14.25	2.35
SANDOVAL-BÓRQUEZ A, 2017, CLIN EPIGENETICS	10.1186/s13148-017-0413-8	57	7.13	0.96
LEE HS, 2014, ONCOTARGET	10.18632/oncotarget.1927	57	5.18	1.38
SHAH UA, 2018, BLOOD	10.1182/blood-2018-01-824607	57	8.14	0.96
WANG CN, 2017, J EXP CLIN CANC RES	10.1186/s13046-017-0555-8	57	7.13	0.96
EVANS DGR, 2018, AM J HUM GENET	10.1016/j.ajhg.2018.07.002	57	8.14	0.96
LEWALLEN DM, 2015, ACS CHEM BIOL	10.1021/acschembio.5b00438	57	5.7	0.91
MEHDI A, 2021, CANCERS	10.3390/cancers13030545	56	14	2.31
RALLA B, 2014, CRIT REV CL LAB SCI	10.3109/10408363.2014.914888	56	5.09	1.36
MARKS DL, 2016, EPIGENOMICS-UK	10.2217/epi-2016-0110	56	6.22	1.22
GNONI A, 2015, EXPERT OPIN THER TAR	10.1517/14728222.2015.1071354	56	5.6	0.9
YOUSEFI B, 2019, J CELL PHYSIOL	10.1002/jcp.28925	56	9.33	1.02
LEE KS, 2014, ONCOTARGET	10.18632/oncotarget.2047	56	5.09	1.36
EL-MOGY M, 2018, BMC GENOMICS	10.1186/s12864-018-4785-8	56	8	0.94
ALZRIGAT M, 2018, SEMIN CANCER BIOL	10.1016/j.semcancer.2017.09.007	56	8	0.94
ZHANG L, 2020, SCI TRANSL MED	10.1126/scitranslmed.aaz5387	56	11.2	1.6
BERMINGHAM EN, 2014, NUTRIENTS	10.3390/nu6104002	56	5.09	1.36
GUO W, 2021, FRONT IMMUNOL	10.3389/fimmu.2021.669750	55	13.75	2.27
LI JH, 2020, FRONT ONCOL	10.3389/fonc.2020.00769	55	11	1.58
LIN SJ, 2020, FRONT ONCOL	10.3389/fonc.2020.541401	55	11	1.58
GE LC, 2020, CLIN CHEM	10.1093/clinchem/hvz004	55	11	1.58
TSUCHIYA K, 2021, ONCOIMMUNOLOGY	10.1080/2162402X.2021.1962656	55	13.75	2.27
LAN HR, 2021, MOL PHARMACEUT	10.1021/acs.molpharmaceut.0c00961	55	13.75	2.27
CHENG QY, 2015, SCI REP-UK	10.1038/srep15217	55	5.5	0.88
YÖRÜKER EE, 2016, CLIN CHIM ACTA	10.1016/j.cca.2016.01.016	55	6.11	1.2
ZHU JW, 2022, MOL CANCER	10.1186/s12943-022-01588-8	55	18.33	5.12
NAIR VS, 2017, CLIN EPIGENETICS	10.1186/s13148-018-0539-3	55	6.88	0.93
SINGH BN, 2014, CANCER METAST REV	10.1007/s10555-013-9457-1	55	5	1.33
WANG JY, 2021, CANCER CELL INT	10.1186/s12935-021-01807-0	54	13.5	2.22
MENG TG, 2019, FASEB J	10.1096/fj.201800719R	54	9	0.98
MARKOPOULOS GS, 2019, CELLS-BASEL	10.3390/cells8101143	54	9	0.98
HE DX, 2014, MOL PHARMACOL	10.1124/mol.114.092759	54	4.91	1.31
LIU GY, 2016, CELL MOL IMMUNOL	10.1038/cmi.2015.11	54	6	1.17
LI D, 2022, FRONT IMMUNOL	10.3389/fimmu.2022.918140	53	17.67	4.93
CAO KX, 2022, SMALL	10.1002/smll.202106558	53	17.67	4.93
SUN SC, 2022, CELL DEATH DIS	10.1038/s41419-022-04524-2	53	17.67	4.93
DU T, 2016, BBA-MOL BASIS DIS	10.1016/j.bbadis.2015.10.001	53	5.89	1.15
HAYASHI T, 2017, DEV CELL	10.1016/j.devcel.2016.12.001	53	6.63	0.9
OGURA K, 2018, NAT COMMUN	10.1038/s41467-018-03891-9	53	7.57	0.89
LU YF, 2018, J EXP CLIN CANC RES	10.1186/s13046-018-0966-1	53	7.57	0.89
MATTEUCCI C, 2018, SEMIN CANCER BIOL	10.1016/j.semcancer.2018.10.001	53	7.57	0.89
CARREL L, 2017, PHILOS T R SOC B	10.1098/rstb.2016.0355	53	6.63	0.9
LIU Y, 2022, ACS CENTRAL SCI	10.1021/acscentsci.2c00107	52	17.33	4.84
PEZZUTO F, 2018, INT J MOL SCI	10.3390/ijms19041007	52	7.43	0.87
LI JT, 2014, BREAST CANCER RES	10.1186/s13058-014-0454-2	52	4.73	1.26
TANNE A, 2015, P NATL ACAD SCI USA	10.1073/pnas.1517584112	52	5.2	0.83
PAN ZY, 2020, ANGEW CHEM INT EDIT	10.1002/anie.202008624	52	10.4	1.49
MUKUND K, 2020, BMC CANCER	10.1186/s12885-020-06784-7	52	10.4	1.49
HOFMAN P, 2017, CURR OPIN ONCOL	10.1097/CCO.0000000000000343	52	6.5	0.88
PASTORE A, 2019, NAT COMMUN	10.1038/s41467-019-09645-5	52	8.67	0.95
RUI JX, 2016, DIABETOLOGIA	10.1007/s00125-016-3897-4	52	5.78	1.13
PARK J, 2019, JCI INSIGHT	10.1172/jci.insight.128886	52	8.67	0.95
BAKHOUM ME, 2019, CANCERS	10.3390/cancers11081061	52	8.67	0.95
ZHOU D, 2021, MOL ONCOL	10.1002/1878-0261.12898	51	12.75	2.1
KIM GW, 2021, P NATL ACAD SCI USA	10.1073/pnas.2019455118	51	12.75	2.1
PAULI C, 2020, BLOOD	10.1182/blood.2019004121	51	10.2	1.46
RAO X, 2021, IUBMB LIFE	10.1002/iub.2438	51	12.75	2.1
JIANG Y, 2015, ONCOGENE	10.1038/onc.2015.53	51	5.1	0.82
OLEKSIEWICZ U, 2017, J CANCER RES CLIN	10.1007/s00432-017-2381-y	51	6.38	0.86
DANDRI M, 2020, SEMIN IMMUNOPATHOL	10.1007/s00281-020-00780-6	51	10.2	1.46
WOOD KH, 2016, FRONT GENET	10.3389/fgene.2016.00093	51	5.67	1.11
CHEN R, 2021, CANCER DISCOV	10.1158/2159-8290.CD-21-0506	51	12.75	2.1
CHEN JY, 2017, ONCOGENESIS	10.1038/oncsis.2017.71	51	6.38	0.86
SHU B, 2021, CELL DEATH DISCOV	10.1038/s41420-021-00756-x	51	12.75	2.1
JING DH, 2018, CANCER CELL	10.1016/j.ccell.2018.11.002	51	7.29	0.86
BROWN TA, 2016, NANOTOXICOLOGY	10.3109/17435390.2015.1078852	51	5.67	1.11
HE XF, 2021, CANCER GENE THER	10.1038/s41417-020-00208-1	50	12.5	2.06
FRANZEN A, 2018, ONCOTARGET	10.18632/oncotarget.23080	50	7.14	0.84
SAPIENZA MR, 2019, HAEMATOLOGICA	10.3324/haematol.2018.202093	50	8.33	0.91
LUOTO S, 2018, CANCER RES	10.1158/0008-5472.CAN-17-3714	50	7.14	0.84
MILAVETZ BI, 2015, METHODS MOL BIOL	10.1007/978-1-4939-1804-1_30	50	5	0.8
CONG BY, 2021, PROTEIN CELL	10.1007/s13238-020-00796-6	50	12.5	2.06
ALMAMUN M, 2015, EPIGENETICS-US	10.1080/15592294.2015.1078050	50	5	0.8
RUSSO GL, 2017, CRIT REV FOOD SCI	10.1080/10408398.2015.1062353	50	6.25	0.84
TURCHINOVICH A, 2014, RNA BIOL	10.4161/rna.29304	50	4.55	1.21
MELLINGHOFF IK, 2023, NAT MED	10.1038/s41591-022-02141-2	50	25	11.84
POLI G, 2020, INT J MOL SCI	10.3390/ijms21165758	50	10	1.43
ELLINGER J, 2015, EXPERT REV MOL DIAGN	10.1586/14737159.2015.1019477	49	4.9	0.79
TSAGARATOU A, 2017, FRONT IMMUNOL	10.3389/fimmu.2017.00220	49	6.13	0.83
XU F, 2020, MOL THER-ONCOLYTICS	10.1016/j.omto.2020.03.021	49	9.8	1.4
BAO Y, 2023, GUT	10.1136/gutjnl-2022-328845	49	24.5	11.6
YAGHI L, 2016, ONCOTARGET	10.18632/oncotarget.11628	49	5.44	1.06
JIANG HP, 2017, ANAL CHIM ACTA	10.1016/j.aca.2017.06.009	49	6.13	0.83
CHOWDHURY B, 2014, ANAL CHIM ACTA	10.1016/j.aca.2014.09.020	49	4.45	1.19
YANG RM, 2021, EBIOMEDICINE	10.1016/j.ebiom.2020.103195	49	12.25	2.02
ZHAO HY, 2021, MOL THER-NUCL ACIDS	10.1016/j.omtn.2020.12.024	49	12.25	2.02
RENGASAMY M, 2017, NUCLEIC ACIDS RES	10.1093/nar/gkx727	49	6.13	0.83
LEVINE AJ, 2016, BIOESSAYS	10.1002/bies.201600031	49	5.44	1.06
NAKAGAWA H, 2019, SEMIN CANCER BIOL	10.1016/j.semcancer.2018.03.004	49	8.17	0.89
JAIN K, 2019, ARCH BIOCHEM BIOPHYS	10.1016/j.abb.2019.02.014	49	8.17	0.89
KO JY, 2017, MOL CELLS	10.14348/molcells.2017.0033	49	6.13	0.83
CHEN JX, 2019, RNA BIOL	10.1080/15476286.2019.1620060	48	8	0.87
YANG Z, 2020, AGING-US	NA	48	9.6	1.37
LI LJ, 2018, MOL IMMUNOL	10.1016/j.molimm.2017.11.009	48	6.86	0.81
PENG LR, 2022, CELL BIOL TOXICOL	10.1007/s10565-022-09718-0	48	16	4.47
NESTOR CE, 2016, CELL REP	10.1016/j.celrep.2016.05.091	48	5.33	1.04
ZELEZNIK OA, 2020, CANCER RES	10.1158/0008-5472.CAN-19-2567	48	9.6	1.37
JIANG B, 2020, ONCOL REP	10.3892/or.2019.7444	48	9.6	1.37
EHX G, 2021, IMMUNITY	10.1016/j.immuni.2021.03.001	48	12	1.98
REN ZH, 2019, BLOOD	10.1182/blood.2019000578	48	8	0.87
SHARMA P, 2019, MOL CELL	10.1016/j.molcel.2018.10.016	48	8	0.87
XU F, 2020, INT IMMUNOPHARMACOL	10.1016/j.intimp.2019.105932	47	9.4	1.35
REN J, 2022, CHINESE CHEM LETT	10.1016/j.cclet.2021.10.052	47	15.67	4.38
SHAN YQ, 2017, ONCOL RES	10.3727/096504017X14897896412027	47	5.88	0.79
QIAN ZR, 2015, BIOMED RES INT	10.1155/2015/649161	47	4.7	0.75
ROZATI S, 2016, CLIN CANCER RES	10.1158/1078-0432.CCR-15-1435	47	5.22	1.02
GLODZIK D, 2020, NAT COMMUN	10.1038/s41467-020-17537-2	47	9.4	1.35
DING X, 2021, FRONT CELL DEV BIOL	10.3389/fcell.2021.641052	47	11.75	1.94
MALOUF C, 2018, CELL MOL LIFE SCI	10.1007/s00018-017-2620-z	47	6.71	0.79
BANERJEE S, 2019, P NATL ACAD SCI USA	10.1073/pnas.1815071116	47	7.83	0.86
PENG L, 2015, ACTA PHARM SIN B	10.1016/j.apsb.2015.01.007	47	4.7	0.75
BUROTTO M, 2014, J THORAC ONCOL	10.1097/JTO.0000000000000302	47	4.27	1.14
LIU ZH, 2022, DRUG RESIST UPDATE	10.1016/j.drup.2022.100886	46	15.33	4.28
YANG J, 2023, SIGNAL TRANSDUCT TAR	10.1038/s41392-023-01480-x	46	23	10.89
NORDLUND J, 2015, CLIN EPIGENETICS	10.1186/s13148-014-0039-z	46	4.6	0.74
MARTÍNEZ-RUIZ C, 2023, NATURE	10.1038/s41586-023-05706-4	46	23	10.89
SHEN N, 2014, ONCOTARGET	10.18632/oncotarget.2131	46	4.18	1.11
WANG L, 2016, GASTROENTEROLOGY	10.1053/j.gastro.2016.01.034	46	5.11	1
HARDELAND R, 2014, INT J MOL SCI	10.3390/ijms151018221	46	4.18	1.11
ZHANG JT, 2021, J EXP CLIN CANC RES	10.1186/s13046-021-01989-5	46	11.5	1.89
WU HT, 2023, NAT REV GENET	10.1038/s41576-022-00569-3	46	23	10.89
PARK SE, 2016, ONCOTARGET	10.18632/oncotarget.9290	46	5.11	1
ZHANG PJ, 2015, GENETICS	10.1534/genetics.115.178871	46	4.6	0.74
ZHAO KC, 2017, GENE	10.1016/j.gene.2017.07.043	46	5.75	0.78
MIKULA M, 2014, INT J MOL MED	10.3892/ijmm.2014.1958	46	4.18	1.11
LI QS, 2016, P NATL ACAD SCI USA	10.1073/pnas.1602701113	46	5.11	1
XU ZY, 2021, SCI TOTAL ENVIRON	10.1016/j.scitotenv.2021.145950	45	11.25	1.85
JIANG S, 2020, COMMUN BIOL	10.1038/s42003-020-01391-5	45	9	1.29
GUZZI N, 2020, RNA BIOL	10.1080/15476286.2020.1732694	45	9	1.29
ZARZOUR A, 2019, ARTERIOSCL THROM VAS	10.1161/ATVBAHA.119.312193	45	7.5	0.82
ZHU XX, 2019, J MOL CELL CARDIOL	10.1016/j.yjmcc.2018.11.001	45	7.5	0.82
OU BC, 2021, CELL DEATH DIS	10.1038/s41419-021-04028-5	44	11	1.81
TIE GD, 2017, CANCER RES	10.1158/0008-5472.CAN-16-1916	44	5.5	0.74
DING WB, 2021, HEPATOLOGY	10.1002/hep.31850	44	11	1.81
CRUICKSHANK B, 2018, FRONT IMMUNOL	10.3389/fimmu.2018.00654	44	6.29	0.74
MAMRUT S, 2015, EPIGENETICS-US	10.1080/15592294.2015.1084462	44	4.4	0.71
KESSLER T, 2018, NEURO-ONCOLOGY	10.1093/neuonc/nox160	44	6.29	0.74
LI WH, 2019, EBIOMEDICINE	10.1016/j.ebiom.2019.05.055	44	7.33	0.8
KWOK J, 2017, FRONT GENET	10.3389/fgene.2017.00032	44	5.5	0.74
LIN K, 2019, FASEB J	10.1096/fj.201800759R	44	7.33	0.8
YU SH, 2018, NAT COMMUN	10.1038/s41467-018-05548-z	44	6.29	0.74
JOHNSTON HE, 2018, MOL CELL PROTEOMICS	10.1074/mcp.RA117.000539	44	6.29	0.74
JIN SF, 2022, MOL CANCER	10.1186/s12943-022-01572-2	43	14.33	4
YOU Y, 2022, INT J BIOL SCI	10.7150/ijbs.70149	43	14.33	4
CAI J, 2022, MOL THER-ONCOLYTICS	10.1016/j.omto.2022.02.021	43	14.33	4
LIO CWJ, 2020, J BIOSCIENCES	10.1007/s12038-019-9973-4	43	8.6	1.23
MA SB, 2023, NAT IMMUNOL	10.1038/s41590-022-01398-6	43	21.5	10.18
KOU CH, 2016, ONCOL LETT	10.3892/ol.2016.5265	43	4.78	0.93
RAMAYANTI O, 2017, INT J CANCER	10.1002/ijc.30418	43	5.38	0.73
ZHAO Y, 2021, NAT IMMUNOL	10.1038/s41590-021-01027-8	43	10.75	1.77
SHARMA G, 2016, SCI REP-UK	10.1038/srep25006	43	4.78	0.93
HUANG JY, 2019, CANCERS	10.3390/cancers11111741	43	7.17	0.78
ZHANG YA, 2016, ONCOTARGET	10.18632/oncotarget.7126	43	4.78	0.93
SUBHASH S, 2016, CLIN EPIGENETICS	10.1186/s13148-016-0274-6	43	4.78	0.93
JIANG X, 2017, NAT COMMUN	10.1038/s41467-017-02290-w	43	5.38	0.73
WANG J, 2020, PLOS PATHOG	10.1371/journal.ppat.1008429	43	8.6	1.23
SELLAMI M, 2021, FRONT GENET	10.3389/fgene.2021.652497	43	10.75	1.77
XU J, 2022, NATURE	10.1038/s41586-022-05365-x	43	14.33	4
RASHEED M, 2021, INT J MOL SCI	10.3390/ijms22094956	43	10.75	1.77
PATRIZI B, 2018, INT J MOL SCI	10.3390/ijms19124101	43	6.14	0.72
LEUNG KK, 2019, P NATL ACAD SCI USA	10.1073/pnas.1813666116	43	7.17	0.78
TIAN Y, 2023, MOL CANCER	10.1186/s12943-022-01706-6	42	21	9.95
PAN JF, 2021, FRONT CELL DEV BIOL	10.3389/fcell.2021.671821	42	10.5	1.73
MELNIK BC, 2015, J TRANSL MED	10.1186/s12967-015-0746-z	42	4.2	0.67
DOU RX, 2016, CANCER IMMUNOL RES	10.1158/2326-6066.CIR-16-0112	42	4.67	0.91
THOMSON JP, 2014, MUTAT RES-GEN TOX EN	10.1016/j.mrgentox.2013.08.007	42	3.82	1.02
BAI XW, 2022, J IMMUNOTHER CANCER	10.1136/jitc-2021-003663	42	14	3.91
LIANIDOU ES, 2016, MOL ONCOL	10.1016/j.molonc.2016.01.011	42	4.67	0.91
GILLBERG L, 2019, CLIN EPIGENETICS	10.1186/s13148-019-0739-5	42	7	0.77
TIFFEN J, 2020, J INVEST DERMATOL	10.1016/j.jid.2020.02.042	42	8.4	1.2
ZHANG MW, 2021, SIGNAL TRANSDUCT TAR	10.1038/s41392-021-00769-z	42	10.5	1.73
XIAO B, 2018, BMC CANCER	10.1186/s12885-018-4314-9	42	6	0.71
SUN SF, 2020, J EXP CLIN CANC RES	10.1186/s13046-020-01779-5	42	8.4	1.2
FOGEL O, 2017, ADV PROTEIN CHEM STR	10.1016/bs.apcsb.2016.09.003	42	5.25	0.71
PENG R, 2015, GENE	10.1016/j.gene.2015.05.073	42	4.2	0.67
MURRAY M, 2017, BRIT J PHARMACOL	10.1111/bph.13785	42	5.25	0.71
WANG LZ, 2021, BMC CANCER	10.1186/s12885-021-08550-9	41	10.25	1.69
ZHONG JH, 2021, J IMMUNOTHER CANCER	10.1136/jitc-2020-001646	41	10.25	1.69
DAI XY, 2021, FRONT ONCOL	10.3389/fonc.2021.635329	41	10.25	1.69
NAKATSUKASA H, 2019, INT IMMUNOL	10.1093/intimm/dxz008	41	6.83	0.75
BECHARA R, 2021, SCI IMMUNOL	10.1126/sciimmunol.abd1287	41	10.25	1.69
CHEN YL, 2022, MOL CANCER	10.1186/s12943-022-01549-1	41	13.67	3.82
UNRUH D, 2019, SCI REP-UK	10.1038/s41598-019-45346-1	41	6.83	0.75
WONG KY, 2015, MOL CANCER	10.1186/s12943-015-0444-8	41	4.1	0.66
VRBA L, 2018, EPIGENETICS-US	10.1080/15592294.2017.1412907	41	5.86	0.69
CHEN FJ, 2017, NAT COMMUN	10.1038/s41467-017-00289-x	41	5.13	0.69
LORENZ M, 2014, EUR J PHARMACOL	10.1016/j.ejphar.2014.06.014	41	3.73	0.99
ZHOU H, 2015, THROMB HAEMOSTASIS	10.1160/TH14-04-0342	41	4.1	0.66
REITMAN ZJ, 2019, NAT COMMUN	10.1038/s41467-019-11493-2	41	6.83	0.75
RATH S, 2019, MOL CELL	10.1016/j.molcel.2019.07.027	41	6.83	0.75
MALTBY VE, 2018, SCI REP-UK	10.1038/s41598-018-35603-0	41	5.86	0.69
LUO YY, 2021, CHEM COMMUN	10.1039/d1cc05266g	41	10.25	1.69
WIGINGTON CP, 2015, J BIOL CHEM	10.1074/jbc.M114.631937	41	4.1	0.66
ZHITKOVICH A, 2020, CHEM RES TOXICOL	10.1021/acs.chemrestox.0c00348	41	8.2	1.17
KIM W, 2018, DIFFERENTIATION	10.1016/j.diff.2017.11.005	41	5.86	0.69
XU YR, 2021, FRONT ONCOL	10.3389/fonc.2021.629560	40	10	1.65
DAN HM, 2019, ONCOTARGETS THER	10.2147/OTT.S217767	40	6.67	0.73
XIE GY, 2022, ACTA PHARM SIN B	10.1016/j.apsb.2021.08.028	40	13.33	3.72
PAN JS, 2022, J EXP CLIN CANC RES	10.1186/s13046-021-02227-8	40	13.33	3.72
O'LEARY K, 2018, CURR CANCER DRUG TAR	10.2174/1568009617666170203162556	40	5.71	0.67
ROKAVEC M, 2016, CELL MOL LIFE SCI	10.1007/s00018-015-2045-5	40	4.44	0.87
GROSSI I, 2017, INT J GENOMICS	10.1155/2017/5913195	40	5	0.68
VERHOEVEN RJA, 2019, FRONT ONCOL	10.3389/fonc.2019.01120	40	6.67	0.73
AHMAD S, 2022, SEMIN CANCER BIOL	10.1016/j.semcancer.2021.01.003	40	13.33	3.72
CHERNYAVSKAYA Y, 2017, DEVELOPMENT	10.1242/dev.147629	40	5	0.68
YANG X, 2015, INT J CLIN EXP MED	NA	40	4	0.64
LIU L, 2021, MOL CANCER	10.1186/s12943-021-01369-9	40	10	1.65
KUANG YT, 2015, MOL ONCOL	10.1016/j.molonc.2015.06.002	40	4	0.64
DUCROUX A, 2014, PLOS PATHOG	10.1371/journal.ppat.1004343	40	3.64	0.97
KLYMENKO Y, 2018, CANCERS	10.3390/cancers10090295	39	5.57	0.66
DU YY, 2021, ACS NANO	10.1021/acsnano.1c05547	39	9.75	1.61
FENG Y, 2021, CELL MOL GASTROENTER	10.1016/j.jcmgh.2021.05.007	39	9.75	1.61
BADAL B, 2017, JCI INSIGHT	10.1172/jci.insight.92102	39	4.88	0.66
GAO YZ, 2021, ONCOIMMUNOLOGY	10.1080/2162402X.2021.1936758	39	9.75	1.61
QU SM, 2021, BMC CANCER	10.1186/s12885-021-08449-5	39	9.75	1.61
NORDLUND J, 2018, SEMIN CANCER BIOL	10.1016/j.semcancer.2017.09.001	39	5.57	0.66
GOOSKENS SL, 2015, ONCOTARGET	10.18632/oncotarget.4682	39	3.9	0.63
LIU DL, 2020, MOL CARCINOGEN	10.1002/mc.23126	39	7.8	1.12
WANG Q, 2020, CANCER GENET-NY	10.1016/j.cancergen.2019.11.001	39	7.8	1.12
BOUYAHYA A, 2022, BIOMOLECULES	10.3390/biom12030367	39	13	3.63
TÜMEN D, 2022, BIOMEDICINES	10.3390/biomedicines10123202	39	13	3.63
SUN Q, 2019, CELL DEATH DIS	10.1038/s41419-019-1841-5	39	6.5	0.71
WANG EH, 2021, FRONT CELL DEV BIOL	10.3389/fcell.2021.718974	38	9.5	1.57
LI ZW, 2021, J ONCOL	10.1155/2021/7488188	38	9.5	1.57
WEI C, 2022, FRONT IMMUNOL	10.3389/fimmu.2022.849592	38	12.67	3.54
DE SMEDT E, 2018, FRONT ONCOL	10.3389/fonc.2018.00566	38	5.43	0.64
LOPEZ-BERTONI H, 2022, SIGNAL TRANSDUCT TAR	10.1038/s41392-021-00857-0	38	12.67	3.54
GARCIA-RECIO S, 2023, NAT CANCER	10.1038/s43018-022-00491-x	38	19	9
FU SQ, 2017, ONCOTARGET	10.18632/oncotarget.18293	38	4.75	0.64
FUKAYAMA M, 2020, VIRCHOWS ARCH	10.1007/s00428-019-02724-4	38	7.6	1.09
SYMONDS EL, 2018, CLIN EPIGENETICS	10.1186/s13148-018-0500-5	38	5.43	0.64
ERSTAD DJ, 2018, CANCER-AM CANCER SOC	10.1002/cncr.31257	38	5.43	0.64
CHARLTON J, 2015, GENOME MED	10.1186/s13073-015-0136-4	38	3.8	0.61
ZAVRIDOU M, 2018, CLIN CHEM	10.1373/clinchem.2018.292318	38	5.43	0.64
MISAWA K, 2020, ONCOGENE	10.1038/s41388-020-1327-z	38	7.6	1.09
ZHAO K, 2017, J THORAC DIS	10.21037/jtd.2017.09.01	38	4.75	0.64
FAN H, 2016, ONCOGENE	10.1038/onc.2015.122	38	4.22	0.83
CHIBA S, 2017, INT J HEMATOL	10.1007/s12185-016-2122-z	38	4.75	0.64
LI W, 2022, SEMIN CANCER BIOL	10.1016/j.semcancer.2022.03.025	38	12.67	3.54
GRIMES M, 2018, SCI SIGNAL	10.1126/scisignal.aaq1087	38	5.43	0.64
BINNIE A, 2020, CRIT CARE MED	10.1097/CCM.0000000000004247	38	7.6	1.09
ZHANG HP, 2016, MOL MED REP	10.3892/mmr.2015.4558	38	4.22	0.83
YUAN XT, 2019, INT J MOL SCI	10.3390/ijms20133338	38	6.33	0.69
RUSSO MV, 2016, ONCOTARGET	10.18632/oncotarget.6029	38	4.22	0.83
HWANG SY, 2018, J CELL PHYSIOL	10.1002/jcp.25989	38	5.43	0.64
YUAN H, 2021, FRONT IMMUNOL	10.3389/fimmu.2021.800268	37	9.25	1.52
LIU ZZ, 2021, FRONT IMMUNOL	10.3389/fimmu.2021.735170	37	9.25	1.52
WANG JY, 2014, MUTAT RES-REV MUTAT	10.1016/j.mrrev.2014.09.003	37	3.36	0.9
THYAGARAJAN A, 2018, J PHARMACOL EXP THER	10.1124/jpet.117.242636	37	5.29	0.62
ROGERS RF, 2020, CANCER RES	10.1158/0008-5472.CAN-19-1372	37	7.4	1.06
ALCAZER V, 2020, CANCERS	10.3390/cancers12030610	37	7.4	1.06
LEE ST, 2015, NUCLEIC ACIDS RES	10.1093/nar/gkv103	37	3.7	0.59
KUMAR S, 2018, TRANSL RES	10.1016/j.trsl.2018.05.011	37	5.29	0.62
BRZÓSKA K, 2019, MATERIALS	10.3390/ma12071038	37	6.17	0.67
JIA YX, 2022, J EXP CLIN CANC RES	10.1186/s13046-022-02449-4	37	12.33	3.45
YANG ZC, 2022, EBIOMEDICINE	10.1016/j.ebiom.2022.104019	36	12	3.35
BECKER-HAPAK MK, 2021, CANCER IMMUNOL RES	10.1158/2326-6066.CIR-20-1002	36	9	1.48
AGARWAL S, 2022, CANCERS	10.3390/cancers14010204	36	12	3.35
CAMPISANO S, 2019, NUTR RES REV	10.1017/S0954422418000239	36	6	0.66
MANNAVOLA F, 2020, INT J MOL SCI	10.3390/ijms21010052	36	7.2	1.03
LAWRENCE B, 2018, NPJ GENOM MED	10.1038/s41525-018-0058-3	36	5.14	0.61
ZHANG C, 2019, PATHOL RES PRACT	10.1016/j.prp.2019.01.034	36	6	0.66
ZHANG L, 2022, CELL DEATH DIS	10.1038/s41419-021-04345-9	36	12	3.35
PARK JH, 2015, MOL ONCOL	10.1016/j.molonc.2014.10.015	36	3.6	0.58
PINHEIRO DML, 2019, FREE RADICAL BIO MED	10.1016/j.freeradbiomed.2018.10.432	36	6	0.66
OROUJI E, 2020, CANCERS	10.3390/cancers12010202	35	7	1
MA HY, 2021, IUBMB LIFE	10.1002/iub.2410	35	8.75	1.44
ZHOU ZJ, 2021, EBIOMEDICINE	10.1016/j.ebiom.2021.103271	35	8.75	1.44
MOULY E, 2018, BLOOD ADV	10.1182/bloodadvances.2017014118	35	5	0.59
HU HY, 2017, BRIT J CANCER	10.1038/bjc.2016.457	35	4.38	0.59
GE GZ, 2018, EMBO REP	10.15252/embr.201745401	35	5	0.59
D'ANNA F, 2020, GENOME BIOL	10.1186/s13059-020-02087-z	35	7	1
MIAO ZG, 2016, BRAIN RES	10.1016/j.brainres.2016.04.055	35	3.89	0.76
BAO Y, 2016, CLIN REV ALLERG IMMU	10.1007/s12016-015-8494-7	35	3.89	0.76
MCGRATH-MORROW SA, 2018, J BIOL CHEM	10.1074/jbc.RA118.003589	35	5	0.59
LUO C, 2018, GENE	10.1016/j.gene.2018.04.023	35	5	0.59
JUNG H, 2018, GENOME RES	10.1101/gr.231837.117	35	5	0.59
MANSOURI L, 2018, SEMIN CANCER BIOL	10.1016/j.semcancer.2018.02.001	35	5	0.59
MUSIANI D, 2020, CELL REP	10.1016/j.celrep.2019.12.061	35	7	1
CECCARELLI V, 2014, PLOS ONE	10.1371/journal.pone.0085025	35	3.18	0.85
KRON KJ, 2014, GENOME MED	10.1186/s13073-014-0077-3	35	3.18	0.85
ZHU HD, 2016, PLOS ONE	10.1371/journal.pone.0152849	35	3.89	0.76
ZHOU WW, 2022, CRIT REV CL LAB SCI	10.1080/10408363.2021.2002256	34	11.33	3.17
XU FS, 2021, CANCER INVEST	10.1080/07357907.2020.1834576	34	8.5	1.4
ATHIE A, 2020, J CELL BIOL	10.1083/jcb.201908078	34	6.8	0.97
SEO JS, 2017, BMC CELL BIOL	10.1186/s12860-017-0130-3	34	4.25	0.57
ZAVRIDOU M, 2020, SCI REP-UK	10.1038/s41598-020-63055-y	34	6.8	0.97
DOWLESS M, 2018, CLIN CANCER RES	10.1158/1078-0432.CCR-18-1256	34	4.86	0.57
NAIR VS, 2020, CLIN EPIGENETICS	10.1186/s13148-020-0808-9	34	6.8	0.97
CUI CH, 2021, ONCOGENE	10.1038/s41388-020-01570-y	34	8.5	1.4
PARK J, 2020, CANCERS	10.3390/cancers12102773	34	6.8	0.97
FARAJI F, 2014, GENOME RES	10.1101/gr.166223.113	34	3.09	0.82
ARECHEDERRA M, 2021, J HEPATOL	10.1016/j.jhep.2020.11.008	34	8.5	1.4
LIAO WJ, 2015, ONCOTARGET	10.18632/oncotarget.4432	34	3.4	0.55
RAHMAN M, 2018, J NEURO-ONCOL	10.1007/s11060-017-2732-1	34	4.86	0.57
SHAHJAHANI M, 2015, CELL ONCOL	10.1007/s13402-014-0215-3	34	3.4	0.55
ZENG H, 2018, J GENET GENOMICS	10.1016/j.jgg.2018.02.007	34	4.86	0.57
SARAGGI D, 2017, DIGEST LIVER DIS	10.1016/j.dld.2016.12.011	34	4.25	0.57
NUR SM, 2021, CRIT REV FOOD SCI	10.1080/10408398.2020.1712674	34	8.5	1.4
WANG DP, 2022, SCIENCE	10.1126/science.add9838	34	11.33	3.17
TJONDRO HC, 2019, BIOL REV	10.1111/brv.12548	34	5.67	0.62
GUO XH, 2017, MUTAGENESIS	10.1093/mutage/gex030	34	4.25	0.57
ZHANG FS, 2022, J HEMATOL ONCOL	10.1186/s13045-022-01304-5	33	11	3.07
SHEN HF, 2020, BIOMARK RES	10.1186/s40364-020-00203-6	33	6.6	0.95
YUE XJ, 2020, BLOOD	10.1182/blood.2019004158	33	6.6	0.95
PASTORET C, 2021, BLOOD	10.1182/blood.2020006721	33	8.25	1.36
CHEN Z, 2021, ONCOGENE	10.1038/s41388-021-01818-1	33	8.25	1.36
SHI Y, 2021, MOL THER-NUCL ACIDS	10.1016/j.omtn.2020.12.016	33	8.25	1.36
ABDELMAKSOUD-DAMMAK R, 2017, TUMOR BIOL	10.1177/1010428317695916	33	4.13	0.56
RAHAT B, 2020, FRONT GENET	10.3389/fgene.2020.00844	33	6.6	0.95
GUI CP, 2021, BRIEF BIOINFORM	10.1093/bib/bbab173	33	8.25	1.36
HOODA J, 2019, CANCER RES	10.1158/0008-5472.CAN-18-2297	33	5.5	0.6
CHEN YT, 2017, GENOME BIOL	10.1186/s13059-017-1366-0	33	4.13	0.56
QIAN M, 2016, TUMOR BIOL	10.1007/s13277-015-3838-8	33	3.67	0.72
GIOVANNETTI E, 2017, ANN ONCOL	10.1093/annonc/mdx499	33	4.13	0.56
MISHRA PK, 2014, INT J TOXICOL	10.1177/1091581814524064	33	3	0.8
HUANG X, 2023, BIOACT MATER	10.1016/j.bioactmat.2022.09.027	33	16.5	7.81
LI Y, 2020, PEERJ	10.7717/peerj.10385	32	6.4	0.92
KOSTYUSHEVA A, 2021, EMERG MICROBES INFEC	10.1080/22221751.2021.2006580	32	8	1.32
GHAZI T, 2021, EPIGENETICS-US	10.1080/15592294.2020.1788324	32	8	1.32
SHEN DD, 2022, ACTA PHARM SIN B	10.1016/j.apsb.2022.01.003	32	10.67	2.98
LI Q, 2021, CELL BIOL INT	10.1002/cbin.11570	32	8	1.32
WANG LY, 2022, CELL MOL BIOL LETT	10.1186/s11658-022-00406-9	32	10.67	2.98
DENG QY, 2018, CLIN EPIGENETICS	10.1186/s13148-018-0443-x	32	4.57	0.54
HU XY, 2020, FRONT ONCOL	10.3389/fonc.2020.541479	32	6.4	0.92
SHUKLA V, 2022, NAT IMMUNOL	10.1038/s41590-021-01087-w	32	10.67	2.98
BILGRAMI SM, 2014, SPRINGERPLUS	10.1186/2193-1801-3-178	32	2.91	0.78
CHEN LL, 2020, SCI ADV	10.1126/sciadv.abc9730	32	6.4	0.92
LIU HN, 2023, GUT	10.1136/gutjnl-2022-327230	32	16	7.58
CORTESE R, 2015, ONCOTARGET	10.18632/oncotarget.2785	32	3.2	0.51
LIU CL, 2022, CANCER LETT	10.1016/j.canlet.2021.10.013	32	10.67	2.98
KUSER-ABALI G, 2014, EPIGENETICS-US	10.4161/epi.27957	32	2.91	0.78
WANG Y, 2015, ONCOL LETT	10.3892/ol.2015.3649	32	3.2	0.51
WANG HB, 2015, AM J PATHOL	10.1016/j.ajpath.2015.08.017	32	3.2	0.51
WANG B, 2020, FRONT IMMUNOL	10.3389/fimmu.2020.579687	32	6.4	0.92
SANKOWSKI R, 2019, P NATL ACAD SCI USA	10.1073/pnas.1822164116	32	5.33	0.58
XU J, 2021, PLOS PATHOG	10.1371/journal.ppat.1009530	31	7.75	1.28
AI YL, 2021, J IMMUNOL RES	10.1155/2021/6149558	31	7.75	1.28
JIANG H, 2021, J INFLAMM RES	10.2147/JIR.S296006	31	7.75	1.28
CHENG YY, 2020, FRONT GENET	10.3389/fgene.2020.00955	31	6.2	0.89
YANG CX, 2021, FRONT ONCOL	10.3389/fonc.2021.630417	31	7.75	1.28
CAO F, 2020, CLIN EPIGENETICS	10.1186/s13148-020-00898-2	31	6.2	0.89
KATOPODIS P, 2020, INT J ONCOL	10.3892/ijo.2020.5071	31	6.2	0.89
MAIURI AR, 2016, PROG MOL BIOL TRANSL	10.1016/bs.pmbts.2016.09.002	31	3.44	0.67
YANG YK, 2021, FRONT IMMUNOL	10.3389/fimmu.2021.640369	31	7.75	1.28
CHEN D, 2021, CANCER GENE THER	10.1038/s41417-020-00291-4	31	7.75	1.28
GNANASEKAR A, 2021, COMPUT STRUCT BIOTEC	10.1016/j.csbj.2021.03.032	31	7.75	1.28
JIANG PY, 2019, J HEPATOL	10.1016/j.jhep.2019.04.003	31	5.17	0.56
LEE JW, 2015, ONCOTARGET	10.18632/oncotarget.3218	31	3.1	0.5
CAI Y, 2021, FRONT IMMUNOL	10.3389/fimmu.2021.704965	31	7.75	1.28
WANG W, 2016, ONCOTARGET	10.18632/oncotarget.11726	31	3.44	0.67
ZHAO HJ, 2017, CLIN EPIGENETICS	10.1186/s13148-017-0312-z	31	3.88	0.52
PING LQ, 2021, FRONT CELL DEV BIOL	10.3389/fcell.2021.727183	31	7.75	1.28
FAN HX, 2014, WORLD J GASTROENTERO	10.3748/wjg.v20.i37.13477	31	2.82	0.75
NIEDZWIECKI MM, 2015, CANCER EPIDEM BIOMAR	10.1158/1055-9965.EPI-15-0432	31	3.1	0.5
ISLAM MN, 2018, ANALYST	10.1039/c7an02109g	31	4.43	0.52
MAO J, 2021, COMPUT STRUCT BIOTEC	10.1016/j.csbj.2021.10.037	31	7.75	1.28
SU SK, 2016, J CELL SCI	10.1242/jcs.185546	31	3.44	0.67
HOLDENRIEDER S, 2014, ANTICANCER RES	NA	31	2.82	0.75
SHIH CC, 2016, PLOS ONE	10.1371/journal.pone.0163690	31	3.44	0.67
MA M, 2018, AM J TRANSL RES	NA	31	4.43	0.52
CHEN XM, 2022, EXP HEMATOL ONCOL	10.1186/s40164-022-00269-y	30	10	2.79
LIN WZ, 2023, NAT COMMUN	10.1038/s41467-022-35710-7	30	15	7.1
MEILLER C, 2021, GENOME MED	10.1186/s13073-021-00931-w	30	7.5	1.24
YANG HT, 2022, THERANOSTICS	10.7150/thno.69590	30	10	2.79
CHEN GM, 2022, FRONT IMMUNOL	10.3389/fimmu.2022.857308	30	10	2.79
HUANG LJ, 2020, AGING-US	10.18632/aging.103147	30	6	0.86
LEE WC, 2020, GENOME BIOL	10.1186/s13059-020-02175-0	30	6	0.86
CAI XY, 2020, J INT MED RES	10.1177/0300060520929167	30	6	0.86
MANCUSO P, 2019, ONCOGENE	10.1038/s41388-018-0640-2	30	5	0.55
WANG ZH, 2020, AGING-US	NA	30	6	0.86
SIMEONOV DR, 2019, ANNU REV IMMUNOL	10.1146/annurev-immunol-042718-041522	30	5	0.55
GOTO K, 2016, ONCOGENE	10.1038/onc.2015.445	30	3.33	0.65
FARINA FM, 2017, CELL DEATH DIS	10.1038/cddis.2017.291	30	3.75	0.51
MARZESE DM, 2018, CLIN EXP METASTAS	10.1007/s10585-018-9905-y	30	4.29	0.5
WANG JF, 2021, THERANOSTICS	10.7150/thno.42345	30	7.5	1.24
AVASARALA S, 2020, MOL CANCER RES	10.1158/1541-7786.MCR-19-0204	30	6	0.86
DUFORESTEL M, 2019, FRONT GENET	10.3389/fgene.2019.00885	30	5	0.55
MIAO CG, 2021, FRONT PHARMACOL	10.3389/fphar.2021.652751	30	7.5	1.24
HUANG LH, 2018, CLIN EPIGENETICS	10.1186/s13148-018-0557-1	30	4.29	0.5
LAFLEUR VN, 2014, MOL BIOL CELL	10.1091/mbc.E13-07-0423	30	2.73	0.73
CHEN B, 2019, MOL BIOL REP	10.1007/s11033-019-04655-4	29	4.83	0.53
ARUMUGAM T, 2021, ARCH TOXICOL	10.1007/s00204-021-02986-5	29	7.25	1.19
LIU ZQ, 2022, MOL CANCER	10.1186/s12943-022-01680-z	29	9.67	2.7
LV WC, 2021, J TRANSL MED	10.1186/s12967-021-03196-4	29	7.25	1.19
LI R, 2021, FRONT MOL BIOSCI	10.3389/fmolb.2021.644620	29	7.25	1.19
OU BC, 2022, CELL DEATH DIS	10.1038/s41419-022-05317-3	29	9.67	2.7
ZENG X, 2022, FREE RADICAL BIO MED	10.1016/j.freeradbiomed.2022.03.031	29	9.67	2.7
TSIOUPLIS NJ, 2021, FRONT CELL DEV BIOL	10.3389/fcell.2020.623948	29	7.25	1.19
STARCZAK M, 2018, J TRANSL MED	10.1186/s12967-018-1581-9	29	4.14	0.49
FRÖHLICH A, 2020, EBIOMEDICINE	10.1016/j.ebiom.2020.102962	29	5.8	0.83
ZHANG MW, 2017, J ZHEJIANG UNIV-SC B	10.1631/jzus.B1600579	29	3.63	0.49
LAI IL, 2019, INT J MOL SCI	10.3390/ijms20143473	29	4.83	0.53
MAEKAWA R, 2016, MOL ENDOCRINOL	10.1210/me.2015-1058	29	3.22	0.63
CHATTERJEE K, 2019, HELIYON	10.1016/j.heliyon.2019.e02624	29	4.83	0.53
GONG C, 2016, ONCOGENESIS	10.1038/oncsis.2016.23	29	3.22	0.63
CHANG LC, 2014, BRIT J PHARMACOL	10.1111/bph.12708	29	2.64	0.7
SIDIBÉ H, 2021, J NEUROCHEM	10.1111/jnc.15280	29	7.25	1.19
CHEN R, 2017, GENE	10.1016/j.gene.2017.03.028	29	3.63	0.49
OHTANI H, 2020, CANCER RES	10.1158/0008-5472.CAN-19-1696	29	5.8	0.83
GANGISETTY O, 2015, PLOS ONE	10.1371/journal.pone.0140699	29	2.9	0.46
ZHAO YH, 2021, BBA-REV CANCER	10.1016/j.bbcan.2020.188490	29	7.25	1.19
MONDAL M, 2022, BRIT J CANCER	10.1038/s41416-021-01516-5	29	9.67	2.7
MUSKENS IS, 2021, NAT COMMUN	10.1038/s41467-021-21064-z	29	7.25	1.19
JIANG DW, 2022, CELL DEATH DIFFER	10.1038/s41418-021-00920-x	29	9.67	2.7
MARKOULI M, 2021, LIFE-BASEL	10.3390/life11080817	29	7.25	1.19
MUHAMMAD JS, 2021, FRONT GENET	10.3389/fgene.2021.622271	29	7.25	1.19
LI HH, 2021, FRONT ONCOL	10.3389/fonc.2021.642159	28	7	1.15
XU AS, 2022, MOL THER	10.1016/j.ymthe.2021.12.012	28	9.33	2.61
YOU Q, 2023, ADV MATER	10.1002/adma.202204910	28	14	6.63
DAS D, 2019, CLIN EPIGENETICS	10.1186/s13148-019-0782-2	28	4.67	0.51
FORT RS, 2018, BMC CANCER	10.1186/s12885-018-4049-7	28	4	0.47
LIU CH, 2017, CELL DEATH DIS	10.1038/cddis.2017.11	28	3.5	0.47
YUAN QH, 2021, BIOENGINEERED	10.1080/21655979.2021.1933868	28	7	1.15
KHODAREV NN, 2019, INT REV CEL MOL BIO	10.1016/bs.ircmb.2018.08.005	28	4.67	0.51
WANG LJ, 2022, MOL NUTR FOOD RES	10.1002/mnfr.202200028	28	9.33	2.61
RAYON-ESTRADA V, 2017, P NATL ACAD SCI USA	10.1073/pnas.1714227114	28	3.5	0.47
LIANG Y, 2021, NUCLEIC ACIDS RES	10.1093/nar/gkab626	28	7	1.15
LI BW, 2021, ONCOGENE	10.1038/s41388-021-02011-0	28	7	1.15
TRUJILLO B, 2022, BRIT J CANCER	10.1038/s41416-022-01881-9	28	9.33	2.61
FAN H, 2017, ONCOGENE	10.1038/onc.2016.399	28	3.5	0.47
HALLAL S, 2019, BRAIN TUMOR PATHOL	10.1007/s10014-019-00335-0	28	4.67	0.51
ZHONG CAH, 2021, CLIN TRANSL MED	10.1002/ctm2.424	28	7	1.15
SHEN S, 2021, ANN TRANSL MED	10.21037/atm-20-7396	27	6.75	1.11
TAHIR M, 2020, NEURAL NETWORKS	10.1016/j.neunet.2020.05.027	27	5.4	0.77
ZHU J, 2021, FRONT ONCOL	10.3389/fonc.2020.618374	27	6.75	1.11
YANG BS, 2021, OXID MED CELL LONGEV	10.1155/2021/6545728	27	6.75	1.11
ZHENG H, 2022, FRONT IMMUNOL	10.3389/fimmu.2022.845193	27	9	2.51
ZHENG JF, 2021, CANCER CELL INT	10.1186/s12935-021-02076-7	27	6.75	1.11
ZHENG J, 2021, J CLIN LAB ANAL	10.1002/jcla.23951	27	6.75	1.11
LV WC, 2021, FRONT ONCOL	10.3389/fonc.2021.745719	27	6.75	1.11
BENSBERG M, 2021, P NATL ACAD SCI USA	10.1073/pnas.2110758118	27	6.75	1.11
EL KHODIRY A, 2018, WORLD J GASTROENTERO	10.3748/wjg.v24.i5.549	27	3.86	0.45
WU SY, 2021, COMPUT STRUCT BIOTEC	10.1016/j.csbj.2021.08.047	27	6.75	1.11
NORDOR AV, 2017, EPIGENETICS-US	10.1080/15592294.2017.1342912	27	3.38	0.46
MIMA K, 2016, CANCER IMMUNOL RES	10.1158/2326-6066.CIR-15-0084	27	3	0.59
QADI SA, 2019, EPIGENETICS INSIGHTS	10.1177/2516865719839011	27	4.5	0.49
ZHANG C, 2015, CLIN EPIGENETICS	10.1186/s13148-015-0151-8	27	2.7	0.43
WANG LQ, 2016, ONCOTARGET	10.18632/oncotarget.12252	27	3	0.59
OHGUCHI H, 2018, BLOOD CANCER J	10.1038/s41408-018-0119-y	27	3.86	0.45
SATHEESH NJ, 2020, BIOMOLECULES	10.3390/biom10010079	27	5.4	0.77
ZHAO ZH, 2015, CLIN EPIGENETICS	10.1186/s13148-015-0149-2	27	2.7	0.43
XU H, 2016, MOL CANCER RES	10.1158/1541-7786.MCR-15-0313	27	3	0.59
TANG XC, 2018, MED SCI MONITOR	10.12659/MSM.914222	27	3.86	0.45
JAFARZADEH M, 2020, BIOCHIMIE	10.1016/j.biochi.2020.02.009	27	5.4	0.77
LEONOVA K, 2018, ELIFE	10.7554/eLife.30842	27	3.86	0.45
CHEON H, 2022, BLOOD	10.1182/blood.2021013164	27	9	2.51
ZHOU BS, 2016, BBA-MOL BASIS DIS	10.1016/j.bbadis.2016.02.002	27	3	0.59
OJHA CR, 2016, J BIOMED SCI	10.1186/s12929-016-0292-x	27	3	0.59
UENO S, 2014, EXP HEMATOL	10.1016/j.exphem.2014.01.005	27	2.45	0.65
LE DANTEC C, 2015, VIRUSES-BASEL	10.3390/v7031238	27	2.7	0.43
ZHENG HM, 2022, LIVER INT	10.1111/liv.15240	26	8.67	2.42
FENG ZY, 2021, FRONT CELL DEV BIOL	10.3389/fcell.2021.672248	26	6.5	1.07
SHI XM, 2016, AM J CANCER RES	NA	26	2.89	0.56
ZHAO RR, 2021, FRONT IMMUNOL	10.3389/fimmu.2021.653711	26	6.5	1.07
YANG ZM, 2021, AM J CANCER RES	NA	26	6.5	1.07
WANG LL, 2023, CANCER CELL	10.1016/j.ccell.2023.04.019	26	13	6.16
YANG LF, 2022, FRONT PHARMACOL	10.3389/fphar.2022.938134	26	8.67	2.42
KROGH N, 2020, NAR CANCER	10.1093/narcan/zcaa035	26	5.2	0.74
GORBACHEV AV, 2014, CRIT REV IMMUNOL	10.1615/CritRevImmunol.2014010062	26	2.36	0.63
SEREMET T, 2016, J TRANSL MED	10.1186/s12967-016-0990-x	26	2.89	0.56
LU Y, 2017, BIOL PROCED ONLINE	10.1186/s12575-017-0051-8	26	3.25	0.44
SROUR N, 2022, CELL REP	10.1016/j.celrep.2022.110582	26	8.67	2.42
VOGT TJ, 2018, ONCOIMMUNOLOGY	10.1080/2162402X.2018.1452579	26	3.71	0.44
MENDAZA S, 2020, INT J MOL SCI	10.3390/ijms21030903	26	5.2	0.74
YIN YT, 2016, GENE	10.1016/j.gene.2015.09.080	26	2.89	0.56
SU YH, 2018, TRANSL RES	10.1016/j.trsl.2018.07.001	26	3.71	0.44
CABRERA-LICONA A, 2021, RADIOTHER ONCOL	10.1016/j.radonc.2021.03.012	26	6.5	1.07
YIN CQ, 2016, DIS MARKERS	10.1155/2016/1427849	26	2.89	0.56
YUAN YY, 2021, CELL ONCOL	10.1007/s13402-020-00577-7	26	6.5	1.07
FEDYUK V, 2023, NAT BIOTECHNOL	10.1038/s41587-022-01447-3	26	13	6.16
KHOSHFETRAT SM, 2022, SENSOR ACTUAT B-CHEM	10.1016/j.snb.2022.131895	26	8.67	2.42
XU XM, 2023, EXP MOL MED	10.1038/s12276-023-01020-1	26	13	6.16
YU FJ, 2017, J VIRAL HEPATITIS	10.1111/jvh.12680	26	3.25	0.44
FRANZINI A, 2019, BLOOD ADV	10.1182/bloodadvances.2019000585	26	4.33	0.47
RAJURKAR M, 2022, CANCER DISCOV	10.1158/2159-8290.CD-21-1117	26	8.67	2.42
YANG L, 2020, P NATL ACAD SCI USA	10.1073/pnas.1917203117	26	5.2	0.74
CALVO X, 2020, BLOOD ADV	10.1182/bloodadvances.2020002206	26	5.2	0.74
ZHU B, 2021, J EXP CLIN CANC RES	10.1186/s13046-021-02110-6	26	6.5	1.07
AKTER S, 2019, FRONT GENET	10.3389/fgene.2019.00766	26	4.33	0.47
HE RQ, 2018, CELL PHYSIOL BIOCHEM	10.1159/000488823	26	3.71	0.44
DAS DN, 2022, ENVIRON RES	10.1016/j.envres.2022.113677	26	8.67	2.42
LI GH, 2015, LIPIDS	10.1007/s11745-014-3977-5	26	2.6	0.42
CHEN L, 2023, BIOMED PHARMACOTHER	10.1016/j.biopha.2023.114839	25	12.5	5.92
XU XW, 2021, J INFLAMM RES	10.2147/JIR.S320449	25	6.25	1.03
JIANG HY, 2021, DIS MARKERS	10.1155/2021/5576683	25	6.25	1.03
JIANG F, 2022, OXID MED CELL LONGEV	10.1155/2022/2930310	25	8.33	2.33
ZHAO ZY, 2022, FRONT MOL BIOSCI	10.3389/fmolb.2022.842833	25	8.33	2.33
CHEN GW, 2021, INT J RADIAT ONCOL	10.1016/j.ijrobp.2021.05.115	25	6.25	1.03
ZHANG YY, 2021, FRONT ONCOL	10.3389/fonc.2021.710767	25	6.25	1.03
LIU XS, 2021, FRONT ONCOL	10.3389/fonc.2021.665388	25	6.25	1.03
XIE KP, 2019, J OVARIAN RES	10.1186/s13048-018-0475-z	25	4.17	0.46
YIM RL, 2014, ONCOTARGET	10.18632/oncotarget.2390	25	2.27	0.61
IZQUIERDO V, 2021, INT J MOL SCI	10.3390/ijms22031453	25	6.25	1.03
LUO QZ, 2020, CANCERS	10.3390/cancers12103054	25	5	0.72
ZHOU WD, 2015, CANCER LETT	10.1016/j.canlet.2013.11.003	25	2.5	0.4
ROIG B, 2017, SCI REP-UK	10.1038/s41598-017-17897-8	25	3.13	0.42
ROMAGNOLO DF, 2015, BMC CANCER	10.1186/s12885-015-2044-9	25	2.5	0.4
CHEN L, 2019, NEOPLASMA	10.4149/neo_2018_180811N611	25	4.17	0.46
LIN SC, 2019, BIOL SEX DIFFER	10.1186/s13293-018-0213-7	25	4.17	0.46
LI Y, 2021, ANN MED	10.1080/07853890.2021.1914343	25	6.25	1.03
LODDO M, 2014, J PATHOL	10.1002/path.4393	25	2.27	0.61
WU MY, 2016, ONCOTARGET	10.18632/oncotarget.9089	25	2.78	0.54
JEDYNAK P, 2021, ENVIRON POLLUT	10.1016/j.envpol.2021.118024	25	6.25	1.03
AGHBARI SMH, 2018, ARCH DERMATOL RES	10.1007/s00403-018-1805-0	25	3.57	0.42
SBARRATO T, 2016, CELL DEATH DIS	10.1038/cddis.2016.148	25	2.78	0.54
EICHELBERG MR, 2019, MBIO	10.1128/mBio.01332-19	25	4.17	0.46
DUMACHE R, 2015, CLIN LAB	10.7754/Clin.Lab.2015.150207	25	2.5	0.4
WANG YJ, 2019, BIOSCIENCE REP	10.1042/BSR20190091	25	4.17	0.46
FANG JY, 2020, DNA CELL BIOL	10.1089/dna.2020.5767	24	4.8	0.69
LIU JH, 2022, ACS APPL MATER INTER	10.1021/acsami.2c0997840612	24	8	2.23
WU S, 2021, FRONT IMMUNOL	10.3389/fimmu.2021.731842	24	6	0.99
LIU JH, 2022, ACS APPL MATER INTER-a	10.1021/acsami.2c09978	24	8	2.23
DONG SH, 2021, CANCER COMMUN	10.1002/cac2.12161	24	6	0.99
WU XR, 2021, J CELL MOL MED	10.1111/jcmm.16800	24	6	0.99
KARTIKASARI AER, 2019, FRONT IMMUNOL	10.3389/fimmu.2018.03109	24	4	0.44
FENG ZH, 2022, J TRANSL MED	10.1186/s12967-022-03711-1	24	8	2.23
MANNE A, 2021, FRONT ONCOL	10.3389/fonc.2021.768009	24	6	0.99
LI SQ, 2020, EMBO REP	10.15252/embr.201949425	24	4.8	0.69
ALI MA, 2017, IMMUNOTHERAPY-UK	10.2217/imt-2016-0111	24	3	0.41
STROBL CD, 2020, MOL CANCER THER	10.1158/1535-7163.MCT-19-0189	24	4.8	0.69
YANG ML, 2022, GENOME MED	10.1186/s13073-022-01079-x	24	8	2.23
BANERJEE A, 2019, J BIOL CHEM	10.1074/jbc.RA118.004485	24	4	0.44
YANG YH, 2016, EXP MOL PATHOL	10.1016/j.yexmp.2016.03.002	24	2.67	0.52
RAMAKRISHNAN S, 2017, CELL DEATH DIS	10.1038/s41419-017-0024-5	24	3	0.41
BAMEZAI S, 2021, LEUKEMIA	10.1038/s41375-020-0864-3	24	6	0.99
CHEN SL, 2022, CLIN CANCER RES	10.1158/1078-0432.CCR-21-1157	24	8	2.23
CAPRIO C, 2020, CANCERS	10.3390/cancers12102996	24	4.8	0.69
ZHANG YQ, 2019, GENOME BIOL	10.1186/s13059-019-1818-9	24	4	0.44
LIU SY, 2021, CELL TRANSPLANT	10.1177/0963689720986071	24	6	0.99
ANGELES AK, 2021, CANCERS	10.3390/cancers13225615	24	6	0.99
WU ZW, 2017, J DERMATOL SCI	10.1016/j.jdermsci.2017.03.006	24	3	0.41
KANG WT, 2020, CELL DEATH DIS	10.1038/s41419-020-03240-z	24	4.8	0.69
TANG SH, 2015, LIVER INT	10.1111/liv.12469	24	2.4	0.38
NOVAKOVIC B, 2016, MOL HUM REPROD	10.1093/molehr/gaw053	24	2.67	0.52
WANG HF, 2019, J AGR FOOD CHEM	10.1021/acs.jafc.9b00613	24	4	0.44
SCOTT-BROWNE JP, 2017, CURR OPIN GENET DEV	10.1016/j.gde.2017.07.011	24	3	0.41
AYIOMAMITIS GD, 2019, CANCERS	10.3390/cancers11101536	24	4	0.44
COLOMBO AR, 2017, SCI REP-UK	10.1038/s41598-017-07356-9	24	3	0.41
WANG Q, 2019, AGING-US	10.18632/aging.102153	24	4	0.44
BATIE M, 2017, CELLS-BASEL	10.3390/cells6010008	24	3	0.41
BASAK S, 2020, CELL BIOL INT	10.1002/cbin.11324	24	4.8	0.69
PASINI A, 2018, BBA-GENE REGUL MECH	10.1016/j.bbagrm.2018.03.007	24	3.43	0.4
TALHAOUI I, 2017, FREE RADICAL BIO MED	10.1016/j.freeradbiomed.2016.11.040	24	3	0.41
NIE K, 2022, FRONT CELL DEV BIOL	10.3389/fcell.2021.782636	23	7.67	2.14
WANG J, 2022, MOL CANCER	10.1186/s12943-022-01705-7	23	7.67	2.14
ZHANG ZH, 2021, BMC MED	10.1186/s12916-021-02148-5	23	5.75	0.95
SONG ZW, 2022, FRONT ONCOL	10.3389/fonc.2022.1004212	23	7.67	2.14
TSUJI M, 2014, J CHROMATOGR B	10.1016/j.jchromb.2014.01.050	23	2.09	0.56
POOLE CJ, 2019, EPIGENET CHROMATIN	10.1186/s13072-019-0278-5	23	3.83	0.42
CAI Y, 2021, AGING-US	NA	23	5.75	0.95
XYDIA M, 2021, NAT COMMUN	10.1038/s41467-021-21297-y	23	5.75	0.95
LI X, 2020, MOL THER NUCL ACIDS	10.1016/j.omtn.2020.01.016	23	4.6	0.66
LUGONES Y, 2022, BIOMOLECULES	10.3390/biom12101365	23	7.67	2.14
ZHENG JF, 2021, J OVARIAN RES	10.1186/s13048-021-00881-2	23	5.75	0.95
CHU CH, 2018, CANCERS	10.3390/cancers10100393	23	3.29	0.39
LIU SK, 2018, ONCOTARGETS THER	10.2147/OTT.S167900	23	3.29	0.39
YAMAMOTO H, 2020, CANCERS	10.3390/cancers12102880	23	4.6	0.66
LAWAL B, 2021, FRONT PHARMACOL	10.3389/fphar.2021.691234	23	5.75	0.95
KEUP C, 2019, CANCERS	10.3390/cancers11020238	23	3.83	0.42
ARIUMI Y, 2016, FRONT CHEM	10.3389/fchem.2016.00028	23	2.56	0.5
CHEN SJ, 2022, J TRANSL MED	10.1186/s12967-022-03415-6	23	7.67	2.14
MIERZIAK J, 2021, NUTRIENTS	10.3390/nu13113673	23	5.75	0.95
HERNÁNDEZ-VERDIN I, 2023, ANN ONCOL	10.1016/j.annonc.2022.11.002	23	11.5	5.45
KOLLER K, 2014, PEDIATR DEVEL PATHOL	10.2350/13-01-1288-OA.1	23	2.09	0.56
DING N, 2019, MUTAT RES-REV MUTAT	10.1016/j.mrrev.2017.09.005	23	3.83	0.42
LIU X, 2019, ONCOTARGETS THER	10.2147/OTT.S223668	23	3.83	0.42
CHIBA N, 2015, J PHARMACOL SCI	10.1016/j.jphs.2015.03.008	23	2.3	0.37
MOURITS VP, 2021, CLIN TRANSL IMMUNOL	10.1002/cti2.1253	23	5.75	0.95
LIU LR, 2019, FASEB J	10.1096/fj.201801861R	23	3.83	0.42
OUYANG WH, 2022, FRONT CELL DEV BIOL	10.3389/fcell.2021.758777	23	7.67	2.14
GUO LT, 2021, FRONT IMMUNOL	10.3389/fimmu.2021.773570	22	5.5	0.91
LI T, 2021, J INFLAMM RES	10.2147/JIR.S327152	22	5.5	0.91
WANG QY, 2021, MOL GENET GENOM MED	10.1002/mgg3.1547	22	5.5	0.91
LI H, 2021, MOL THER NUCL ACIDS	10.1016/j.omtn.2021.02.001	22	5.5	0.91
GUO YD, 2021, FRONT IMMUNOL	10.3389/fimmu.2021.769425	22	5.5	0.91
GAO YZ, 2022, J TRANSL MED	10.1186/s12967-022-03395-7	22	7.33	2.05
YU GP, 2022, FRONT IMMUNOL	10.3389/fimmu.2022.914577	22	7.33	2.05
PAN YM, 2021, FRONT ONCOL	10.3389/fonc.2021.632934	22	5.5	0.91
CHANG GQ, 2019, CYTOKINE	10.1016/j.cyto.2018.06.018	22	3.67	0.4
ZUCCATO JA, 2022, NEURO-ONCOLOGY	10.1093/neuonc/noab235	22	7.33	2.05
BARAZEGHI E, 2016, CLIN EPIGENETICS	10.1186/s13148-016-0197-2	22	2.44	0.48
LIU YA, 2022, CANCER COMMUN	10.1002/cac2.12281	22	7.33	2.05
LIU XS, 2022, FRONT CELL DEV BIOL	10.3389/fcell.2022.853596	22	7.33	2.05
LUO Y, 2020, CELL TRANSPLANT	10.1177/0963689720946653	22	4.4	0.63
SAILER V, 2019, EBIOMEDICINE	10.1016/j.ebiom.2019.09.0382352	22	3.67	0.4
SEETHY A, 2021, APPL BIOCHEM BIOTECH	10.1007/s12010-021-03537-5	22	5.5	0.91
WONG CC, 2019, SEMIN CANCER BIOL	10.1016/j.semcancer.2018.04.002	22	3.67	0.4
TAN P, 2021, MOL THER-ONCOLYTICS	10.1016/j.omto.2021.07.008	22	5.5	0.91
GEISMANN C, 2020, CELLS-BASEL	10.3390/cells9112353	22	4.4	0.63
ENGSTRÖM K, 2017, ARCH TOXICOL	10.1007/s00204-016-1879-4	22	2.75	0.37
KOPCZYNSKA M, 2020, DIAGNOSTICS	10.3390/diagnostics10100762	22	4.4	0.63
SONG CL, 2018, CANCER RES	10.1158/0008-5472.CAN-17-3091	22	3.14	0.37
GAO ZJ, 2022, FRONT IMMUNOL	10.3389/fimmu.2022.795240	22	7.33	2.05
DEB M, 2014, TUMOR BIOL	10.1007/s13277-014-2502-z	22	2	0.53
ZONG ZK, 2017, ONCOL LETT	10.3892/ol.2017.6629	22	2.75	0.37
LEE MJ, 2021, CANCER RES	10.1158/0008-5472.CAN-20-3213	22	5.5	0.91
WAN M, 2018, ENVIRON HEALTH PERSP	10.1289/EHP2395	22	3.14	0.37
CHEN BS, 2016, BMC SYST BIOL	10.1186/s12918-016-0256-5	22	2.44	0.48
CHEN MZ, 2019, BIOCHEM CELL BIOL	10.1139/bcb-2017-0321	22	3.67	0.4
GARMPIS N, 2020, IN VIVO	10.21873/invivo.11965	22	4.4	0.63
KRZEMINSKI P, 2015, BBA-GENE REGUL MECH	10.1016/j.bbagrm.2014.12.002	22	2.2	0.35
LIU XC, 2017, ONCOTARGET	10.18632/oncotarget.14446	22	2.75	0.37
NGUYEN AH, 2015, BIOSENS BIOELECTRON	10.1016/j.bios.2014.12.015	22	2.2	0.35
CHEN XY, 2021, J CANCER	10.7150/jca.52720	22	5.5	0.91
HUANG X, 2018, J ENDODONT	10.1016/j.joen.2017.08.022	22	3.14	0.37
CHEN SH, 2019, ANTIVIR RES	10.1016/j.antiviral.2019.104571	22	3.67	0.4
CARTULARO L, 2016, PLOS ONE	10.1371/journal.pone.0155002	22	2.44	0.48
LV QY, 2017, J CANCER	10.7150/jca.17064	22	2.75	0.37
HUR JY, 2021, CANCERS	10.3390/cancers13153827	22	5.5	0.91
KEUP C, 2021, GENOME MED	10.1186/s13073-021-00902-1	22	5.5	0.91
ARYA S, 2020, MOL THER-NUCL ACIDS	10.1016/j.omtn.2019.12.044	22	4.4	0.63
KASPI E, 2017, PLOS ONE	10.1371/journal.pone.0183136	22	2.75	0.37
ARGAUD D, 2019, NUCLEIC ACIDS RES	10.1093/nar/gkz560	22	3.67	0.4
CAO XX, 2023, MOL CANCER	10.1186/s12943-022-01704-8	21	10.5	4.97
CHEN L, 2023, FRONT IMMUNOL	10.3389/fimmu.2023.1162607	21	10.5	4.97
SU GL, 2021, FRONT PHARMACOL	10.3389/fphar.2021.709548	21	5.25	0.86
ZHANG C, 2021, BIOENGINEERED	10.1080/21655979.2021.1946305	21	5.25	0.86
SHAO XY, 2020, FRONT MOL BIOSCI	10.3389/fmolb.2020.577460	21	4.2	0.6
JIN M, 2021, CANCER LETT	10.1016/j.canlet.2021.07.022	21	5.25	0.86
GUO R, 2022, CURR OPIN VIROL	10.1016/j.coviro.2021.11.013	21	7	1.96
GONG HT, 2021, MOL CARCINOGEN	10.1002/mc.23330	21	5.25	0.86
LIANG WF, 2023, CANCER IMMUNOL RES	10.1158/2326-6066.CIR-22-0814	21	10.5	4.97
SITTPLANGKOON C, 2022, FRONT IMMUNOL	10.3389/fimmu.2022.983000	21	7	1.96
TAO LY, 2022, LAB INVEST	10.1038/s41374-022-00731-9	21	7	1.96
WANG Q, 2023, CELL DEATH DIS	10.1038/s41419-023-05609-2	21	10.5	4.97
SHAO BF, 2018, J CELL MOL MED	10.1111/jcmm.13404	21	3	0.35
QU SQ, 2021, CANCER MED-US	10.1002/cam4.3574	21	5.25	0.86
LIU Y, 2018, INT J BIOL MACROMOL	10.1016/j.ijbiomac.2017.12.110	21	3	0.35
MA D, 2014, SCI REP-UK	10.1038/srep06331	21	1.91	0.51
WANG L, 2016, TUMOR BIOL	10.1007/s13277-016-5377-3	21	2.33	0.46
KUNIMOTO H, 2021, CANCER SCI	10.1111/cas.14688	21	5.25	0.86
BARTLETT TE, 2014, PLOS ONE	10.1371/journal.pone.0084573	21	1.91	0.51
ZHENG QD, 2016, SCI REP-UK	10.1038/srep36843	21	2.33	0.46
BONTÉ PE, 2022, CELL REP	10.1016/j.celrep.2022.110916	21	7	1.96
DUAN MY, 2020, BLOOD CELL MOL DIS	10.1016/j.bcmd.2020.102417	21	4.2	0.6
JAKOBSEN T, 2021, CANCERS	10.3390/cancers13030365	21	5.25	0.86
POVEDANO E, 2020, ANAL BIOANAL CHEM	10.1007/s00216-019-02219-w	21	4.2	0.6
LIU S, 2019, BIOL CHEM	10.1515/hsz-2018-0380	21	3.5	0.38
PLESTILOVÁ L, 2016, PLOS ONE	10.1371/journal.pone.0166920	21	2.33	0.46
SCHRAMM K, 2019, NEURO-ONCOLOGY	10.1093/neuonc/noz057	21	3.5	0.38
SUN XL, 2021, FRONT ONCOL	10.3389/fonc.2021.700062	21	5.25	0.86
JUNG M, 2018, METHODS MOL BIOL	10.1007/978-1-4939-7481-8_32	21	3	0.35
BI LX, 2015, TOHOKU J EXP MED	10.1620/tjem.237.163	21	2.1	0.34
MA ZH, 2021, EPIGENETICS-US	10.1080/15592294.2020.1827722	20	5	0.82
RONG JL, 2022, AGING-US	NA	20	6.67	1.86
MO PF, 2020, J INT MED RES	10.1177/0300060520951405	20	4	0.57
SONG S, 2021, ONCOGENE	10.1038/s41388-021-01939-7	20	5	0.82
MUTHUSAMY S, 2020, GENE	10.1016/j.gene.2020.144415	20	4	0.57
XIE HJ, 2022, FRONT IMMUNOL	10.3389/fimmu.2022.914977	20	6.67	1.86
TANG WH, 2022, CELL DEATH DISCOV	10.1038/s41420-022-01286-w	20	6.67	1.86
XIAO ZC, 2023, BIOACT MATER	10.1016/j.bioactmat.2022.07.027	20	10	4.74
ZHANG ZH, 2021, CLIN TRANSL MED	10.1002/ctm2.525	20	5	0.82
YAN GY, 2021, FRONT ONCOL	10.3389/fonc.2021.670490	20	5	0.82
BARCZAK W, 2023, NAT COMMUN	10.1038/s41467-023-36826-0	20	10	4.74
YANG S, 2022, FRONT IMMUNOL	10.3389/fimmu.2022.878740	20	6.67	1.86
ZHENG ZH, 2020, FRONT IMMUNOL	10.3389/fimmu.2020.01105	20	4	0.57
ZHAO WJ, 2021, FRONT IMMUNOL	10.3389/fimmu.2021.682415	20	5	0.82
MENG H, 2018, ONCOL RES	10.3727/096504017X15123872205507	20	2.86	0.34
QU K, 2017, INT J BIOL MACROMOL	10.1016/j.ijbiomac.2017.02.025	20	2.5	0.34
WANG J, 2017, ONCOL LETT	10.3892/ol.2017.6950	20	2.5	0.34
REN J, 2021, FRONT GENET	10.3389/fgene.2020.634634	20	5	0.82
ZHAO ZX, 2021, ONCOGENE	10.1038/s41388-021-01883-6	20	5	0.82
TÓTH K, 2016, EXPERT REV MOL DIAGN	10.1586/14737159.2016.1132164	20	2.22	0.43
VAN DAMME M, 2016, CLIN EPIGENETICS	10.1186/s13148-016-0298-y	20	2.22	0.43
FAN XX, 2019, CANCER MANAG RES	10.2147/CMAR.S225606	20	3.33	0.36
PETERS FS, 2016, J HEART LUNG TRANSPL	10.1016/j.healun.2016.02.007	20	2.22	0.43
DE MELLO RA, 2021, FUTURE ONCOL	10.2217/fon-2021-0084	20	5	0.82
ZHU M, 2021, MOL THER-NUCL ACIDS	10.1016/j.omtn.2021.08.011	20	5	0.82
MARÇAIS A, 2017, ONCOTARGET	10.18632/oncotarget.13665	20	2.5	0.34
WU DC, 2017, SCI REP-UK	10.1038/s41598-017-09064-w	20	2.5	0.34
LIU Y, 2021, LIFE SCI	10.1016/j.lfs.2021.119323	20	5	0.82
KU Y, 2021, P NATL ACAD SCI USA	10.1073/pnas.2016289118	20	5	0.82
WANG QM, 2019, CANCER GENE THER	10.1038/s41417-018-0057-7	20	3.33	0.36
MARAVELIA P, 2021, CANCERS	10.3390/cancers13174334	20	5	0.82
BHARGAVA S, 2017, ONCOTARGET	10.18632/oncotarget.17118	20	2.5	0.34
SAKSENA N, 2021, FRONT GENET	10.3389/fgene.2021.581726	20	5	0.82
PORCUNA J, 2021, INT J MOL SCI	10.3390/ijms221910573	20	5	0.82
PILLAI S, 2017, CRIT REV ONCOL HEMAT	10.1016/j.critrevonc.2017.05.005	20	2.5	0.34
CHEN B, 2019, MOL BIOL REP-a	10.1007/s11033-018-4471-6	19	3.17	0.35
LI JH, 2021, FRONT CELL DEV BIOL	10.3389/fcell.2021.687756	19	4.75	0.78
WANG J, 2021, INT J BIOL SCI	10.7150/ijbs.58514	19	4.75	0.78
DU AS, 2021, FRONT IMMUNOL	10.3389/fimmu.2021.789914	19	4.75	0.78
QUAN C, 2021, FRONT IMMUNOL	10.3389/fimmu.2021.697026	19	4.75	0.78
JI HH, 2022, FRONT IMMUNOL	10.3389/fimmu.2022.976107	19	6.33	1.77
WU S, 2022, AGING-US	10.18632/aging.203939	19	6.33	1.77
LU JH, 2020, FRONT ONCOL	10.3389/fonc.2020.01105	19	3.8	0.54
XU L, 2021, AM J CANCER RES	NA	19	4.75	0.78
LIU M, 2022, J IMMUNOL RES	10.1155/2022/1433323	19	6.33	1.77
ZHANG CY, 2021, J CELL MOL MED	10.1111/jcmm.16818	19	4.75	0.78
MEI J, 2020, DNA CELL BIOL	10.1089/dna.2020.5644	19	3.8	0.54
LU ML, 2021, EPMA J	10.1007/s13167-021-00259-w	19	4.75	0.78
SCHMIDT T, 2016, GENE	10.1016/j.gene.2016.09.032	19	2.11	0.41
CHEN H, 2021, TRANSL LUNG CANCER R	10.21037/tlcr-21-351	19	4.75	0.78
JIANG XL, 2021, FRONT CELL DEV BIOL	10.3389/fcell.2021.765772	19	4.75	0.78
ANGULO JC, 2021, CANCERS	10.3390/cancers13092071	19	4.75	0.78
XU SB, 2021, FRONT ONCOL	10.3389/fonc.2021.729103	19	4.75	0.78
PALAM LR, 2018, JCI INSIGHT	10.1172/jci.insight.94679	19	2.71	0.32
RAJABI H, 2019, ONCOGENE	10.1038/s41388-019-0940-1	19	3.17	0.35
XU ZB, 2019, ONCOTARGETS THER	10.2147/OTT.S216829	19	3.17	0.35
BRANY D, 2021, INT J MOL SCI	10.3390/ijms222212252	19	4.75	0.78
YUE B, 2021, MOL THER-NUCL ACIDS	10.1016/j.omtn.2021.08.019	19	4.75	0.78
CHANG H, 2019, BIOMOLECULES	10.3390/biom9110713	19	3.17	0.35
MCCLELLAN BL, 2023, J CLIN INVEST	10.1172/JCI163450	19	9.5	4.5
TONG HV, 2014, MUTAT RES-REV MUTAT	10.1016/j.mrrev.2014.06.001	19	1.73	0.46
KODURA MA, 2015, CANCER METAST REV	10.1007/s10555-015-9583-z	19	1.9	0.3
MONTACCHIESI G, 2022, IMMUNOL REV	10.1111/imr.13057	19	6.33	1.77
MARTIN-SUBERO JI, 2018, SEMIN CANCER BIOL	10.1016/j.semcancer.2017.08.008	19	2.71	0.32
GUO ZX, 2020, FRONT GENET	10.3389/fgene.2020.00547	19	3.8	0.54
SINGH N, 2020, MOL ONCOL	10.1002/1878-0261.12662	19	3.8	0.54
RANEROS AB, 2021, BIOMEDICINES	10.3390/biomedicines9111614	19	4.75	0.78
KOBER KM, 2020, MOL PAIN	10.1177/1744806920936502	19	3.8	0.54
KAFKOVÁ L, 2018, MBIO	10.1128/mBio.02430-18	19	2.71	0.32
ZHAO Z, 2019, DIS MARKERS	10.1155/2019/1802620	19	3.17	0.35
ZHENG MJ, 2019, AGING-US	10.18632/aging.102047	19	3.17	0.35
ZHAO Z, 2020, CANCER BIOMARK	10.3233/CBM-190380	19	3.8	0.54
IOVANNA J, 2017, CANCER LETT	10.1016/j.canlet.2017.09.016	19	2.38	0.32
PARONI G, 2019, ONCOGENE	10.1038/s41388-018-0620-6	19	3.17	0.35
YOU XJ, 2023, CHINESE CHEM LETT	10.1016/j.cclet.2022.01.074	19	9.5	4.5
MINOCHERHOMJI S, 2014, HUM MOL GENET	10.1093/hmg/ddu337	19	1.73	0.46
LU LG, 2020, ORAL ONCOL	10.1016/j.oraloncology.2019.104554	19	3.8	0.54
STANTON MG, 2018, NUCLEIC ACID THER	10.1089/nat.2018.0726	19	2.71	0.32
KUMARI A, 2022, CRIT REV FOOD SCI	10.1080/10408398.2020.1825286	19	6.33	1.77
GONSKY R, 2017, GASTROENTEROLOGY	10.1053/j.gastro.2017.04.002	19	2.38	0.32
MA J, 2021, AGING-US	10.18632/aging.203157	18	4.5	0.74
PENG JJ, 2022, INFECT AGENTS CANCER	10.1186/s13027-021-00411-1	18	6	1.68
LU WQ, 2021, FRONT CELL DEV BIOL	10.3389/fcell.2021.622198	18	4.5	0.74
GAO L, 2021, INT J MOL SCI	10.3390/ijms221910302	18	4.5	0.74
XIAO K, 2022, BIOENGINEERED	10.1080/21655979.2021.1999550	18	6	1.68
ZHANG JH, 2022, FRONT IMMUNOL	10.3389/fimmu.2022.844778	18	6	1.68
ZHANG LX, 2022, ADV FUNCT MATER	10.1002/adfm.202107195	18	6	1.68
KIM GW, 2021, EXP MOL MED	10.1038/s12276-021-00581-3	18	4.5	0.74
ZHAO MX, 2022, FRONT IMMUNOL	10.3389/fimmu.2022.805967	18	6	1.68
YU RD, 2022, INT J BIOL SCI	10.7150/ijbs.70674	18	6	1.68
SONG Y, 2023, ADV MATER	10.1002/adma.202210895	18	9	4.26
LU HR, 2016, ONCOTARGET	10.18632/oncotarget.12583	18	2	0.39
ZHANG XC, 2023, SIGNAL TRANSDUCT TAR	10.1038/s41392-023-01537-x	18	9	4.26
CHEN M, 2021, CANCER CELL INT	10.1186/s12935-021-02260-9	18	4.5	0.74
SHEN YH, 2021, CANCERS	10.3390/cancers13092207	18	4.5	0.74
YANG T, 2022, BLOOD REV	10.1016/j.blre.2021.100872	18	6	1.68
HERMES N, 2016, CURR CANCER DRUG TAR	10.2174/1568009616666151222151818	18	2	0.39
KUBILIUTE R, 2021, INT J MOL SCI	10.3390/ijms22168846	18	4.5	0.74
TAO W, 2020, FRONT ONCOL	10.3389/fonc.2020.00613	18	3.6	0.52
XU ZP, 2022, FRONT IMMUNOL	10.3389/fimmu.2022.869759	18	6	1.68
ZHANG YF, 2020, HUM MOL GENET	10.1093/hmg/ddaa131	18	3.6	0.52
SARAVANARAMAN P, 2020, BIOCHIMIE	10.1016/j.biochi.2020.07.004	18	3.6	0.52
CHOUDHURY A, 2023, NEURO-ONCOLOGY	10.1093/neuonc/noac224	18	9	4.26
LI L, 2017, CARCINOGENESIS	10.1093/carcin/bgx057	18	2.25	0.3
CAROUGE D, 2016, P NATL ACAD SCI USA	10.1073/pnas.1604773113	18	2	0.39
HERWIG-CARL MC, 2019, EXP EYE RES	10.1016/j.exer.2019.04.001	18	3	0.33
CHEN C, 2022, FRONT PHARMACOL	10.3389/fphar.2022.935536	18	6	1.68
GIBSON F, 2022, CLIN REV ALLERG IMMU	10.1007/s12016-022-08956-8	18	6	1.68
ZHAO CF, 2017, SCI REP-UK	10.1038/s41598-017-04434-w	18	2.25	0.3
CHOW LKY, 2022, EBIOMEDICINE	10.1016/j.ebiom.2022.104357	18	6	1.68
KOH HB, 2016, J BIOL CHEM	10.1074/jbc.M116.723080	18	2	0.39
BIGAUD E, 2016, MOL CELL PROTEOMICS	10.1074/mcp.M115.055772	18	2	0.39
QI B, 2020, FRONT CELL DEV BIOL	10.3389/fcell.2020.574940	18	3.6	0.52
DU J, 2015, ONCOL REP	10.3892/or.2015.4023	18	1.8	0.29
LIU LH, 2017, MOL CARCINOGEN	10.1002/mc.22523	18	2.25	0.3
TING PC, 2019, J NUTR BIOCHEM	10.1016/j.jnutbio.2018.09.020	18	3	0.33
HU XY, 2021, BIOMED PHARMACOTHER	10.1016/j.biopha.2021.112222	18	4.5	0.74
DAI MY, 2023, ENVIRON HEALTH PERSP	10.1289/EHP10477	18	9	4.26
APPLEBAUM MA, 2020, CLIN CANCER RES	10.1158/1078-0432.CCR-19-2829	18	3.6	0.52
JU LG, 2017, J IMMUNOL	10.4049/jimmunol.1601194	18	2.25	0.3
ONYANGO CG, 2020, INFECT AGENTS CANCER	10.1186/s13027-020-00335-2	18	3.6	0.52
ZHANG BG, 2017, NEUROPATH APPL NEURO	10.1111/nan.12321	18	2.25	0.3
THOMAS NE, 2014, PIGM CELL MELANOMA R	10.1111/pcmr.12289	18	1.64	0.44
DENG YN, 2019, CARBOHYD POLYM	10.1016/j.carbpol.2019.115009	18	3	0.33
DEFO MA, 2019, AQUAT TOXICOL	10.1016/j.aquatox.2019.105347	18	3	0.33
NISHIOKA C, 2017, CANCER SCI	10.1111/cas.13170	18	2.25	0.3
ZOU ZK, 2017, INT J MOL MED	10.3892/ijmm.2017.3032	18	2.25	0.3
ZHANG HW, 2019, BIOMED PHARMACOTHER	10.1016/j.biopha.2019.109215	18	3	0.33
HANFORD HE, 2021, PLOS PATHOG	10.1371/journal.ppat.1009184	18	4.5	0.74
GROVES IJ, 2016, ONCOGENE	10.1038/onc.2016.8	18	2	0.39
ZHAO Y, 2021, ARTIF CELL NANOMED B	10.1080/21691401.2021.1912759	17	4.25	0.7
PEI YQ, 2020, ONCOTARGETS THER	10.2147/OTT.S267344	17	3.4	0.49
ZHU L, 2020, EYE VISION	10.1186/s40662-020-00221-3	17	3.4	0.49
ZHAI JN, 2023, GASTROENTEROLOGY	10.1053/j.gastro.2023.04.032	17	8.5	4.03
QU TJ, 2021, TOXICOL LETT	10.1016/j.toxlet.2021.02.014	17	4.25	0.7
MING J, 2022, FRONT GENET	10.3389/fgene.2022.871899	17	5.67	1.58
DONG K, 2022, FRONT IMMUNOL	10.3389/fimmu.2022.874792	17	5.67	1.58
HAN TH, 2021, CANCER CELL INT	10.1186/s12935-021-02146-w	17	4.25	0.7
CHAO YN, 2021, FRONT IMMUNOL	10.3389/fimmu.2021.627455	17	4.25	0.7
WANT MY, 2021, J IMMUNOTHER CANCER	10.1136/jitc-2020-001374	17	4.25	0.7
QIU YQ, 2021, IMMUN INFLAMM DIS	10.1002/iid3.513	17	4.25	0.7
GU XY, 2021, FRONT CELL DEV BIOL	10.3389/fcell.2021.727935	17	4.25	0.7
WANG LN, 2023, J HEPATOL	10.1016/j.jhep.2023.06.021	17	8.5	4.03
GAO YQ, 2023, NEOPLASIA	10.1016/j.neo.2022.100850	17	8.5	4.03
LIU YF, 2022, ANN TRANSL MED	10.21037/atm-22-829	17	5.67	1.58
WANG C, 2020, FASEB J	10.1096/fj.201901205RR	17	3.4	0.49
SCHLIESSER MG, 2016, ONCOTARGET	10.18632/oncotarget.13452	17	1.89	0.37
ZHAO ZF, 2020, FRONT ONCOL	10.3389/fonc.2020.01172	17	3.4	0.49
PENG XY, 2022, FRONT IMMUNOL	10.3389/fimmu.2022.990790	17	5.67	1.58
CHEN N, 2022, FRONT IMMUNOL	10.3389/fimmu.2022.869307	17	5.67	1.58
PANTA P, 2014, ANAL CELL PATHOL	10.1155/2014/450629	17	1.55	0.41
NIU YQ, 2022, FRONT IMMUNOL	10.3389/fimmu.2022.836223	17	5.67	1.58
SITU YL, 2022, INT J BIOL MARKER	10.1177/17246008211063501	17	5.67	1.58
FAVIER A, 2021, CANCERS	10.3390/cancers13051137	17	4.25	0.7
BAO YH, 2016, ONCOTARGET	10.18632/oncotarget.8677	17	1.89	0.37
GRIESINGER AM, 2017, NEURO-ONCOLOGY	10.1093/neuonc/nox061	17	2.13	0.29
NEHME E, 2019, INT J MOL SCI	10.3390/ijms20051159	17	2.83	0.31
WARTENBERG M, 2016, EUR J CANCER	10.1016/j.ejca.2016.06.013	17	1.89	0.37
ALLEMAILEM KS, 2022, CANCER COMMUN	10.1002/cac2.12366	17	5.67	1.58
BUJKO M, 2014, INT J HEMATOL	10.1007/s12185-014-1592-0	17	1.55	0.41
SHANG XL, 2021, CANCER CELL INT	10.1186/s12935-020-01744-4	17	4.25	0.7
TSUBOI K, 2017, J STEROID BIOCHEM	10.1016/j.jsbmb.2016.11.017	17	2.13	0.29
RICHTER GM, 2019, CLIN EPIGENETICS	10.1186/s13148-019-0697-y	17	2.83	0.31
MANVATI S, 2015, GENE	10.1016/j.gene.2015.05.003	17	1.7	0.27
WANG C, 2019, J NUTR BIOCHEM	10.1016/j.jnutbio.2019.03.011	17	2.83	0.31
AMPUJA M, 2017, BMC GENOMICS	10.1186/s12864-016-3428-1	17	2.13	0.29
BHARGAVA A, 2017, CURR PHARM DESIGN	10.2174/1381612822666161027145359	17	2.13	0.29
GAO YH, 2019, FRONT ONCOL	10.3389/fonc.2019.01222	17	2.83	0.31
ENUKA Y, 2017, NUCLEIC ACIDS RES	10.1093/nar/gkx865	17	2.13	0.29
JANG MA, 2020, KOREAN J INTERN MED	10.3904/kjim.2019.317	17	3.4	0.49
KANG CM, 2016, MOL MED REP	10.3892/mmr.2016.5854	17	1.89	0.37
YIN JX, 2018, INT J ONCOL	10.3892/ijo.2018.4390	17	2.43	0.29
QIU L, 2018, J INVEST DERMATOL	10.1016/j.jid.2018.05.007	17	2.43	0.29
KIRCHMEYER M, 2018, J LEUKOCYTE BIOL	10.1002/JLB.MA1217-499RR	17	2.43	0.29
LEE KS, 2019, BIOCHEM BIOPH RES CO	10.1016/j.bbrc.2019.01.068	17	2.83	0.31
XUE BC, 2020, PROSTATE CANCER P D	10.1038/s41391-020-0208-4	17	3.4	0.49
MUSTAFI S, 2019, EBIOMEDICINE	10.1016/j.ebiom.2019.04.006	17	2.83	0.31
BODE D, 2021, FRONT IMMUNOL	10.3389/fimmu.2021.702636	17	4.25	0.7
REMAUT K, 2016, PHARM RES-DORDR	10.1007/s11095-015-1796-x	17	1.89	0.37
NIE DS, 2016, BIOL REPROD	10.1095/biolreprod.115.131656	17	1.89	0.37
KAUR G, 2020, CELL BIOL TOXICOL	10.1007/s10565-020-09522-8	17	3.4	0.49
CAI HQ, 2020, FRONT ONCOL	10.3389/fonc.2020.00669	17	3.4	0.49
RAOF NA, 2016, BMC GENOMICS	10.1186/s12864-015-2267-9	17	1.89	0.37
WANG XS, 2021, LIFE SCI	10.1016/j.lfs.2020.118734	16	4	0.66
XU NZ, 2020, J CANCER	10.7150/jca.41193	16	3.2	0.46
CAI CJ, 2021, FRONT ONCOL	10.3389/fonc.2021.615296	16	4	0.66
QI YN, 2023, J HEMATOL ONCOL	10.1186/s13045-023-01477-7	16	8	3.79
ZHENG FC, 2021, BIOMARK RES	10.1186/s40364-021-00285-w	16	4	0.66
WANG Y, 2021, FRONT CELL DEV BIOL	10.3389/fcell.2021.772921	16	4	0.66
LI W, 2022, MOL CANCER	10.1186/s12943-022-01652-3	16	5.33	1.49
LIU JF, 2021, CANCER CELL INT	10.1186/s12935-021-02163-9	16	4	0.66
ZHANG LS, 2022, ACS CHEM BIOL	10.1021/acschembio.2c00792	16	5.33	1.49
QU F, 2021, FRONT MOL BIOSCI	10.3389/fmolb.2021.645823	16	4	0.66
YU ZL, 2021, BIOENGINEERED	10.1080/21655979.2021.1923381	16	4	0.66
LI FJ, 2023, PHARMACOL RES	10.1016/j.phrs.2022.106555	16	8	3.79
WERNIG-ZORC S, 2019, EPIGENET CHROMATIN	10.1186/s13072-018-0252-7	16	2.67	0.29
MU XY, 2021, MOL IMMUNOL	10.1016/j.molimm.2021.06.012	16	4	0.66
DAI MY, 2022, EXP HEMATOL ONCOL	10.1186/s40164-022-00356-0	16	5.33	1.49
HATMAL MM, 2022, BIOMEDICINES	10.3390/biomedicines10061219	16	5.33	1.49
SEIER JA, 2021, J IMMUNOTHER CANCER	10.1136/jitc-2020-001335	16	4	0.66
ZHANG LM, 2020, CELL DEATH DIS	10.1038/s41419-020-03057-w	16	3.2	0.46
ZHANG T, 2018, ASIA-PAC J CLIN ONCO	10.1111/ajco.12982	16	2.29	0.27
CAFRI G, 2015, MOL THER	10.1038/mt.2015.90	16	1.6	0.26
PENG D, 2022, INT J BIOL SCI	10.7150/ijbs.67329	16	5.33	1.49
MAASS KK, 2021, CANCERS	10.3390/cancers13123002	16	4	0.66
MA WR, 2020, MOL CANCER	10.1186/s12943-020-01150-4	16	3.2	0.46
ZHAO WT, 2018, EXP CELL RES	10.1016/j.yexcr.2018.03.003	16	2.29	0.27
FERREIRA RJ, 2020, BIOORGAN MED CHEM	10.1016/j.bmc.2020.115798	16	3.2	0.46
GIANSANTI M, 2021, CANCERS	10.3390/cancers13061428	16	4	0.66
DENG J, 2020, FRONT BIOENG BIOTECH	10.3389/fbioe.2020.01003	16	3.2	0.46
NICULITE CM, 2019, FRONT GENET	10.3389/fgene.2019.00680	16	2.67	0.29
JIA GZ, 2022, INT IMMUNOPHARMACOL	10.1016/j.intimp.2022.108586	16	5.33	1.49
MOUDRA A, 2016, ONCOIMMUNOLOGY	10.1080/2162402X.2016.1183860	16	1.78	0.35
SEVIN M, 2021, BLOOD	10.1182/blood.2020008729	16	4	0.66
WANG LG, 2019, HEPATOLOGY	10.1002/hep.30526	16	2.67	0.29
LI XZ, 2020, THERANOSTICS	10.7150/thno.30204	16	3.2	0.46
TAKECHI T, 2018, DRUG METAB DISPOS	10.1124/dmd.117.079061	16	2.29	0.27
TONGYOO P, 2017, PLOS ONE	10.1371/journal.pone.0177119	16	2	0.27
JING FY, 2021, FRONT CELL DEV BIOL	10.3389/fcell.2021.683254	15	3.75	0.62
LIU H, 2021, J ORTHOP SURG RES	10.1186/s13018-021-02422-5	15	3.75	0.62
ZENG HQ, 2021, FRONT CELL DEV BIOL	10.3389/fcell.2021.698388	15	3.75	0.62
ZHU HL, 2021, FRONT ONCOL	10.3389/fonc.2021.714267	15	3.75	0.62
WANG HH, 2023, FRONT IMMUNOL	10.3389/fimmu.2023.1144774	15	7.5	3.55
ZHAO JD, 2022, SCI REP-UK	10.1038/s41598-022-22879-6	15	5	1.4
YUAN F, 2022, FRONT IMMUNOL	10.3389/fimmu.2022.798583	15	5	1.4
XU TB, 2021, FRONT GENET	10.3389/fgene.2021.609174	15	3.75	0.62
GUIRGUIS AA, 2023, CANCER DISCOV	10.1158/2159-8290.CD-23-0007	15	7.5	3.55
WANG Y, 2022, BMC CANCER	10.1186/s12885-022-09377-8	15	5	1.4
MCDONALD JI, 2021, CANCER RES	10.1158/0008-5472.CAN-20-4243	15	3.75	0.62
LING Q, 2022, BMC CANCER	10.1186/s12885-022-09848-y	15	5	1.4
GARCÍA-VILCHEZ R, 2023, MOL CANCER	10.1186/s12943-023-01809-8	15	7.5	3.55
RAY SK, 2022, CURR PHARM BIOTECHNO	10.2174/1389201021666201211102710	15	5	1.4
XU QH, 2021, FRONT MOL BIOSCI	10.3389/fmolb.2021.683240	15	3.75	0.62
BELHOCINE M, 2022, GENOME RES	10.1101/gr.266924.120	15	5	1.4
DONG CH, 2020, J CELL BIOCHEM	10.1002/jcb.29670	15	3	0.43
DAS PK, 2023, CANCER MED-US	10.1002/cam4.5242	15	7.5	3.55
LI SY, 2014, BMC GENET	10.1186/1471-2156-15-67	15	1.36	0.36
YIN CC, 2021, CANCERS	10.3390/cancers13235888	15	3.75	0.62
ZAHID MF, 2016, EUR J HAEMATOL	10.1111/ejh.12771	15	1.67	0.33
WANG XJ, 2017, ONCOTARGETS THER	10.2147/OTT.S130022	15	1.88	0.25
CAPIETTO AH, 2022, INT J MOL SCI	10.3390/ijms231710131	15	5	1.4
QIU L, 2023, MOL BIOMED	10.1186/s43556-023-00139-x	15	7.5	3.55
YANG R, 2021, PLOS PATHOG	10.1371/journal.ppat.1009582	15	3.75	0.62
PARKER MJ, 2019, BIOCHEMISTRY-US	10.1021/acs.biochem.8b01185	15	2.5	0.27
LU HQ, 2014, FEBS LETT	10.1016/j.febslet.2014.07.014	15	1.36	0.36
QIU KY, 2020, J CELL PHYSIOL	10.1002/jcp.29690	15	3	0.43
ZHUANG GJ, 2020, FRONT GENET	10.3389/fgene.2020.591079	15	3	0.43
MAO XL, 2018, MOL MED REP	10.3892/mmr.2018.9263	15	2.14	0.25
HEREK TA, 2022, BLOOD	10.1182/blood.2021015019	15	5	1.4
MARÍN-GARCÍA J, 2015, HEART FAIL REV	10.1007/s10741-015-9483-x	15	1.5	0.24
ZHU WJ, 2017, CELL MOL LIFE SCI	10.1007/s00018-016-2368-x	15	1.88	0.25
HAN T, 2015, J IMMUNOL	10.4049/jimmunol.1400583	15	1.5	0.24
MA B, 2022, FRONT IMMUNOL	10.3389/fimmu.2022.809837	15	5	1.4
DRUMMER CIV, 2021, J IMMUNOL RES	10.1155/2021/3928323	15	3.75	0.62
YEH IJ, 2014, BIOCHEM J	10.1042/BJ20140174	15	1.36	0.36
LIU Q, 2020, EBIOMEDICINE	10.1016/j.ebiom.2019.102612	15	3	0.43
KORDELLA C, 2021, FRONT ONCOL	10.3389/fonc.2021.650473	15	3.75	0.62
MCFADDEN VC, 2017, PLOS PATHOG	10.1371/journal.ppat.1006239	15	1.88	0.25
ZHANG CZ, 2018, MED SCI MONITOR	10.12659/MSM.906507	15	2.14	0.25
QUAN YJ, 2022, CANCER CELL INT	10.1186/s12935-021-02438-1	14	4.67	1.3
DU YX, 2021, FRONT PHARMACOL	10.3389/fphar.2021.707930	14	3.5	0.58
GENG QS, 2021, CANCER MANAG RES	10.2147/CMAR.S331549	14	3.5	0.58
XU FS, 2021, AGING-US	NA	14	3.5	0.58
GE FF, 2022, FRONT PHARMACOL	10.3389/fphar.2022.1002565	14	4.67	1.3
ZHANG Q, 2020, BIOMED RES INT-UK	10.1155/2020/8826456	14	2.8	0.4
SONG W, 2022, FRONT IMMUNOL	10.3389/fimmu.2022.740960	14	4.67	1.3
HUANG XL, 2022, EPMA J	10.1007/s13167-022-00305-1	14	4.67	1.3
GUAN H, 2023, CELL DEATH DIS	10.1038/s41419-023-05570-0	14	7	3.32
HAN D, 2023, ANNU REV IMMUNOL	10.1146/annurev-immunol-101921-045401	14	7	3.32
ZHANG XQ, 2021, FRONT CELL DEV BIOL	10.3389/fcell.2021.686675	14	3.5	0.58
LIU JH, 2021, FRONT CELL DEV BIOL	10.3389/fcell.2021.753004	14	3.5	0.58
ZHANG PL, 2021, FRONT CELL DEV BIOL	10.3389/fcell.2021.703629	14	3.5	0.58
GAO PT, 2019, J CELL MOL MED	10.1111/jcmm.14252	14	2.33	0.26
TONG XY, 2022, FRONT ONCOL	10.3389/fonc.2022.788801	14	4.67	1.3
WU GT, 2021, FRONT CELL DEV BIOL	10.3389/fcell.2021.633927	14	3.5	0.58
LI K, 2022, FRONT ONCOL	10.3389/fonc.2021.731561	14	4.67	1.3
ZHANG JX, 2023, ADV SCI	10.1002/advs.202206169	14	7	3.32
ALI SA, 2020, CELL MOL BIOL	10.14715/cmb/2020.66.7.8	14	2.8	0.4
LIU MY, 2019, MOL THER	10.1016/j.ymthe.2019.07.006	14	2.33	0.26
GUO HS, 2023, CELL	10.1016/j.cell.2023.05.028	14	7	3.32
BAO-CAAMANO A, 2020, ADV EXP MED BIOL	10.1007/978-3-030-35805-1_8	14	2.8	0.4
DAI WJ, 2022, FRONT IMMUNOL	10.3389/fimmu.2022.865964	14	4.67	1.3
ZHOU W, 2022, HUM CELL	10.1007/s13577-021-00636-7	14	4.67	1.3
ZHENG HS, 2022, CANCERS	10.3390/cancers14215344	14	4.67	1.3
QI L, 2022, FRONT IMMUNOL	10.3389/fimmu.2022.921223	14	4.67	1.3
OLINSKI R, 2018, BBA-REV CANCER	10.1016/j.bbcan.2017.11.002	14	2	0.24
YUAN ZY, 2021, CANCER COMMUN	10.1002/cac2.12118	14	3.5	0.58
HUANG ZD, 2021, FRONT GENET	10.3389/fgene.2021.748279	14	3.5	0.58
ZHU H, 2022, INT J ONCOL	10.3892/ijo.2022.5341	14	4.67	1.3
WANG ZY, 2017, ONCOL REP	10.3892/or.2017.5716	14	1.75	0.24
ZHANG DK, 2021, INT J MOL SCI	10.3390/ijms22189858	14	3.5	0.58
CHEN HQ, 2020, J IMMUNOL RES	10.1155/2020/2328675	14	2.8	0.4
ARAF S, 2016, EPIGENOMICS-UK	10.2217/epi.15.96	14	1.56	0.3
ADDALA V, 2024, NAT REV CLIN ONCOL	10.1038/s41571-023-00830-6	14	14	8.44
TAKAMI H, 2022, NEURO-ONCOLOGY	10.1093/neuonc/noac021	14	4.67	1.3
ZHANG XZ, 2020, FRONT GENET	10.3389/fgene.2020.00273	14	2.8	0.4
OLIVEIRA V, 2019, FASEB BIOADV	10.1096/fba.2018-00075	14	2.33	0.26
CORDEIRO A, 2017, INT J MOL SCI	10.3390/ijms18061154	14	1.75	0.24
TSAI YT, 2015, ENVIRON TOXICOL	10.1002/tox.21976	14	1.4	0.22
ZAM W, 2017, NUTR CANCER	10.1080/01635581.2017.1263746	14	1.75	0.24
LIU FL, 2021, CANCERS	10.3390/cancers13051113	14	3.5	0.58
ZHOU ST, 2021, CANCER CELL INT	10.1186/s12935-021-01768-4	14	3.5	0.58
HOFFMAN RM, 2020, IN VIVO	10.21873/invivo.11948	14	2.8	0.4
YI SH, 2017, BMC MOL BIOL	10.1186/s12867-017-0101-4	14	1.75	0.24
DERY KJ, 2018, J BIOL CHEM	10.1074/jbc.RA117.001507	14	2	0.24
YE LG, 2021, CANCER MED-US	10.1002/cam4.4320	14	3.5	0.58
LEE M, 2014, MOL CANCER RES	10.1158/1541-7786.MCR-14-0167	14	1.27	0.34
BERGSTROM B, 2019, FRONT IMMUNOL	10.3389/fimmu.2019.01384	14	2.33	0.26
ÖZYALÇIN B, 2020, TRENDS FOOD SCI TECH	10.1016/j.tifs.2020.06.004	14	2.8	0.4
CHEN JS, 2022, REDOX BIOL	10.1016/j.redox.2022.102377	14	4.67	1.3
CIRMENA G, 2021, CANCERS	10.3390/cancers13143460	14	3.5	0.58
KOUMBI L, 2016, VIRUS RES	10.1016/j.virusres.2016.04.022	14	1.56	0.3
LIU XY, 2015, AM J CANCER RES	NA	14	1.4	0.22
ZHAO WN, 2014, J BIOL CHEM	10.1074/jbc.M113.529784	14	1.27	0.34
MESSEMAKER T, 2017, GENES IMMUN	10.1038/gene.2017.20	14	1.75	0.24
TUAN VP, 2021, MICROB GENOMICS	10.1099/mgen.0.000680	14	3.5	0.58
DAI L, 2015, HISTOCHEM CELL BIOL	10.1007/s00418-014-1283-1	14	1.4	0.22
SUCCOIO M, 2015, J PROTEOMICS	10.1016/j.jprot.2015.07.010	14	1.4	0.22
YIN B, 2017, J ENDODONT	10.1016/j.joen.2016.10.020	14	1.75	0.24
ELSABBAGH RA, 2022, CELL COMMUN SIGNAL	10.1186/s12964-022-00939-8	13	4.33	1.21
LIU ZJ, 2022, FRONT IMMUNOL	10.3389/fimmu.2021.762243	13	4.33	1.21
SONG W, 2021, GENES-BASEL	10.3390/genes12091375	13	3.25	0.54
GU ZT, 2022, FRONT CELL DEV BIOL	10.3389/fcell.2022.822011	13	4.33	1.21
WANG D, 2023, INT J BIOL SCI	10.7150/ijbs.79651	13	6.5	3.08
CAI JH, 2021, WORLD J SURG ONCOL	10.1186/s12957-021-02354-8	13	3.25	0.54
SUN MY, 2021, FRONT IMMUNOL	10.3389/fimmu.2021.739768	13	3.25	0.54
ZHANG Y, 2021, INT J BIOL SCI	10.7150/ijbs.62168	13	3.25	0.54
CHENG C, 2023, ADV SCI	10.1002/advs.202300953	13	6.5	3.08
GAO L, 2021, FRONT BIOENG BIOTECH	10.3389/fbioe.2021.760724	13	3.25	0.54
XU YT, 2021, FRONT CELL DEV BIOL	10.3389/fcell.2021.681745	13	3.25	0.54
ZHOU H, 2021, BMC CANCER	10.1186/s12885-021-08655-1	13	3.25	0.54
ZHANG WY, 2022, FRONT IMMUNOL	10.3389/fimmu.2022.888650	13	4.33	1.21
LIU TS, 2022, ANN TRANSL MED	10.21037/atm-22-500	13	4.33	1.21
ZHENG B, 2021, BIOSCIENCE REP	10.1042/BSR20204456	13	3.25	0.54
CHEN RX, 2022, CHINESE CHEM LETT	10.1016/j.cclet.2022.03.074	13	4.33	1.21
ZHONG FM, 2022, SCI REP-UK	10.1038/s41598-022-05797-5	13	4.33	1.21
ZHANG L, 2023, CANCER RES	10.1158/0008-5472.CAN-22-2485	13	6.5	3.08
CHEN YH, 2023, CLIN TRANSL MED	10.1002/ctm2.1198	13	6.5	3.08
GUO T, 2021, FRONT ONCOL	10.3389/fonc.2021.718644	13	3.25	0.54
XU X, 2021, FRONT ONCOL	10.3389/fonc.2021.631803	13	3.25	0.54
YUE Y, 2022, ECOTOX ENVIRON SAFE	10.1016/j.ecoenv.2021.113085	13	4.33	1.21
MCGRATH-MORROW SA, 2020, SCI REP-UK	10.1038/s41598-020-64514-2	13	2.6	0.37
LIU ZY, 2019, ANALYST	10.1039/c9an00935c	13	2.17	0.24
BROWN TC, 2018, J AM COLL SURGEONS	10.1016/j.jamcollsurg.2018.01.051	13	1.86	0.22
ZHAO XW, 2022, ARTHRITIS RES THER	10.1186/s13075-022-02732-x	13	4.33	1.21
BABAR Q, 2022, BBA-MOL BASIS DIS	10.1016/j.bbadis.2022.166552	13	4.33	1.21
GUO J, 2022, FRONT IMMUNOL	10.3389/fimmu.2022.859730	13	4.33	1.21
BO H, 2021, OXID MED CELL LONGEV	10.1155/2021/4586319	13	3.25	0.54
HUANG WJ, 2021, INT J GEN MED	10.2147/IJGM.S341076	13	3.25	0.54
PATEL AJ, 2022, CANCER DISCOV	10.1158/2159-8290.CD-21-1671	13	4.33	1.21
LIN ZH, 2022, SCI REP-UK	10.1038/s41598-022-20858-5	13	4.33	1.21
KOHNKEN R, 2019, J INVEST DERMATOL	10.1016/j.jid.2018.10.035	13	2.17	0.24
SHAO JM, 2022, SCI REP-UK	10.1038/s41598-022-16685-3	13	4.33	1.21
LI JJ, 2023, CELL DEATH DISCOV	10.1038/s41420-023-01403-3	13	6.5	3.08
HAMAMOTO H, 2018, SCI REP-UK	10.1038/s41598-018-23318-1	13	1.86	0.22
LI DG, 2023, HEPATOL INT	10.1007/s12072-022-10460-2	13	6.5	3.08
MATSUSHITA H, 2020, J IMMUNOTHER CANCER	10.1136/jitc-2019-000375	13	2.6	0.37
HAAM K, 2014, CANCER LETT	10.1016/j.canlet.2014.05.009	13	1.18	0.32
HU XT, 2017, THERANOSTICS	10.7150/thno.18185	13	1.63	0.22
CAI Z, 2021, ESMO OPEN	10.1016/j.esmoop.2020.100021	13	3.25	0.54
LIU XS, 2022, FRONT GENET	10.3389/fgene.2022.835265	13	4.33	1.21
XIAO ZW, 2021, MOL ONCOL	10.1002/1878-0261.12833	13	3.25	0.54
QIAO EQ, 2019, J CELL BIOCHEM	10.1002/jcb.27680	13	2.17	0.24
MEHDI A, 2020, FRONT ONCOL	10.3389/fonc.2020.01361	13	2.6	0.37
FONTES-SOUSA M, 2019, ONCOL REP	10.3892/or.2019.6967	13	2.17	0.24
SHI Y, 2021, CANCER COMMUN	10.1002/cac2.12131	13	3.25	0.54
DOU XQ, 2020, KAOHSIUNG J MED SCI	10.1002/kjm2.12127	13	2.6	0.37
BJORKLUND SS, 2022, COMMUN BIOL	10.1038/s42003-022-03559-7	13	4.33	1.21
OHARA A, 2017, TOXICOL RES-UK	10.1039/c7tx00163k	13	1.63	0.22
ZHANG CH, 2022, FRONT GENET	10.3389/fgene.2022.907754	13	4.33	1.21
RYSER MD, 2018, SCI REP-UK	10.1038/s41598-018-35621-y	13	1.86	0.22
CZAUDERNA C, 2021, JCI INSIGHT	10.1172/jci.insight.146196	13	3.25	0.54
JIA YL, 2022, CANCER RES	10.1158/0008-5472.CAN-21-0921	13	4.33	1.21
SHEN DF, 2016, TUMOR BIOL	10.1007/s13277-015-4103-x	13	1.44	0.28
SHIRAI YT, 2019, ONCOGENE	10.1038/s41388-018-0603-7	13	2.17	0.24
CAI LH, 2022, DIS MARKERS	10.1155/2022/3153362	13	4.33	1.21
TONG KI, 2021, CLIN CANCER RES	10.1158/1078-0432.CCR-20-4027	13	3.25	0.54
ZONG WK, 2017, ONCOTARGET	10.18632/oncotarget.12468	13	1.63	0.22
HALABELIAN L, 2021, LIFE-BASEL	10.3390/life11080768	13	3.25	0.54
WU LX, 2015, BRIT J CLIN PHARMACO	10.1111/bcp.12675	13	1.3	0.21
STERGIOPOULOU D, 2023, SCI REP-UK	10.1038/s41598-022-25400-1	13	6.5	3.08
BORDAGARAY MJ, 2022, FRONT IMMUNOL	10.3389/fimmu.2022.861665	13	4.33	1.21
KHOT VV, 2017, REPROD SCI	10.1177/1933719116671001	13	1.63	0.22
DUAN S, 2019, J CELL MOL MED	10.1111/jcmm.14500	13	2.17	0.24
KEANE L, 2021, NEURO-ONCOL ADV	10.1093/noajnl/vdab096	13	3.25	0.54
SECZYNSKA M, 2023, TRENDS GENET	10.1016/j.tig.2022.12.005	13	6.5	3.08
LAURENT C, 2022, AM J SURG PATHOL	10.1097/PAS.0000000000001834	13	4.33	1.21
SEGURA MF, 2017, ONCOTARGET	10.18632/oncotarget.15459	13	1.63	0.22
LEWINSKA A, 2022, BIOMATER ADV	10.1016/j.bioadv.2022.213047	13	4.33	1.21
CHEN LP, 2020, EXPERT REV GASTROENT	10.1080/17474124.2020.1736042	13	2.6	0.37
PARK JH, 2014, GENE	10.1016/j.gene.2013.09.088	13	1.18	0.32
YUAN J, 2022, CELL DEATH DIFFER	10.1038/s41418-022-00992-3	13	4.33	1.21
OCHOA S, 2020, FRONT ONCOL	10.3389/fonc.2020.00845	13	2.6	0.37
ZHAO D, 2020, MOL THER-NUCL ACIDS	10.1016/j.omtn.2019.11.029	13	2.6	0.37
CRIMI E, 2020, EPIGENETICS-US	10.1080/15592294.2020.1748918	13	2.6	0.37
BRIAND J, 2019, CLIN EPIGENETICS	10.1186/s13148-019-0759-1	13	2.17	0.24
WANG ZS, 2021, CANCER CELL INT	10.1186/s12935-021-02274-3	13	3.25	0.54
ZHENG PX, 2022, FRONT ENDOCRINOL	10.3389/fendo.2022.972341	12	4	1.12
XU WH, 2023, ONCOL RES	10.32604/or.2023.029414	12	6	2.84
HUANG XP, 2021, AGING-US	NA	12	3	0.49
ZHANG YJ, 2021, ANN TRANSL MED	10.21037/atm-21-4712	12	3	0.49
WU X, 2021, AGING-US	NA	12	3	0.49
WU ZG, 2022, FRONT IMMUNOL	10.3389/fimmu.2021.806189	12	4	1.12
XU ZY, 2022, FRONT ONCOL	10.3389/fonc.2022.970367	12	4	1.12
HU CM, 2021, J GINSENG RES	10.1016/j.jgr.2021.05.004	12	3	0.49
ZHENG JL, 2021, BIOMED RES INT	10.1155/2021/9959212	12	3	0.49
YU TT, 2022, INT J BIOL SCI	10.7150/ijbs.64943	12	4	1.12
WANG LJ, 2022, FRONT CELL DEV BIOL	10.3389/fcell.2021.727595	12	4	1.12
YIN HF, 2022, FRONT IMMUNOL	10.3389/fimmu.2022.967921	12	4	1.12
LI K, 2023, J TRANSL MED	10.1186/s12967-023-04190-8	12	6	2.84
LIN YX, 2021, BIOMED RES INT	10.1155/2021/5516100	12	3	0.49
SAKO N, 2014, AM J PATHOL	10.1016/j.ajpath.2014.07.011	12	1.09	0.29
VASIC R, 2020, CURR STEM CELL REP	10.1007/s40778-020-00178-y	12	2.4	0.34
YANG S, 2022, FRONT ONCOL	10.3389/fonc.2022.934928	12	4	1.12
OUYANG ZJ, 2022, BIOMACROMOLECULES	10.1021/acs.biomac.1c01571	12	4	1.12
RIZZO F, 2020, VIRCHOWS ARCH	10.1007/s00428-019-02675-w	12	2.4	0.34
WU MM, 2017, ONCOTARGET	10.18632/oncotarget.15865	12	1.5	0.2
SCHENK A, 2019, INT J SPORTS MED	10.1055/a-0741-7001	12	2	0.22
MA TM, 2021, BMC CANCER	10.1186/s12885-021-08981-4	12	3	0.49
SUN GY, 2022, FRONT ONCOL	10.3389/fonc.2022.965571	12	4	1.12
TAO SW, 2023, FRONT IMMUNOL	10.3389/fimmu.2022.1043667	12	6	2.84
WENG CY, 2021, FRONT ONCOL	10.3389/fonc.2021.763027	12	3	0.49
TIAN SB, 2017, CLIN ORAL INVEST	10.1007/s00784-017-2052-z	12	1.5	0.2
GREIJER AE, 2017, J VIROL METHODS	10.1016/j.jviromet.2016.12.007	12	1.5	0.2
ZAKARIA MK, 2014, BMC CANCER	10.1186/1471-2407-14-582	12	1.09	0.29
GUINDE J, 2018, CELLS-BASEL	10.3390/cells7070078	12	1.71	0.2
MORIMOTO CY, 2017, VET COMP ONCOL	10.1111/vco.12241	12	1.5	0.2
VAD-NIELSEN J, 2020, LUNG CANCER	10.1016/j.lungcan.2020.07.023	12	2.4	0.34
CHEN JJ, 2022, FRONT IMMUNOL	10.3389/fimmu.2022.809872	12	4	1.12
MIYAGAWA Y, 2018, INT J ONCOL	10.3892/ijo.2018.4301	12	1.71	0.2
BARAZEGHI E, 2018, BMC CANCER	10.1186/s12885-018-4579-z	12	1.71	0.2
RASMUSSEN L, 2016, SCAND J CLIN LAB INV	10.1080/00365513.2016.1190862	12	1.33	0.26
MARDIS ER, 2014, SEMIN HEMATOL	10.1053/j.seminhematol.2014.08.003	12	1.09	0.29
YUAN F, 2020, ANAL CHEM	10.1021/acs.analchem.9b04920	12	2.4	0.34
RUIZ-BAÑOBRE J, 2022, CLIN EPIGENETICS	10.1186/s13148-022-01302-x	12	4	1.12
GERECKE C, 2022, FRONT IMMUNOL	10.3389/fimmu.2022.861351	12	4	1.12
QIU BQ, 2021, CANCER CELL INT	10.1186/s12935-021-02380-2	12	3	0.49
LI ZH, 2020, CANCER CELL INT	10.1186/s12935-020-01504-4	12	2.4	0.34
LU ZC, 2022, DIS MARKERS	10.1155/2022/7931393	12	4	1.12
LI Y, 2022, CELL MOL BIOL LETT	10.1186/s11658-022-00376-y	12	4	1.12
PORTER RL, 2022, J CLIN INVEST	10.1172/JCI155931	12	4	1.12
LI GQ, 2021, RADIOTHER ONCOL	10.1016/j.radonc.2021.03.017	12	3	0.49
YILMAZ-OZCAN S, 2014, PLOS ONE	10.1371/journal.pone.0107905	12	1.09	0.29
MEI SY, 2014, PLOS ONE	10.1371/journal.pone.0090231	12	1.09	0.29
CHEN MY, 2022, THER ADV MED ONCOL	10.1177/17588359221118010	12	4	1.12
LI C, 2022, J EXP CLIN CANC RES	10.1186/s13046-022-02346-w	12	4	1.12
GAO G, 2022, AM J CANCER RES	NA	12	4	1.12
LU Z, 2023, HEPATOLOGY	10.1002/hep.32442	12	6	2.84
BATSCHÉ E, 2021, NUCLEIC ACIDS RES	10.1093/nar/gkab437	12	3	0.49
YOSHIZAWA S, 2015, INT J ONCOL	10.3892/ijo.2015.3018	12	1.2	0.19
GOLD B, 2017, MUTAT RES-GEN TOX EN	10.1016/j.mrgentox.2016.12.006	12	1.5	0.2
SIERRA I, 2019, CURR OPIN GENET DEV	10.1016/j.gde.2019.04.012	12	2	0.22
ALIMAM S, 2021, BLOOD ADV	10.1182/bloodadvances.2020003172	12	3	0.49
LIANG ZZ, 2021, FRONT CELL DEV BIOL	10.3389/fcell.2021.725301	12	3	0.49
BAIETTI MF, 2021, MOL CANCER RES	10.1158/1541-7786.MCR-20-0705	12	3	0.49
PARK JE, 2021, J GINSENG RES	10.1016/j.jgr.2021.08.006	12	3	0.49
SUN ZG, 2022, MOL CANCER	10.1186/s12943-022-01618-5	12	4	1.12
GONZÁLEZ TI, 2016, J CHROMATOGR B	10.1016/j.jchromb.2016.05.038	12	1.33	0.26
SONG H, 2022, EXP BIOL MED	10.1177/15353702211065010	12	4	1.12
PROSHKINA E, 2020, AGEING RES REV	10.1016/j.arr.2020.101087	12	2.4	0.34
CLARK HR, 2021, NAT COMMUN	10.1038/s41467-021-22070-x	12	3	0.49
FARRELL M, 2023, ELIFE	10.7554/eLife.81184	12	6	2.84
SEDDON AR, 2021, EPIGENET CHROMATIN	10.1186/s13072-021-00388-6	12	3	0.49
GABALLA JM, 2018, FRONT IMMUNOL	10.3389/fimmu.2018.02955	12	1.71	0.2
AN JH, 2016, ONCOTARGET	10.18632/oncotarget.10321	12	1.33	0.26
CHURCH BV, 2019, BMC BIOINFORMATICS	10.1186/s12859-019-3252-0	12	2	0.22
GARREN SB, 2015, PLOS PATHOG	10.1371/journal.ppat.1005166	12	1.2	0.19
KARAMITROS T, 2016, SCI REP-UK	10.1038/srep33598	12	1.33	0.26
RAKSHIT S, 2021, TRANSL ONCOL	10.1016/j.tranon.2021.101189	12	3	0.49
HEINSON AI, 2021, AIDS RES HUM RETROV	10.1089/aid.2020.0150	12	3	0.49
AMORÓS-PÉREZ M, 2020, ATHEROSCLEROSIS	10.1016/j.atherosclerosis.2020.02.008	12	2.4	0.34
MOLINA MA, 2020, EXPERT REV MOL DIAGN	10.1080/14737159.2020.1835472	12	2.4	0.34
LI ZY, 2022, J HEMATOL ONCOL	10.1186/s13045-022-01381-6	12	4	1.12
GKOTZAMANIDOU M, 2014, LEUKEMIA	10.1038/leu.2013.284	12	1.09	0.29
MÜLLER F, 2018, P NATL ACAD SCI USA	10.1073/pnas.1714512115	12	1.71	0.2
THAKUR V, 2022, FRONT MED-LAUSANNE	10.3389/fmed.2022.712313	12	4	1.12
CHOI JY, 2016, BIOCHEM BIOPH RES CO	10.1016/j.bbrc.2016.08.128	12	1.33	0.26
WANG Y, 2023, ANN MED	10.1080/07853890.2023.2190618	11	5.5	2.6
HUANG YQ, 2023, SCI REP-UK	10.1038/s41598-023-30865-9	11	5.5	2.6
LI XH, 2023, GENES DIS	10.1016/j.gendis.2022.05.008	11	5.5	2.6
WANG LL, 2023, EMBO J	10.15252/embj.2022111673	11	5.5	2.6
XU WH, 2021, FRONT ONCOL	10.3389/fonc.2021.709579	11	2.75	0.45
POVEDANO E, 2021, ANAL CHIM ACTA	10.1016/j.aca.2021.338946	11	2.75	0.45
PU Y, 2022, J GASTROINTEST ONCOL	10.21037/jgo-21-686	11	3.67	1.02
XIONG W, 2022, FRONT IMMUNOL	10.3389/fimmu.2022.819080	11	3.67	1.02
YIN TF, 2022, BMC MED GENOMICS	10.1186/s12920-022-01207-x	11	3.67	1.02
FAN YF, 2022, J INFLAMM RES	10.2147/JIR.S356841	11	3.67	1.02
QIU FS, 2022, FRONT CELL INFECT MI	10.3389/fcimb.2022.972655	11	3.67	1.02
MO WT, 2022, ARTERIOSCL THROM VAS	10.1161/ATVBAHA.121.317295	11	3.67	1.02
HU JY, 2022, HUM CELL	10.1007/s13577-022-00769-3	11	3.67	1.02
FANG XJ, 2022, J CLIN LAB ANAL	10.1002/jcla.24303	11	3.67	1.02
ZHOU XY, 2023, MOL CANCER	10.1186/s12943-023-01746-6	11	5.5	2.6
XIE JY, 2021, FRONT IMMUNOL	10.3389/fimmu.2021.760747	11	2.75	0.45
ORTIZ-BARAHONA V, 2023, MOL CANCER	10.1186/s12943-023-01785-z	11	5.5	2.6
ZHAO JX, 2021, RECENT PAT ANTI-CANC	10.2174/1574892816666210204125155	11	2.75	0.45
CHE FF, 2023, CELL BIOL TOXICOL	10.1007/s10565-021-09690-1	11	5.5	2.6
ZHANG HL, 2021, FRONT ONCOL	10.3389/fonc.2021.697949	11	2.75	0.45
MEI YX, 2023, CLIN EXP MED	10.1007/s10238-023-01020-5	11	5.5	2.6
WANG XY, 2020, J IMMUNOL RES	10.1155/2020/7263602	11	2.2	0.32
GOMEZ S, 2022, J IMMUNOTHER CANCER	10.1136/jitc-2022-004974	11	3.67	1.02
ZHONG AY, 2021, FRONT PHARMACOL	10.3389/fphar.2021.728420	11	2.75	0.45
SMEETS E, 2018, MOL CELL ENDOCRINOL	10.1016/j.mce.2017.08.021	11	1.57	0.19
CUI J, 2022, CLIN IMMUNOL	10.1016/j.clim.2022.109045	11	3.67	1.02
XI L, 2022, INT J ORAL SCI	10.1038/s41368-022-00161-9	11	3.67	1.02
LEAL SM JR, 2017, J MOL DIAGN	10.1016/j.jmoldx.2017.01.006	11	1.38	0.19
HU YX, 2015, MOL HUM REPROD	10.1093/molehr/gav007	11	1.1	0.18
XIAO N, 2020, FRONT CELL DEV BIOL	10.3389/fcell.2020.00557	11	2.2	0.32
TAN KZ, 2022, J CANCER	10.7150/jca.69408	11	3.67	1.02
HAN G, 2023, ADV DRUG DELIVER REV	10.1016/j.addr.2023.114973	11	5.5	2.6
KANG YK, 2020, FRONT GENET	10.3389/fgene.2020.573515	11	2.2	0.32
YANG YQ, 2022, J ONCOL	10.1155/2022/8115474	11	3.67	1.02
ZHANG F, 2021, FRONT IMMUNOL	10.3389/fimmu.2020.624556	11	2.75	0.45
JIN ZP, 2022, FRONT GENET	10.3389/fgene.2022.944681	11	3.67	1.02
YI WR, 2016, ONCOL REP	10.3892/or.2016.4553	11	1.22	0.24
HERNÁNDEZ-SÁNCHEZ M, 2014, BIOMED RES INT	10.1155/2014/814294	11	1	0.27
LIU JH, 2022, FRONT IMMUNOL	10.3389/fimmu.2021.805883	11	3.67	1.02
MISHRA SR, 2022, SEMIN CANCER BIOL	10.1016/j.semcancer.2020.09.013	11	3.67	1.02
CONSTÂNCIO V, 2019, EXPERT REV MOL DIAGN	10.1080/14737159.2019.1604224	11	1.83	0.2
LUO YJ, 2023, CLIN GENITOURIN CANC	10.1016/j.clgc.2023.06.011	11	5.5	2.6
MAHMOOD N, 2020, BONE RES	10.1038/s41413-020-0103-6	11	2.2	0.32
MANDHAIR HK, 2021, WORLD J STEM CELLS	10.4252/wjsc.v13.i6.542	11	2.75	0.45
STRICKER E, 2023, BIOMEDICINES	10.3390/biomedicines11030936	11	5.5	2.6
ZHOU HS, 2022, FRONT ONCOL	10.3389/fonc.2022.814742	11	3.67	1.02
ZHANG S, 2022, MEDCOMM	10.1002/mco2.173	11	3.67	1.02
LOW JY, 2015, BMC GENET	10.1186/s12863-015-0231-y	11	1.1	0.18
DI FAZIO A, 2023, BRIT J CANCER	10.1038/s41416-023-02191-4	11	5.5	2.6
YANG LQ, 2022, HEPATOL INT	10.1007/s12072-022-10351-6	11	3.67	1.02
MO ZM, 2020, FRONT MOL BIOSCI	10.3389/fmolb.2020.562441	11	2.2	0.32
MACAULAY EC, 2017, BIOESSAYS	10.1002/bies.201700091	11	1.38	0.19
WANG YX, 2023, P NATL ACAD SCI USA	10.1073/pnas.2220704120	11	5.5	2.6
CHEN HY, 2021, CLIN EPIGENETICS	10.1186/s13148-020-00973-8	11	2.75	0.45
LIU L, 2022, FRONT GENET	10.3389/fgene.2022.892589	11	3.67	1.02
MADEJÓN A, 2015, J HEPATOL	10.1016/j.jhep.2015.02.036	11	1.1	0.18
BELLANTI JA, 2019, ALLERGY ASTHMA PROC	10.2500/aap.2019.40.4205	11	1.83	0.2
VERBARO DJ, 2018, J IMMUNOL	10.4049/jimmunol.1701700	11	1.57	0.19
LEE J, 2021, BIOLOGY-BASEL	10.3390/biology10060500	11	2.75	0.45
SHARAD S, 2019, CANCERS	10.3390/cancers11121995	11	1.83	0.2
LI XN, 2022, AGING CELL	10.1111/acel.13685	11	3.67	1.02
NAIPAUER J, 2020, PLOS PATHOG	10.1371/journal.ppat.1008589	11	2.2	0.32
ZOU DD, 2021, ANN TRANSL MED	10.21037/atm-21-3915	11	2.75	0.45
ORTEGA-GARCÍA MB, 2020, CANCERS	10.3390/cancers12020379	11	2.2	0.32
CAI YL, 2016, INT J MOL MED	10.3892/ijmm.2016.2739	11	1.22	0.24
LIN SC, 2023, NAT COMMUN	10.1038/s41467-023-36902-5	11	5.5	2.6
LIU Z, 2017, STEM CELL REP	10.1016/j.stemcr.2017.10.006	11	1.38	0.19
IOVANNA J, 2021, TRANSL ONCOL	10.1016/j.tranon.2020.100965	11	2.75	0.45
SHIN TH, 2022, BLOOD	10.1182/blood.2021014875	11	3.67	1.02
DING XY, 2022, CHEM-BIOL INTERACT	10.1016/j.cbi.2022.109796	11	3.67	1.02
VERDIKT R, 2022, EBIOMEDICINE	10.1016/j.ebiom.2022.103985	11	3.67	1.02
JIANG WJ, 2019, APPL ORGANOMET CHEM	10.1002/aoc.5092	11	1.83	0.2
COSTA FC, 2014, BBA-MOL CELL RES	10.1016/j.bbamcr.2014.08.016	11	1	0.27
JUNG M, 2017, METHODS MOL BIOL	10.1007/7651_2015_260	11	1.38	0.19
TU YF, 2020, MOL IMMUNOL	10.1016/j.molimm.2020.02.004	11	2.2	0.32
ZHENG SY, 2022, CANCER BIOL MED	10.20892/j.issn.2095-3941.2021.0534	10	3.33	0.93
CAI ZQ, 2021, ANN TRANSL MED	10.21037/atm-21-3139	10	2.5	0.41
LIU H, 2022, FRONT IMMUNOL	10.3389/fimmu.2022.988130	10	3.33	0.93
ZHOU Y, 2023, ADV SCI	10.1002/advs.202201724	10	5	2.37
XU QH, 2021, FRONT CELL DEV BIOL-a	10.3389/fcell.2021.669145	10	2.5	0.41
ZHOU MJ, 2021, FRONT CELL DEV BIOL	10.3389/fcell.2021.794754	10	2.5	0.41
LIU F, 2021, J ONCOL	10.1155/2021/9987376	10	2.5	0.41
JIN C, 2021, FRONT MOL BIOSCI	10.3389/fmolb.2021.784553	10	2.5	0.41
ZHAO NN, 2023, BIOSENS BIOELECTRON	10.1016/j.bios.2023.115217	10	5	2.37
HU Y, 2021, FRONT MED-LAUSANNE	10.3389/fmed.2021.667543	10	2.5	0.41
DONG L, 2022, J CELL PHYSIOL	10.1002/jcp.30576	10	3.33	0.93
AULD FM, 2022, CELLS-BASEL	10.3390/cells11091516	10	3.33	0.93
TONG H, 2022, FRONT IMMUNOL	10.3389/fimmu.2021.802049	10	3.33	0.93
LEI LL, 2022, BMC CANCER	10.1186/s12885-021-09062-2	10	3.33	0.93
YANG H, 2022, FRONT IMMUNOL	10.3389/fimmu.2022.961457	10	3.33	0.93
YANG XW, 2022, FRONT GENET	10.3389/fgene.2022.972043	10	3.33	0.93
ZHOU YB, 2022, FRONT ONCOL	10.3389/fonc.2022.824190	10	3.33	0.93
LI X, 2022, CANCER SCI	10.1111/cas.15332	10	3.33	0.93
CHEN BX, 2022, FRONT IMMUNOL	10.3389/fimmu.2022.1049435	10	3.33	0.93
CHEN YJ, 2022, FRONT ONCOL	10.3389/fonc.2022.789283	10	3.33	0.93
YU ZL, 2021, BIOL PROCED ONLINE	10.1186/s12575-021-00152-w	10	2.5	0.41
XU JY, 2022, FRONT IMMUNOL	10.3389/fimmu.2021.809808	10	3.33	0.93
ZHOU YR, 2021, FRONT CELL DEV BIOL	10.3389/fcell.2021.715674	10	2.5	0.41
WANG KY, 2023, CELL DEATH DIFFER	10.1038/s41418-022-01087-9	10	5	2.37
RETTMAN P, 2021, J IMMUNOTHER CANCER	10.1136/jitc-2020-001912	10	2.5	0.41
ZHANG H, 2022, BMC GENOMIC DATA	10.1186/s12863-022-01024-2	10	3.33	0.93
ZHOU LQ, 2022, SCI REP-UK	10.1038/s41598-021-04591-z	10	3.33	0.93
HE R, 2022, EXPERT REV MOL DIAGN	10.1080/14737159.2022.2131396	10	3.33	0.93
SHI R, 2021, INT J GEN MED	10.2147/IJGM.S336403	10	2.5	0.41
WANG XW, 2022, OXID MED CELL LONGEV	10.1155/2022/8619275	10	3.33	0.93
ZHU SL, 2021, J ONCOL	10.1155/2021/8114327	10	2.5	0.41
WILKINS OM, 2020, EPIGENETICS-US	10.1080/15592294.2019.1695332	10	2	0.29
ZOU X, 2021, BIOMED RES INT-UK	10.1155/2021/3771866	10	2.5	0.41
CHEN Y, 2022, CLIN TRANSL IMMUNOL	10.1002/cti2.1393	10	3.33	0.93
LIU Y, 2022, FRONT CELL DEV BIOL	10.3389/fcell.2022.842220	10	3.33	0.93
DE SOUZA A, 2014, J CUTAN PATHOL	10.1111/cup.12411	10	0.91	0.24
SWETS M, 2016, HUM IMMUNOL	10.1016/j.humimm.2016.05.023	10	1.11	0.22
ZHOU CC, 2022, J CLIN LAB ANAL	10.1002/jcla.24113	10	3.33	0.93
GAN JF, 2020, TRANSL CANCER RES	10.21037/tcr-19-2808	10	2	0.29
ZHAO FC, 2022, FRONT ONCOL	10.3389/fonc.2022.893186	10	3.33	0.93
HOU J, 2022, BMC CANCER	10.1186/s12885-022-09805-9	10	3.33	0.93
EL FATIMY R, 2022, MOL CANCER	10.1186/s12943-022-01494-z	10	3.33	0.93
LIU W, 2022, INT J MOL SCI	10.3390/ijms232314504	10	3.33	0.93
SROUR N, 2022, J INFLAMM RES	10.2147/JIR.S364190	10	3.33	0.93
LIU LH, 2021, FRONT IMMUNOL	10.3389/fimmu.2021.677169	10	2.5	0.41
HUANG YC, 2022, FRONT GENET	10.3389/fgene.2022.816173	10	3.33	0.93
ZATULA A, 2017, ONCOTARGET	10.18632/oncotarget.14294	10	1.25	0.17
TORRES ANB, 2022, HAEMATOLOGICA	10.3324/haematol.2020.263251	10	3.33	0.93
LIU RJ, 2022, FRONT ONCOL	10.3389/fonc.2022.852515	10	3.33	0.93
DI PAOLO A, 2016, EPIGENOMICS-UK	10.2217/epi.16.10	10	1.11	0.22
AICHMÜLLER CF, 2020, NEURO-ONCOLOGY	10.1093/neuonc/noaa035	10	2	0.29
LIANG WW, 2023, CANCER CELL	10.1016/j.ccell.2023.07.013	10	5	2.37
YANG ZQ, 2021, FRONT ONCOL	10.3389/fonc.2021.764798	10	2.5	0.41
YU KK, 2015, ANN HEPATOL	10.1016/S1665-2681(19)31165-2	10	1	0.16
ZHANG P, 2016, MITOCHONDRION	10.1016/j.mito.2016.03.001	10	1.11	0.22
QIN G, 2020, J ONCOL	10.1155/2020/9235101	10	2	0.29
WANG LQ, 2020, BRIT J HAEMATOL	10.1111/bjh.16517	10	2	0.29
RITHIDECH KN, 2016, FRONT ONCOL	10.3389/fonc.2016.00155	10	1.11	0.22
ZHANG SQ, 2022, FRONT MOL BIOSCI	10.3389/fmolb.2021.781427	10	3.33	0.93
QIN TT, 2021, CANCERS	10.3390/cancers13112721	10	2.5	0.41
LI HM, 2020, AGING-US	NA	10	2	0.29
MORISAWA S, 2017, J CLIN BIOCHEM NUTR	10.3164/jcbn.16-111	10	1.25	0.17
QIAO X, 2023, ORAL DIS	10.1111/odi.14083	10	5	2.37
YU AM, 2016, ONCOTARGET	10.18632/oncotarget.8721	10	1.11	0.22
LI Y, 2021, AGING-US	NA	10	2.5	0.41
NOWICKI TS, 2020, CANCER DISCOV	10.1158/2159-8290.CD-20-0300	10	2	0.29
GIANNI C, 2022, INT J MOL SCI	10.3390/ijms232214197	10	3.33	0.93
MOHANTY A, 2021, SEMIN ONCOL	10.1053/j.seminoncol.2021.06.002	10	2.5	0.41
MACKOWSKA N, 2021, INT J MOL SCI	10.3390/ijms22031388	10	2.5	0.41
LIU RC, 2023, SIGNAL TRANSDUCT TAR	10.1038/s41392-023-01528-y	10	5	2.37
USSOWICZ M, 2020, ADV CLIN EXP MED	10.17219/acem/112608	10	2	0.29
LAZARENKOV A, 2022, CANCERS	10.3390/cancers14030830	10	3.33	0.93
ONISHI-SEEBACHER M, 2021, BMC MED GENOMICS	10.1186/s12920-021-01003-z	10	2.5	0.41
ZHANG WC, 2022, FRONT IMMUNOL	10.3389/fimmu.2022.919145	10	3.33	0.93
KANSAL V, 2022, J CLIN MED	10.3390/jcm11020398	10	3.33	0.93
YE WL, 2022, FRONT ONCOL	10.3389/fonc.2022.939021	10	3.33	0.93
BULLET AH, 2021, ARCH PHARM RES	10.1007/s12272-021-01348-0	10	2.5	0.41
FISCHER GM, 2020, CANCER MED-US	10.1002/cam4.3474	10	2	0.29
PAPOUTSOPOULOU S, 2021, CURR PHARM DESIGN	10.2174/1381612827666210218141847	10	2.5	0.41
HU DT, 2021, CANCER CONTROL	10.1177/10732748211043667	10	2.5	0.41
CAO BP, 2016, DISCOV MED	NA	10	1.11	0.22
LI Z, 2015, J MOL NEUROSCI	10.1007/s12031-015-0594-6	10	1	0.16
WURSTER KD, 2017, LEUKEMIA	10.1038/leu.2016.238	10	1.25	0.17
WEI X, 2022, CYTOKINE	10.1016/j.cyto.2022.155947	10	3.33	0.93
BELLANTI JA, 2020, PEDIATR RES	10.1038/s41390-019-0644-9	10	2	0.29
PÉREZ-DÍEZ I, 2021, CANCERS	10.3390/cancers13010143	10	2.5	0.41
CASO F, 2019, CRIT REV IMMUNOL	10.1615/CritRevImmunol.2020033243	10	1.67	0.18
LI RF, 2014, EPIGENETICS-US	10.4161/epi.28075	10	0.91	0.24
LIU SJ, 2020, CELL REP	10.1016/j.celrep.2020.01.018	10	2	0.29
NALAMALAPU RR, 2021, FRONT MOL NEUROSCI	10.3389/fnmol.2021.672511	10	2.5	0.41
NOYON C, 2017, MOL CELL BIOCHEM	10.1007/s11010-016-2936-2	10	1.25	0.17
BOTELLO-MANILLA AE, 2020, EXPERT REV GASTROENT	10.1080/17474124.2020.1780915	10	2	0.29
LIU ZW, 2021, PLOS GENET	10.1371/journal.pgen.1009675	10	2.5	0.41
ANDERS NM, 2016, J CHROMATOGR B	10.1016/j.jchromb.2016.03.029	10	1.11	0.22
CUI Y, 2016, TOXICOL RES-UK	10.1039/c5tx00454c	10	1.11	0.22
TANG Y, 2019, J PHARMACEUT BIOMED	10.1016/j.jpba.2019.01.034	10	1.67	0.18
GAUTVIK KM, 2020, J BONE MINER RES	10.1002/jbmr.3974	10	2	0.29
LAKSHMANAN VK, 2020, COMPUT BIOL MED	10.1016/j.compbiomed.2020.104020	10	2	0.29
HUANG C, 2015, J NEUROINFLAMM	10.1186/s12974-015-0406-5	10	1	0.16
FIDYT K, 2022, ONCOGENE	10.1038/s41388-022-02196-y	10	3.33	0.93
YU JY, 2015, J MICROBIOL BIOTECHN	10.4014/jmb.1502.02010	10	1	0.16
WANG F, 2022, CELL MOL BIOL LETT	10.1186/s11658-022-00328-6	10	3.33	0.93
ZHANG QC, 2023, GENES DIS	10.1016/j.gendis.2021.12.017	9	4.5	2.13
LIU WW, 2022, COMPUT STRUCT BIOTEC	10.1016/j.csbj.2022.09.017	9	3	0.84
WANG L, 2022, FRONT CELL DEV BIOL	10.3389/fcell.2022.842835	9	3	0.84
MA YM, 2022, FRONT GENET	10.3389/fgene.2022.990623	9	3	0.84
ZHAO K, 2022, FRONT IMMUNOL	10.3389/fimmu.2022.955848	9	3	0.84
MAIMAITI A, 2022, FRONT GENET	10.3389/fgene.2022.872186	9	3	0.84
JIN SF, 2024, ORAL DIS	10.1111/odi.14357	9	9	5.42
GENG XC, 2021, FRONT ONCOL	10.3389/fonc.2021.629718	9	2.25	0.37
SUN GF, 2023, NEOPLASMA	10.4149/neo_2023_230110N17	9	4.5	2.13
CHENG YF, 2023, CANCER SCI	10.1111/cas.15745	9	4.5	2.13
ZHENG D, 2022, FRONT GENET	10.3389/fgene.2021.805607	9	3	0.84
LIANG XW, 2023, FRONT IMMUNOL	10.3389/fimmu.2023.1185985	9	4.5	2.13
PAL R, 2022, IMMUNOBIOLOGY	10.1016/j.imbio.2022.152259	9	3	0.84
LI F, 2021, FRONT ONCOL	10.3389/fonc.2021.729887	9	2.25	0.37
WEI R, 2021, FRONT CELL DEV BIOL	10.3389/fcell.2021.724860	9	2.25	0.37
YUE SW, 2023, MOL CANCER	10.1186/s12943-023-01841-8	9	4.5	2.13
REN WJ, 2023, BIOMARK RES	10.1186/s40364-023-00452-1	9	4.5	2.13
WANG WL, 2022, FRONT CELL DEV BIOL	10.3389/fcell.2021.719820	9	3	0.84
ZHANG JG, 2021, FRONT CELL DEV BIOL	10.3389/fcell.2021.711859	9	2.25	0.37
YU HJ, 2022, FRONT IMMUNOL	10.3389/fimmu.2022.892750	9	3	0.84
ZHAO ZC, 2022, J CLIN LAB ANAL	10.1002/jcla.24118	9	3	0.84
DONG H, 2023, CANCERS	10.3390/cancers15041084	9	4.5	2.13
LU LT, 2022, FRONT CELL DEV BIOL	10.3389/fcell.2022.759020	9	3	0.84
SHEN YF, 2022, CELLS-BASEL	10.3390/cells11152399	9	3	0.84
ZHANG WC, 2022, FRONT ONCOL	10.3389/fonc.2022.929363	9	3	0.84
BAI M, 2022, FRONT CELL DEV BIOL	10.3389/fcell.2022.885568	9	3	0.84
LIU JH, 2022, OXID MED CELL LONGEV	10.1155/2022/2754836	9	3	0.84
XIE P, 2022, FRONT ONCOL	10.3389/fonc.2022.920926	9	3	0.84
MIN Y, 2023, FRONT IMMUNOL	10.3389/fimmu.2023.1141956	9	4.5	2.13
LIU XS, 2021, FRONT CELL DEV BIOL	10.3389/fcell.2021.715883	9	2.25	0.37
MA TM, 2021, FRONT GENET	10.3389/fgene.2021.726369	9	2.25	0.37
WANG XS, 2021, CANCER MED-US	10.1002/cam4.3981	9	2.25	0.37
LI XX, 2021, FRONT MOL BIOSCI	10.3389/fmolb.2021.763958	9	2.25	0.37
DOS SANTOS ES, 2021, CRIT REV ONCOL HEMAT	10.1016/j.critrevonc.2021.103397	9	2.25	0.37
DANIUNAITE K, 2019, CURR OPIN BIOTECH	10.1016/j.copbio.2018.07.002	9	1.5	0.16
LIU Q, 2022, CANCERS	10.3390/cancers14225572	9	3	0.84
PANG XC, 2021, MEDICINE	10.1097/MD.0000000000026551	9	2.25	0.37
WANG D, 2017, CHINESE MED J-PEKING	10.4103/0366-6999.200539	9	1.13	0.15
HERVIOU L, 2021, CLIN EPIGENETICS	10.1186/s13148-021-01160-z	9	2.25	0.37
KOTTOROU AE, 2020, CANCERS	10.3390/cancers12040895	9	1.8	0.26
ROCHIGNEUX P, 2020, FRONT IMMUNOL	10.3389/fimmu.2020.01036	9	1.8	0.26
YANG M, 2022, FRONT CELL DEV BIOL	10.3389/fcell.2022.840010	9	3	0.84
OLDENHUIS NJ, 2016, CHEMISTRYSELECT	10.1002/slct.201600939	9	1	0.2
LIU TS, 2021, FRONT CELL DEV BIOL	10.3389/fcell.2021.779367	9	2.25	0.37
MAHADEVAN KK, 2023, DEV CELL	10.1016/j.devcel.2023.07.025	9	4.5	2.13
LIN HY, 2020, CELLS-BASEL	10.3390/cells9091920	9	1.8	0.26
TUDORAN O, 2014, PLOS ONE	10.1371/journal.pone.0102764	9	0.82	0.22
ZHANG ED, 2022, WORLD J SURG ONCOL	10.1186/s12957-022-02768-y	9	3	0.84
YANG RW, 2023, IMMUNOLOGY	10.1111/imm.13557	9	4.5	2.13
ABD HAMID M, 2020, FRONT IMMUNOL	10.3389/fimmu.2020.00310	9	1.8	0.26
KAUR G, 2018, PLOS ONE	10.1371/journal.pone.0200211	9	1.29	0.15
HASHEMI F, 2021, CURR MOL PHARMACOL	10.2174/1874467214666210120153348	9	2.25	0.37
BIN RIAZ I, 2018, TRANSL RES	10.1016/j.trsl.2018.05.004	9	1.29	0.15
ZENG S, 2016, BBA-GENE REGUL MECH	10.1016/j.bbagrm.2016.10.003	9	1	0.2
LI X, 2022, FRONT GENET	10.3389/fgene.2022.969856	9	3	0.84
BAGACEAN C, 2017, ONCOTARGET	10.18632/oncotarget.20081	9	1.13	0.15
ANDREWS MC, 2022, NAT COMMUN	10.1038/s41467-022-31510-1	9	3	0.84
MATOS P, 2016, BBA-REV CANCER	10.1016/j.bbcan.2016.06.003	9	1	0.2
CHAN LKY, 2021, CANCERS	10.3390/cancers13050980	9	2.25	0.37
YU GZ, 2014, MOL MED REP	10.3892/mmr.2014.2495	9	0.82	0.22
LEONI C, 2015, EUR J HAEMATOL	10.1111/ejh.12537	9	0.9	0.14
SONG J, 2021, FRONT IMMUNOL	10.3389/fimmu.2021.715508	9	2.25	0.37
CHEN M, 2021, FRONT GENET	10.3389/fgene.2021.678368	9	2.25	0.37
WANG DZ, 2020, J GASTROINTEST LIVER	10.15403/jgld-2834	9	1.8	0.26
MARQUARDT V, 2023, J IMMUNOTHER CANCER	10.1136/jitc-2022-005871	9	4.5	2.13
CUI YX, 2021, COMPUT STRUCT BIOTEC	10.1016/j.csbj.2020.12.007	9	2.25	0.37
JIANG XL, 2022, FRONT ONCOL	10.3389/fonc.2022.846536	9	3	0.84
ZHANG M, 2021, PHARMACOGEN PERS MED	10.2147/PGPM.S333838	9	2.25	0.37
ARTHUR G, 2017, EPIGENOMICS-UK	10.2217/epi-2016-0156	9	1.13	0.15
BAGACEAN C, 2017, CLIN EPIGENETICS	10.1186/s13148-017-0422-7	9	1.13	0.15
MCGLACKEN-BYRNE SM, 2022, JCI INSIGHT	10.1172/jci.insight.154671	9	3	0.84
HU XL, 2022, CLIN EPIGENETICS	10.1186/s13148-022-01233-7	9	3	0.84
SATOMI K, 2022, GENE CHROMOSOME CANC	10.1002/gcc.23080	9	3	0.84
IGLESIAS T, 2015, ANAL BIOANAL CHEM	10.1007/s00216-014-8070-7	9	0.9	0.14
YAN ZH, 2017, INFLAMMATION	10.1007/s10753-017-0599-0	9	1.13	0.15
DENG HH, 2021, AM J TRANSL RES	NA	9	2.25	0.37
LI YQ, 2021, HEREDITAS	10.1186/s41065-021-00183-z	9	2.25	0.37
KANG J, 2015, PLOS ONE	10.1371/journal.pone.0137476	9	0.9	0.14
WIEDMEIER JE, 2017, MUTAT RES-FUND MOL M	10.1016/j.mrfmmm.2017.02.001	9	1.13	0.15
ZHANG XY, 2020, EXP HEMATOL ONCOL	10.1186/s40164-020-00164-4	9	1.8	0.26
HUA T, 2021, J OBSTET GYNAECOL RE	10.1111/jog.14634	9	2.25	0.37
ZHANG JL, 2019, EUR REV MED PHARMACO	10.26355/eurrev_201910_19302	9	1.5	0.16
YOSHIDA W, 2017, ANAL CHIM ACTA	10.1016/j.aca.2017.07.046	9	1.13	0.15
WU L, 2022, ENVIRON POLLUT	10.1016/j.envpol.2022.120090	9	3	0.84
DUMLER JS, 2018, FRONT CELL INFECT MI	10.3389/fcimb.2018.00014	9	1.29	0.15
BOCKHORST C, 2021, EPIGENOMICS-UK	10.2217/epi-2020-0208	9	2.25	0.37
KONG YX, 2023, INNOVATION-AMSTERDAM	10.1016/j.xinn.2023.100452	8	4	1.89
SI CH, 2021, FRONT CELL DEV BIOL	10.3389/fcell.2021.711815	8	2	0.33
CHEN F, 2022, FRONT IMMUNOL	10.3389/fimmu.2022.917153	8	2.67	0.74
ZHANG HJ, 2021, FRONT CELL DEV BIOL	10.3389/fcell.2021.651575	8	2	0.33
ZHU JQ, 2022, DIS MARKERS	10.1155/2022/2989200	8	2.67	0.74
ZHAO Z, 2021, DIS MARKERS	10.1155/2021/8686307	8	2	0.33
ZHOU HM, 2022, CYTOKINE GROWTH F R	10.1016/j.cytogfr.2022.04.004	8	2.67	0.74
WANG ZG, 2022, LAB INVEST	10.1038/s41374-022-00811-w	8	2.67	0.74
JIN LM, 2022, CLIN EXP PHARMACOL P	10.1111/1440-1681.13608	8	2.67	0.74
HUANG JF, 2022, INT J GEN MED	10.2147/IJGM.S349399	8	2.67	0.74
HUANG LT, 2021, INT J MOL SCI	10.3390/ijms22042134	8	2	0.33
HU YH, 2021, SCI REP-UK	10.1038/s41598-021-97362-9	8	2	0.33
GU J, 2021, FRONT GENET	10.3389/fgene.2021.671179	8	2	0.33
QIN S, 2022, AGING-US	NA	8	2.67	0.74
SHEN X, 2022, FRONT IMMUNOL	10.3389/fimmu.2022.978092	8	2.67	0.74
DONG ML, 2022, FRONT CELL DEV BIOL	10.3389/fcell.2022.785058	8	2.67	0.74
ZHU MG, 2021, FRONT IMMUNOL	10.3389/fimmu.2021.782551	8	2	0.33
QUAN LN, 2022, J TRANSL MED	10.1186/s12967-022-03750-8	8	2.67	0.74
WEI J, 2021, J GASTROINTEST ONCOL	10.21037/jgo-21-378	8	2	0.33
DING ZH, 2023, VIEW-CHINA	10.1002/VIW.20220083	8	4	1.89
WEI Q, 2021, J GASTROINTEST ONCOL	10.21037/jgo-21-306	8	2	0.33
CHEN M, 2022, FRONT PHARMACOL	10.3389/fphar.2022.900006	8	2.67	0.74
ZHAN L, 2021, FRONT CELL DEV BIOL	10.3389/fcell.2021.736298	8	2	0.33
LI SS, 2021, FRONT ONCOL	10.3389/fonc.2021.704543	8	2	0.33
YU XS, 2021, FRONT CELL DEV BIOL	10.3389/fcell.2021.748442	8	2	0.33
HU XQ, 2022, FRONT IMMUNOL	10.3389/fimmu.2022.1012173	8	2.67	0.74
YU MK, 2022, FRONT IMMUNOL	10.3389/fimmu.2022.818120	8	2.67	0.74
ZENG J, 2022, FRONT ENDOCRINOL	10.3389/fendo.2022.995972	8	2.67	0.74
HAO JD, 2020, BIOSCIENCE REP	10.1042/BSR20192933	8	1.6	0.23
HUANG Y, 2023, ACCOUNTS CHEM RES	10.1021/acs.accounts.3c00451	8	4	1.89
XU WH, 2021, FRONT CELL DEV BIOL	10.3389/fcell.2021.772436	8	2	0.33
NIU C, 2022, FRONT IMMUNOL	10.3389/fimmu.2022.970195	8	2.67	0.74
LI CF, 2022, CANCER BIOMARK	10.3233/CBM-203103	8	2.67	0.74
CHEN YH, 2022, FRONT IMMUNOL	10.3389/fimmu.2022.868786	8	2.67	0.74
YANG J, 2022, FRONT ONCOL	10.3389/fonc.2022.1050288	8	2.67	0.74
TATEKAWA S, 2021, CANCERS	10.3390/cancers13205088	8	2	0.33
MENG JZ, 2021, INT J GEN MED	10.2147/IJGM.S328522	8	2	0.33
KUMARI S, 2021, 3 BIOTECH	10.1007/s13205-020-02549-y	8	2	0.33
LONG HJ, 2022, FRONT PHARMACOL	10.3389/fphar.2022.1023878	8	2.67	0.74
MEI WL, 2022, J ONCOL	10.1155/2022/8604216	8	2.67	0.74
SEILER CL, 2019, CHEM RES TOXICOL	10.1021/acs.chemrestox.9b00015	8	1.33	0.15
PENG B, 2021, PEERJ	10.7717/peerj.12123	8	2	0.33
CHEN JL, 2022, FRONT GENET	10.3389/fgene.2022.817118	8	2.67	0.74
DE VOS L, 2020, IMMUNOTHERAPY-UK	10.2217/imt-2020-0037	8	1.6	0.23
ROY RK, 2022, INT J CANCER	10.1002/ijc.34060	8	2.67	0.74
WANG T, 2022, FRONT GENET	10.3389/fgene.2022.929035	8	2.67	0.74
WU XC, 2022, ONCOTARGETS THER	10.2147/OTT.S349078	8	2.67	0.74
LI TH, 2021, FRONT ONCOL	10.3389/fonc.2021.665192	8	2	0.33
ZHU XQ, 2021, EUR J CANCER	10.1016/j.ejca.2021.08.003	8	2	0.33
WANG JM, 2022, BMC GASTROENTEROL	10.1186/s12876-022-02159-3	8	2.67	0.74
GAO Y, 2020, PATHOL RES PRACT	10.1016/j.prp.2020.152981	8	1.6	0.23
YI TF, 2021, FRONT ONCOL	10.3389/fonc.2021.685515	8	2	0.33
WAN Q, 2020, AGING-US	10.18632/aging.103974	8	1.6	0.23
CHEN Y, 2022, CANCER IMMUNOL RES	10.1158/2326-6066.CIR-21-0806	8	2.67	0.74
NI XG, 2022, FRONT IMMUNOL	10.3389/fimmu.2022.932876	8	2.67	0.74
PETERS FS, 2019, CLIN EXP IMMUNOL	10.1111/cei.13309	8	1.33	0.15
QI JJ, 2022, CANCERS	10.3390/cancers14133232	8	2.67	0.74
BASTURK O, 2020, MODERN PATHOL	10.1038/s41379-019-0334-5	8	1.6	0.23
WANG Y, 2022, FRONT ENDOCRINOL	10.3389/fendo.2022.863541	8	2.67	0.74
SHENG YW, 2022, CHINESE CHEM LETT	10.1016/j.cclet.2021.08.109	8	2.67	0.74
HE ZR, 2021, FRONT CELL DEV BIOL	10.3389/fcell.2021.657917	8	2	0.33
ZHANG HQ, 2022, TOXICOL SCI	10.1093/toxsci/kfac004	8	2.67	0.74
SHARMA M, 2022, COMPUT STRUCT BIOTEC	10.1016/j.csbj.2021.12.001	8	2.67	0.74
KIDO T, 2016, J GENET GENOMICS	10.1016/j.jgg.2016.09.003	8	0.89	0.17
YANG YC, 2022, CANCERS	10.3390/cancers14215228	8	2.67	0.74
JAKOBSEN MK, 2021, FRONT ONCOL	10.3389/fonc.2020.584024	8	2	0.33
CHEN WY, 2021, TRANSL CANCER RES	10.21037/tcr-20-2856	8	2	0.33
SORIN M, 2021, MOL GENET METAB	10.1016/j.ymgme.2021.01.006	8	2	0.33
ZUKOWSKI A, 2020, OPEN BIOL	10.1098/rsob.200119	8	1.6	0.23
WANG LP, 2022, FRONT PHARMACOL	10.3389/fphar.2021.795205	8	2.67	0.74
LIU SY, 2020, CLIN EPIGENETICS	10.1186/s13148-020-00965-8	8	1.6	0.23
SHEN YZ, 2019, J CELL PHYSIOL	10.1002/jcp.28852	8	1.33	0.15
TANG WH, 2020, BIOSCIENCE REP	10.1042/BSR20201604	8	1.6	0.23
YANG Q, 2019, J CELL PHYSIOL	10.1002/jcp.27547	8	1.33	0.15
BALUSZEK S, 2023, ACTA NEUROPATHOL COM	10.1186/s40478-023-01610-0	8	4	1.89
MESEURE D, 2020, CANCERS	10.3390/cancers12102833	8	1.6	0.23
PIAO SZ, 2022, J IMMUNOL RES	10.1155/2022/2922832	8	2.67	0.74
LIAO Y, 2022, FRONT CELL DEV BIOL	10.3389/fcell.2022.843604	8	2.67	0.74
BARIS IC, 2021, CLIN TRANSL ONCOL	10.1007/s12094-020-02504-6	8	2	0.33
LIU ZZ, 2023, MOL CANCER	10.1186/s12943-023-01768-0	8	4	1.89
SHAN L, 2022, J IMMUNOL RES	10.1155/2022/2547029	8	2.67	0.74
ZHANG CJ, 2021, FRONT MOL BIOSCI	10.3389/fmolb.2021.645024	8	2	0.33
WU ZJ, 2018, INT J ONCOL	10.3892/ijo.2018.4290	8	1.14	0.13
BOUGHANEM H, 2019, CANCERS	10.3390/cancers11111629	8	1.33	0.15
VITTRANT B, 2020, ONCOIMMUNOLOGY	10.1080/2162402X.2020.1851950	8	1.6	0.23
ZHENG YX, 2022, J IMMUNOL	10.4049/jimmunol.2100523	8	2.67	0.74
URBAN VS, 2023, GEROSCIENCE	10.1007/s11357-022-00698-x	8	4	1.89
LIU DR, 2023, BMC MED	10.1186/s12916-023-02842-6	8	4	1.89
LIU TT, 2023, FRONT IMMUNOL	10.3389/fimmu.2022.1071390	8	4	1.89
CHEN EZ, 2021, TOXICOL LETT	10.1016/j.toxlet.2021.04.013	8	2	0.33
HU CX, 2021, CLIN EPIGENETICS	10.1186/s13148-021-01197-0	8	2	0.33
ZHANG M, 2018, MUTAT RES-FUND MOL M	10.1016/j.mrfmmm.2018.04.003	8	1.14	0.13
SHEPPARD EC, 2019, SCI REP-UK	10.1038/s41598-019-45356-z	8	1.33	0.15
PITTO L, 2020, INT J ENV RES PUB HE	10.3390/ijerph17217787	8	1.6	0.23
HAN ZW, 2023, ANAL CHIM ACTA	10.1016/j.aca.2023.340996	8	4	1.89
WEI ZH, 2020, J CELL PHYSIOL	10.1002/jcp.29162	8	1.6	0.23
XU Y, 2022, FRONT GENET	10.3389/fgene.2022.975905	8	2.67	0.74
MOON Y, 2020, BBA-GENE REGUL MECH	10.1016/j.bbagrm.2020.194643	8	1.6	0.23
FAN XT, 2021, GEN PHYSIOL BIOPHYS	10.4149/gpb_2021013	8	2	0.33
LIU C, 2021, ANN TRANSL MED	10.21037/atm-20-7929	8	2	0.33
SCHEEPBOUWER C, 2023, GENE DEV	10.1101/gad.350233.122	8	4	1.89
WANG W, 2022, FRONT ENDOCRINOL	10.3389/fendo.2021.802463	8	2.67	0.74
HWANG S, 2020, BMB REP	10.5483/BMBRep.2020.53.11.055	8	1.6	0.23
CAO X, 2021, INT J MOL MED	10.3892/ijmm.2020.4819	8	2	0.33
GOODMAN S, 2022, MUTAT RES-REV MUTAT	10.1016/j.mrrev.2021.108408	8	2.67	0.74
OLINSKI R, 2014, BBA-REV CANCER	10.1016/j.bbcan.2014.06.004	8	0.73	0.19
BOROS G, 2015, PLOS ONE	10.1371/journal.pone.0131141	8	0.8	0.13
CUI SN, 2019, LAB INVEST	10.1038/s41374-019-0242-9	8	1.33	0.15
LIU XP, 2021, FRONT ONCOL	10.3389/fonc.2021.635251	8	2	0.33
WU XC, 2024, ORAL DIS	10.1111/odi.14341	7	7	4.22
ZHAO WZ, 2022, J CELL PHYSIOL	10.1002/jcp.30730	7	2.33	0.65
ZHANG Z, 2022, EXP HEMATOL ONCOL	10.1186/s40164-022-00281-2	7	2.33	0.65
HAN SY, 2022, CANCER MED-US	10.1002/cam4.4531	7	2.33	0.65
ZHANG MJ, 2022, FRONT CELL DEV BIOL	10.3389/fcell.2022.913307	7	2.33	0.65
HUANG ZD, 2021, FRONT IMMUNOL	10.3389/fimmu.2021.765723	7	1.75	0.29
ZHANG LN, 2023, FUNCT INTEGR GENOMIC	10.1007/s10142-023-01026-y	7	3.5	1.66
XU X, 2023, MOL THER	10.1016/j.ymthe.2022.12.013	7	3.5	1.66
WANG TY, 2022, FRONT IMMUNOL	10.3389/fimmu.2022.918522	7	2.33	0.65
SONG BM, 2023, FRONT IMMUNOL	10.3389/fimmu.2023.1221609	7	3.5	1.66
YANG L, 2021, FRONT ONCOL	10.3389/fonc.2020.611191	7	1.75	0.29
HU CX, 2022, BIOMOLECULES	10.3390/biom12081042	7	2.33	0.65
BAI ZQ, 2022, FRONT GENET	10.3389/fgene.2022.655169	7	2.33	0.65
CUI JF, 2022, CANCER CELL INT	10.1186/s12935-022-02456-7	7	2.33	0.65
LIU T, 2022, GENE	10.1016/j.gene.2022.146250	7	2.33	0.65
QIN Y, 2022, CELL BIOL INT	10.1002/cbin.11856	7	2.33	0.65
RAKSHIT S, 2022, J CANCER RES CLIN	10.1007/s00432-022-04130-x	7	2.33	0.65
YUN D, 2022, FRONT CELL DEV BIOL	10.3389/fcell.2022.975684	7	2.33	0.65
LIU WW, 2022, FRONT CELL DEV BIOL	10.3389/fcell.2022.954214	7	2.33	0.65
GU ZY, 2022, RESP RES	10.1186/s12931-022-02227-y	7	2.33	0.65
YUAN C, 2022, FRONT PHARMACOL	10.3389/fphar.2022.868830	7	2.33	0.65
MENG L, 2021, CANCER MANAG RES	10.2147/CMAR.S319312	7	1.75	0.29
LI XX, 2022, FRONT IMMUNOL	10.3389/fimmu.2022.984149	7	2.33	0.65
CHALLAKKARA MF, 2023, J CELL PHYSIOL	10.1002/jcp.31032	7	3.5	1.66
XIE ZC, 2021, BIOENGINEERED	10.1080/21655979.2021.1972644	7	1.75	0.29
XU LM, 2022, EXP BIOL MED	10.1177/15353702221128564	7	2.33	0.65
JIA EN, 2022, WORLD J SURG ONCOL	10.1186/s12957-022-02509-1	7	2.33	0.65
ZHANG XY, 2022, FRONT GENET	10.3389/fgene.2022.891408	7	2.33	0.65
WANG MK, 2023, ACCOUNTS CHEM RES	10.1021/acs.accounts.3c00448	7	3.5	1.66
ZHANG LM, 2021, PHARMACOGEN PERS MED	10.2147/PGPM.S332683	7	1.75	0.29
CHEN MM, 2023, INT J BIOL SCI	10.7150/ijbs.79467	7	3.5	1.66
LI YP, 2021, AM J CANCER RES	NA	7	1.75	0.29
ZHOU QM, 2022, FRONT CELL INFECT MI	10.3389/fcimb.2022.1007950	7	2.33	0.65
ZOU C, 2022, NAR CANCER	10.1093/narcan/zcac010	7	2.33	0.65
LI JH, 2022, FRONT MOL BIOSCI	10.3389/fmolb.2021.762541	7	2.33	0.65
WAN F, 2022, FRONT BIOENG BIOTECH	10.3389/fbioe.2022.790605	7	2.33	0.65
CHAI XK, 2021, FRONT GENET	10.3389/fgene.2021.774010	7	1.75	0.29
KÜÇÜK C, 2020, THER ADV MED ONCOL	10.1177/1758835919900856	7	1.4	0.2
YU J, 2023, EXP MOL MED	10.1038/s12276-023-01108-8	7	3.5	1.66
DRASKOVIC T, 2023, CANCERS	10.3390/cancers15030859	7	3.5	1.66
WU LG, 2022, ANN TRANSL MED	10.21037/atm-22-6104	7	2.33	0.65
MAO M, 2022, FRONT IMMUNOL	10.3389/fimmu.2022.948630	7	2.33	0.65
CUI Y, 2016, ONCOTARGET	10.18632/oncotarget.13173	7	0.78	0.15
LAI JZ, 2017, ONCOTARGET	10.18632/oncotarget.21296	7	0.88	0.12
YANG YS, 2021, TRANSL CANCER RES	10.21037/tcr-20-3295	7	1.75	0.29
XU TT, 2021, CANCERS	10.3390/cancers13174436	7	1.75	0.29
HE SY, 2023, CELL ONCOL	10.1007/s13402-023-00839-0	7	3.5	1.66
LIU Q, 2020, BIOMED RES INT	10.1155/2020/4612375	7	1.4	0.2
ZHAO XW, 2022, ONCOL REP	10.3892/or.2022.8321	7	2.33	0.65
ZHANG HY, 2022, FRONT GENET	10.3389/fgene.2022.918486	7	2.33	0.65
YANG LR, 2022, CANCER CELL INT	10.1186/s12935-021-02428-3	7	2.33	0.65
GOEL PN, 2020, CRIT REV IMMUNOL	10.1615/CritRevImmunol.2020034789	7	1.4	0.2
NIE G, 2023, CELL BIOL INT	10.1002/cbin.12020	7	3.5	1.66
LIU T, 2023, BIOMOLECULES	10.3390/biom13020326	7	3.5	1.66
LIAO XL, 2023, PATHOL ONCOL RES	10.3389/pore.2022.1610808	7	3.5	1.66
ALBERGE JB, 2020, CLIN EPIGENETICS	10.1186/s13148-020-00953-y	7	1.4	0.2
DINH V, 2023, BIOCHIMIE	10.1016/j.biochi.2023.07.010	7	3.5	1.66
ZHANG Z, 2023, AGING-US	NA	7	3.5	1.66
MURO AMG, 2022, GROWTH FACTORS	10.1080/08977194.2021.1994964	7	2.33	0.65
WANG F, 2021, FRONT ONCOL	10.3389/fonc.2021.653037	7	1.75	0.29
CHENG XF, 2022, FRONT GENET	10.3389/fgene.2022.982162	7	2.33	0.65
SUN L, 2020, PATHOL ONCOL RES	10.1007/s12253-019-00777-z	7	1.4	0.2
KOK VC, 2022, BREAST CANCER-TARGET	10.2147/BCTT.S359346	7	2.33	0.65
LIU TS, 2022, FRONT CELL DEV BIOL	10.3389/fcell.2022.839136	7	2.33	0.65
FU SQ, 2021, INT J GEN MED	10.2147/IJGM.S336428	7	1.75	0.29
LI Y, 2022, WORLD J SURG ONCOL	10.1186/s12957-022-02743-7	7	2.33	0.65
MEI XF, 2019, PARASITE VECTOR	10.1186/s13071-019-3615-4	7	1.17	0.13
YAO NH, 2022, TRANSL LUNG CANCER R	10.21037/tlcr-22-224	7	2.33	0.65
VOUGIOUKLAKIS T, 2017, ONCOTARGET	10.18632/oncotarget.22627	7	0.88	0.12
HUANG SL, 2022, FRONT IMMUNOL	10.3389/fimmu.2022.944898	7	2.33	0.65
MA XR, 2022, INT J ONCOL	10.3892/ijo.2022.5424	7	2.33	0.65
BAO HL, 2022, J ONCOL	10.1155/2022/3982539	7	2.33	0.65
SHEN KJ, 2022, ANN TRANSL MED	10.21037/atm-21-4402	7	2.33	0.65
YANG Q, 2022, ORAL ONCOL	10.1016/j.oraloncology.2022.105771	7	2.33	0.65
WANG R, 2021, FRONT MOL BIOSCI	10.3389/fmolb.2021.704910	7	1.75	0.29
LIN RK, 2022, MOL MED	10.1186/s10020-022-00474-9	7	2.33	0.65
LIN L, 2014, TUMOR BIOL	10.1007/s13277-014-2658-6	7	0.64	0.17
MIHEECHEVA N, 2022, CELL REP	10.1016/j.celrep.2022.111180	7	2.33	0.65
YANG PW, 2022, BBA-REV CANCER	10.1016/j.bbcan.2022.188793	7	2.33	0.65
ZHANG LW, 2022, INT IMMUNOPHARMACOL	10.1016/j.intimp.2022.109420	7	2.33	0.65
FAN F, 2022, BIOMED PHARMACOTHER	10.1016/j.biopha.2022.113800	7	2.33	0.65
LV SQ, 2022, THERANOSTICS	10.7150/thno.65739	7	2.33	0.65
CUI DW, 2021, FRONT MED-LAUSANNE	10.3389/fmed.2021.754709	7	1.75	0.29
LIANG AJ, 2021, ANN TRANSL MED	10.21037/atm-21-2346	7	1.75	0.29
HE CX, 2022, BIOMED RES INT	10.1155/2022/2747799	7	2.33	0.65
CHEN HY, 2021, CHINESE J CANCER RES	10.21147/j.issn.1000-9604.2021.03.10	7	1.75	0.29
ISMAIL NH, 2022, BIOMEDICINES	10.3390/biomedicines10112767	7	2.33	0.65
JAVAID A, 2022, SAUDI J BIOL SCI	10.1016/j.sjbs.2022.03.005	7	2.33	0.65
CHEN JL, 2021, FRONT GENET	10.3389/fgene.2021.699242	7	1.75	0.29
MAIN SC, 2022, CANCER DRUG RESIST	10.20517/cdr.2022.37	7	2.33	0.65
YAN T, 2021, FRONT CARDIOVASC MED	10.3389/fcvm.2021.713983	7	1.75	0.29
PENG H, 2019, MOL OMICS	10.1039/c8mo00218e	7	1.17	0.13
TOMASIK B, 2023, TRANSL LUNG CANCER R	10.21037/tlcr-22-742	7	3.5	1.66
MARTÍNEZ-CANO J, 2019, FRONT CELL DEV BIOL	10.3389/fcell.2019.00125	7	1.17	0.13
WEI L, 2022, FRONT MOL BIOSCI	10.3389/fmolb.2022.876603	7	2.33	0.65
ZHAO MC, 2018, ONCOL LETT	10.3892/ol.2017.7411	7	1	0.12
YU MJ, 2021, INT IMMUNOPHARMACOL	10.1016/j.intimp.2021.108293	7	1.75	0.29
LIU F, 2022, GENES-BASEL	10.3390/genes13050796	7	2.33	0.65
SIPOS F, 2019, PATHOL ONCOL RES	10.1007/s12253-018-0544-z	7	1.17	0.13
GANGULY S, 2021, INT J MOL SCI	10.3390/ijms221810033	7	1.75	0.29
LIU JX, 2022, FRONT ONCOL	10.3389/fonc.2022.874645	7	2.33	0.65
YUE T, 2022, FRONT GENET	10.3389/fgene.2022.928754	7	2.33	0.65
JUAREZ MH, 2020, BREAST CARE	10.1159/000508758	7	1.4	0.2
WU YZ, 2022, ANN TRANSL MED	10.21037/atm-22-493	7	2.33	0.65
SARVARI P, 2022, INT J MOL SCI	10.3390/ijms23179521	7	2.33	0.65
SAR P, 2021, PROG MOL BIOL TRANSL	10.1016/bs.pmbts.2021.01.022	7	1.75	0.29
TAMAN H, 2021, PLOS ONE	10.1371/journal.pone.0248905	7	1.75	0.29
QIU MY, 2022, ENVIRON INT	10.1016/j.envint.2022.107627	7	2.33	0.65
MAZZIO EA, 2018, CANCER GENOM PROTEOM	10.21873/cgp.20083	7	1	0.12
LAK NSM, 2023, JCO PRECIS ONCOL	10.1200/PO.22.00113	7	3.5	1.66
KHALID M, 2018, MUTAT RES-REV MUTAT	10.1016/j.mrrev.2018.09.003	7	1	0.12
VÁZQUEZ-MARTÍNEZ ER, 2016, ENDOCRINE	10.1007/s12020-015-0825-1	7	0.78	0.15
TALOTTA R, 2020, APMIS	10.1111/apm.13039	7	1.4	0.2
EL-KHAZRAGY N, 2020, INT J LAB HEMATOL	10.1111/ijlh.13167	7	1.4	0.2
KNIES C, 2016, CHEM BIODIVERS	10.1002/cbdv.201500158	7	0.78	0.15
MA J, 2019, J HYPERTENS	10.1097/HJH.0000000000002139	7	1.17	0.13
CHEN YZ, 2019, ONCOL REP	10.3892/or.2019.7175	7	1.17	0.13
MORTLOCK S, 2022, FRONT REPROD HEALTH	10.3389/frph.2021.795464	7	2.33	0.65
SHEBZUKHOV YV, 2014, EUR J IMMUNOL	10.1002/eji.201243297	7	0.64	0.17
CACABELOS R, 2019, TRANSL EPIGENET SER	10.1016/B978-0-12-813939-4.00005-X	7	1.17	0.13
KUMARI S, 2023, J CANCER RES CLIN	10.1007/s00432-022-04158-z	6	3	1.42
WU ZY, 2022, EUR REV MED PHARMACO	NA	6	2	0.56
YANG QH, 2022, FRONT CELL DEV BIOL	10.3389/fcell.2021.803141	6	2	0.56
DENG XP, 2023, FASEB J	10.1096/fj.202301343	6	3	1.42
WANG XC, 2022, HEMATOL ONCOL	10.1002/hon.3005	6	2	0.56
LI PP, 2022, FRONT CELL DEV BIOL	10.3389/fcell.2022.1055808	6	2	0.56
LI WL, 2021, DIS MARKERS	10.1155/2021/8859590	6	1.5	0.25
DU FY, 2021, FRONT CELL DEV BIOL	10.3389/fcell.2021.761134	6	1.5	0.25
RUAN P, 2023, CELL BIOL TOXICOL	10.1007/s10565-022-09751-z	6	3	1.42
YAN YL, 2021, PEERJ	10.7717/peerj.12171	6	1.5	0.25
CHEN J, 2022, CANCERS	10.3390/cancers14225527	6	2	0.56
LIU WR, 2021, FRONT CELL DEV BIOL	10.3389/fcell.2021.725764	6	1.5	0.25
QI FM, 2022, FRONT ONCOL	10.3389/fonc.2022.1049928	6	2	0.56
LIANG YC, 2022, CANCERS	10.3390/cancers14164035	6	2	0.56
WEI WJ, 2021, CANCER RES	10.1158/0008-5472.CAN-21-1518	6	1.5	0.25
ZHU YA, 2023, CELL DEATH DISCOV	10.1038/s41420-023-01321-4	6	3	1.42
FANG K, 2021, FRONT GENET	10.3389/fgene.2021.702072	6	1.5	0.25
LI SJ, 2022, FRONT GENET	10.3389/fgene.2022.903634	6	2	0.56
ZHANG W, 2022, FRONT GENET	10.3389/fgene.2022.839957	6	2	0.56
YAO YT, 2022, GLAND SURG	10.21037/gs-21-859	6	2	0.56
XU FS, 2023, AM J CANCER RES	NA	6	3	1.42
SHI SP, 2021, FRONT ONCOL	10.3389/fonc.2021.729045	6	1.5	0.25
PIPERI C, 2023, ONCOGENE	10.1038/s41388-023-02746-y	6	3	1.42
QI F, 2023, MEDCOMM	10.1002/mco2.256	6	3	1.42
LIU ZK, 2023, BIOMOLECULES	10.3390/biom13020195	6	3	1.42
FAN T, 2022, BMC UROL	10.1186/s12894-022-01103-7	6	2	0.56
XIE ZJ, 2023, MOL BIOMED	10.1186/s43556-023-00126-2	6	3	1.42
LU SY, 2022, BMC CANCER	10.1186/s12885-022-09863-z	6	2	0.56
LIANG CZ, 2022, J THORAC DIS	10.21037/jtd-22-569	6	2	0.56
WU XB, 2022, FRONT ONCOL	10.3389/fonc.2022.865917	6	2	0.56
LIU Y, 2023, ADV HEALTHC MATER	10.1002/adhm.202202460	6	3	1.42
CHEN K, 2022, FRONT ONCOL	10.3389/fonc.2022.774307	6	2	0.56
ZHOU XL, 2022, BRIT J CANCER	10.1038/s41416-022-01971-8	6	2	0.56
ZHENG GW, 2022, FRONT GENET	10.3389/fgene.2022.888173	6	2	0.56
CUI YQ, 2021, INT J BIOL SCI	10.7150/ijbs.53312	6	1.5	0.25
LI ZY, 2022, DIS MARKERS	10.1155/2022/3117359	6	2	0.56
TRICARICO R, 2023, GASTROENTEROLOGY	10.1053/j.gastro.2023.01.039	6	3	1.42
XU ZW, 2023, FRONT IMMUNOL	10.3389/fimmu.2023.1138524	6	3	1.42
HE Y, 2022, AGING-US	NA	6	2	0.56
MAO SS, 2022, J ONCOL	10.1155/2022/1285632	6	2	0.56
ZHOU XY, 2023, J CLIN LAB ANAL	10.1002/jcla.24813	6	3	1.42
KATO M, 2020, PLOS ONE	10.1371/journal.pone.0241482	6	1.2	0.17
LIU L, 2023, CELL BIOL INT	10.1002/cbin.11929	6	3	1.42
DOME A, 2022, INT J MOL SCI	10.3390/ijms23169272	6	2	0.56
LUO Q, 2023, GENOME MED	10.1186/s13073-023-01211-5	6	3	1.42
TALOTTA D, 2023, FRONT ONCOL	10.3389/fonc.2023.1164517	6	3	1.42
CHEN L, 2023, J OVARIAN RES	10.1186/s13048-023-01260-9	6	3	1.42
GAO C, 2021, J GASTROINTEST ONCOL	10.21037/jgo-21-390	6	1.5	0.25
ZHANG N, 2023, FRONT IMMUNOL	10.3389/fimmu.2023.1148722	6	3	1.42
FRANKIW L, 2023, J IMMUNOTHER CANCER	10.1136/jitc-2023-006930	6	3	1.42
XIONG WM, 2019, CANCER MANAG RES	10.2147/CMAR.S186217	6	1	0.11
WANG DC, 2022, MEDICINE	10.1097/MD.0000000000029546	6	2	0.56
REN CY, 2021, PEERJ	10.7717/peerj.11377	6	1.5	0.25
WU Q, 2022, SCI REP-UK	10.1038/s41598-022-07112-8	6	2	0.56
SUDHAKARAN M, 2023, INT J MOL SCI	10.3390/ijms24065086	6	3	1.42
SASA GBK, 2021, TRANSL CANCER RES	10.21037/tcr-21-1607	6	1.5	0.25
XU L, 2020, LIFE SCI	10.1016/j.lfs.2020.117289	6	1.2	0.17
HU K, 2021, DIS MARKERS	10.1155/2021/2789481	6	1.5	0.25
LI D, 2022, FRONT MOL BIOSCI	10.3389/fmolb.2021.799651	6	2	0.56
YE LL, 2022, FRONT IMMUNOL	10.3389/fimmu.2022.863484	6	2	0.56
CAO YD, 2022, FRONT GENET	10.3389/fgene.2021.758596	6	2	0.56
LIN XX, 2022, ADV CLIN EXP MED	10.17219/acem/149566	6	2	0.56
DAI FF, 2022, BIOMED RES INT-UK	10.1155/2022/5119411	6	2	0.56
HU S, 2021, AGING-US	NA	6	1.5	0.25
WANG B, 2021, NPJ GENOM MED	10.1038/s41525-021-00202-y	6	1.5	0.25
[truncated: 1,297 more rows]
