# Supplementary material for: Bibliometric analysis and visualization of the research on the relationship between RNA methylation and immune cell infiltration in tumors
Source: Front Immunol. 2024 Dec 12;15:1477828. doi: 10.3389/fimmu.2024.1477828 (PMC11669668; doi:10.3389/fimmu.2024.1477828)
Supplement: Supplementary file 1 [file DataSheet1.zip › Supplementary table 1-20/Supplementary table 15 Most_Local_Cited_Documents_bibliometrix.xlsx]

## Sheet: Sheet1
Supplementary table 15 Most_Local_Cited_Documents
Document	DOI	Year	Local Citations	Global Citations	LC/GC Ratio (%)	Normalized Local Citations	Normalized Global Citations
HAN DL, 2019, NATURE	10.1038/s41586-019-0916-x	2019	238	656	36.28	48.95	11.96
ZHANG B, 2020, MOL CANCER	10.1186/s12943-020-01170-0	2020	221	661	33.43	45.18	18.93
YANG S, 2019, NAT COMMUN	10.1038/s41467-019-10669-0	2019	132	470	28.09	27.15	8.57
LI N, 2020, P NATL ACAD SCI USA	10.1073/pnas.1918986117	2020	115	326	35.28	23.51	9.34
SU R, 2020, CANCER CELL	10.1016/j.ccell.2020.04.017	2020	98	406	24.14	20.04	11.63
WANG LL, 2020, EMBO J	10.15252/embj.2020104514	2020	96	239	40.17	19.63	6.84
LI ZJ, 2017, CANCER CELL	10.1016/j.ccell.2016.11.017	2017	92	781	11.78	36.64	13.19
CHIAPPINELLI KB, 2015, CELL	10.1016/j.cell.2015.07.011	2015	91	1136	8.01	44.68	18.21
HAN J, 2019, MOL CANCER	10.1186/s12943-019-1036-9	2019	73	472	15.47	15.01	8.6
YIN HL, 2021, NAT COMMUN	10.1038/s41467-021-21514-8	2021	69	209	33.01	18.4	8.61
YI LL, 2020, MOL THER-NUCL ACIDS	10.1016/j.omtn.2020.06.001	2020	62	141	43.97	12.68	4.04
WANG SW, 2017, CANCER LETT	10.1016/j.canlet.2017.08.030	2017	60	180	33.33	23.89	3.04
CHONG W, 2021, THERANOSTICS	10.7150/thno.52717	2021	58	152	38.16	15.46	6.26
CAI XL, 2018, CANCER LETT	10.1016/j.canlet.2017.11.018	2018	55	354	15.54	22.86	5.96
LI WS, 2017, CELL RES	10.1038/cr.2017.121	2017	51	221	23.08	20.31	3.73
CHENG MS, 2019, ONCOGENE	10.1038/s41388-019-0683-z	2019	45	284	15.85	9.25	5.18
CHEN HF, 2021, MOL CANCER	10.1186/s12943-021-01322-w	2021	45	135	33.33	12	5.56
YI YC, 2020, MOL CANCER	10.1186/s12943-020-01233-2	2020	44	156	28.21	9	4.47
LI M, 2021, BBA-REV CANCER	10.1016/j.bbcan.2021.188522	2021	43	78	55.13	11.46	3.21
ZHANG MR, 2021, FRONT IMMUNOL	10.3389/fimmu.2021.641507	2021	41	86	47.67	10.93	3.54
DONG LH, 2021, CANCER CELL	10.1016/j.ccell.2021.04.016	2021	41	127	32.28	10.93	5.23
QIU XY, 2021, CANCER RES	10.1158/0008-5472.CAN-21-0468	2021	41	118	34.75	10.93	4.86
LI Y, 2021, BRIEF BIOINFORM	10.1093/bib/bbaa225	2021	40	103	38.83	10.66	4.24
WAN WJ, 2022, MOL CANCER	10.1186/s12943-021-01447-y	2022	39	153	25.49	36.22	14.25
CHAI RC, 2019, AGING-US	10.18632/aging.101829	2019	37	163	22.7	7.61	2.97
CHEN YG, 2019, MOL CELL	10.1016/j.molcel.2019.07.016	2019	36	338	10.65	7.4	6.16
CHEN Y, 2020, MOL CANCER	10.1186/s12943-020-01207-4	2020	35	176	19.89	7.16	5.04
SONG H, 2021, NAT COMMUN	10.1038/s41467-021-25803-0	2021	35	98	35.71	9.33	4.04
YU RQ, 2019, INT J MOL SCI	10.3390/ijms20061323	2019	34	145	23.45	6.99	2.64
LIU Y, 2021, CELL METAB	10.1016/j.cmet.2021.04.001	2021	34	157	21.66	9.06	6.47
ZHANG C, 2019, CANCER MED-US	10.1002/cam4.2360	2019	33	202	16.34	6.79	3.68
MA SB, 2021, J EXP MED	10.1084/jem.20210279	2021	33	85	38.82	8.8	3.5
XU SC, 2020, FRONT CELL DEV BIOL	10.3389/fcell.2020.594112	2020	32	57	56.14	6.54	1.63
LIU ZC, 2021, MOL CANCER	10.1186/s12943-021-01398-4	2021	32	170	18.82	8.53	7
HE XF, 2021, CANCER GENE THER	10.1038/s41417-020-00208-1	2021	31	50	62	8.26	2.06
JIN Y, 2021, FRONT IMMUNOL	10.3389/fimmu.2021.637933	2021	30	61	49.18	8	2.51
TONG JY, 2021, SCI ADV	10.1126/sciadv.abd4742	2021	30	105	28.57	8	4.32
PAN JF, 2021, FRONT ONCOL	10.3389/fonc.2021.657466	2021	29	66	43.94	7.73	2.72
GU YR, 2021, MOL THER	10.1016/j.ymthe.2021.04.009	2021	29	68	42.65	7.73	2.8
ZHANG JL, 2019, NAT COMMUN	10.1038/s41467-019-09712-x	2019	27	253	10.67	5.55	4.61
XIONG J, 2022, MOL CELL	10.1016/j.molcel.2022.02.033	2022	27	194	13.92	25.08	18.06
BAN YY, 2020, MOL ONCOL	10.1002/1878-0261.12676	2020	26	125	20.8	5.32	3.58
DONG F, 2021, CANCER RES	10.1158/0008-5472.CAN-21-1456	2021	26	111	23.42	6.93	4.57
NI ZG, 2022, CANCER RES	10.1158/0008-5472.CAN-21-1323	2022	26	79	32.91	24.15	7.36
SHENG WQ, 2018, CELL	10.1016/j.cell.2018.05.052	2018	25	428	5.84	10.39	7.2
JIN H, 2019, EBIOMEDICINE	10.1016/j.ebiom.2019.07.068	2019	25	142	17.61	5.14	2.59
TANG R, 2020, PEERJ	10.7717/peerj.9602	2020	25	60	41.67	5.11	1.72
CIMMINO L, 2015, NAT IMMUNOL	10.1038/ni.3148	2015	24	158	15.19	11.78	2.53
LI HF, 2020, J CELL MOL MED	10.1111/jcmm.15104	2020	24	88	27.27	4.91	2.52
HUANG ZD, 2021, FRONT CELL DEV BIOL	10.3389/fcell.2021.657547	2021	24	70	34.29	6.4	2.88
GONG PJ, 2020, FRONT ONCOL	10.3389/fonc.2020.578963	2020	23	68	33.82	4.7	1.95
MA LF, 2021, REDOX BIOL	10.1016/j.redox.2020.101801	2021	23	142	16.2	6.13	5.85
TSUCHIYA K, 2021, ONCOIMMUNOLOGY	10.1080/2162402X.2021.1962656	2021	23	55	41.82	6.13	2.27
TSURUTA N, 2020, BIOCHEM BIOPH RES CO	10.1016/j.bbrc.2020.06.153	2020	22	58	37.93	4.5	1.66
LIN SJ, 2020, FRONT ONCOL	10.3389/fonc.2020.541401	2020	22	55	40	4.5	1.58
LI BT, 2021, NAT COMMUN	10.1038/s41467-020-20527-z	2021	22	328	6.71	5.87	13.51
WANG SY, 2018, MOL CANCER	10.1186/s12943-018-0847-4	2018	21	165	12.73	8.73	2.78
ZHONG JH, 2021, J IMMUNOTHER CANCER	10.1136/jitc-2020-001646	2021	21	41	51.22	5.6	1.69
QING Y, 2021, MOL CELL	10.1016/j.molcel.2020.12.026	2021	21	161	13.04	5.6	6.63
LI XX, 2022, MOL CANCER	10.1186/s12943-022-01558-0	2022	21	98	21.43	19.5	9.12
CHEN S, 2020, CANCER CELL INT	10.1186/s12935-020-1105-6	2020	20	115	17.39	4.09	3.29
CHEN HR, 2022, GASTROENTEROLOGY	10.1053/j.gastro.2022.06.024	2022	20	91	21.98	18.57	8.47
HESSER CR, 2018, PLOS PATHOG	10.1371/journal.ppat.1006995	2018	19	145	13.1	7.9	2.44
HAN HY, 2021, BLOOD	10.1182/blood.2019003764	2021	19	100	19	5.07	4.12
GUO W, 2021, FRONT IMMUNOL	10.3389/fimmu.2021.669750	2021	19	55	34.55	5.07	2.27
ZHAO ZG, 2015, CELL REP	10.1016/j.celrep.2015.10.037	2015	18	75	24	8.84	1.2
LIU MM, 2016, P NATL ACAD SCI USA	10.1073/pnas.1612262113	2016	18	145	12.41	15.76	3.15
HE J, 2021, MOL THER	10.1016/j.ymthe.2021.01.019	2021	18	81	22.22	4.8	3.34
ZHAO HY, 2021, FRONT CELL DEV BIOL	10.3389/fcell.2021.650023	2021	18	74	24.32	4.8	3.05
PAN JF, 2021, FRONT CELL DEV BIOL	10.3389/fcell.2021.671821	2021	18	42	42.86	4.8	1.73
LIU ZZ, 2021, FRONT IMMUNOL	10.3389/fimmu.2021.735170	2021	18	37	48.65	4.8	1.52
CHEN J, 2022, CANCER COMMUN	10.1002/cac2.12273	2022	18	81	22.22	16.72	7.54
BAI XW, 2022, J IMMUNOTHER CANCER	10.1136/jitc-2021-003663	2022	18	42	42.86	16.72	3.91
TOPPER MJ, 2017, CELL	10.1016/j.cell.2017.10.022	2017	17	319	5.33	6.77	5.39
MICHALAK EM, 2019, NAT REV MOL CELL BIO	10.1038/s41580-019-0143-1	2019	17	322	5.28	3.5	5.87
YANG BC, 2021, PHARMACOL RES	10.1016/j.phrs.2021.105937	2021	17	100	17	4.53	4.12
ZHOU ZJ, 2021, EBIOMEDICINE	10.1016/j.ebiom.2021.103271	2021	17	35	48.57	4.53	1.44
LI D, 2022, FRONT IMMUNOL	10.3389/fimmu.2022.918140	2022	17	53	32.08	15.79	4.93
GOEL S, 2017, NATURE	10.1038/nature23465	2017	16	917	1.74	6.37	15.49
JIANG Y, 2020, J CELL MOL MED	10.1111/jcmm.15228	2020	16	70	22.86	3.27	2
SHEN S, 2021, ANN TRANSL MED	10.21037/atm-20-7396	2021	16	27	59.26	4.27	1.11
WANG LZ, 2021, BMC CANCER	10.1186/s12885-021-08550-9	2021	16	41	39.02	4.27	1.69
PAN W, 2017, IMMUNITY	10.1016/j.immuni.2017.07.020	2017	15	110	13.64	5.97	1.86
FRAIETTA JA, 2018, NATURE	10.1038/s41586-018-0178-z	2018	15	532	2.82	6.23	8.95
LI Y, 2018, CANCER LETT	10.1016/j.canlet.2018.05.013	2018	15	94	15.96	6.23	1.58
FANG JY, 2020, DNA CELL BIOL	10.1089/dna.2020.5767	2020	15	24	62.5	3.07	0.69
LI Y, 2020, PEERJ	10.7717/peerj.10385	2020	15	32	46.88	3.07	0.92
QIN YH, 2020, INT J MOL MED	10.3892/ijmm.2020.4746	2020	15	149	10.07	3.07	4.27
ZHANG YY, 2020, MED SCI MONITOR	10.12659/MSM.919644	2020	15	71	21.13	3.07	2.03
PAN YM, 2021, FRONT ONCOL	10.3389/fonc.2021.632934	2021	15	22	68.18	4	0.91
KIM GW, 2021, HEPATOLOGY	10.1002/hep.31313	2021	15	94	15.96	4	3.87
YANG RM, 2021, EBIOMEDICINE	10.1016/j.ebiom.2020.103195	2021	15	49	30.61	4	2.02
YUE XJ, 2019, NAT COMMUN	10.1038/s41467-019-09541-y	2019	14	107	13.08	2.88	1.95
XU YP, 2019, J CLIN INVEST	10.1172/JCI129317	2019	14	136	10.29	2.88	2.48
ZHAO YC, 2020, J HEMATOL ONCOL	10.1186/s13045-020-00872-8	2020	14	181	7.73	2.86	5.18
CHENG YY, 2020, FRONT GENET	10.3389/fgene.2020.00955	2020	14	31	45.16	2.86	0.89
GULER GD, 2020, NAT COMMUN	10.1038/s41467-020-18965-w	2020	14	95	14.74	2.86	2.72
LANDAU DA, 2014, CANCER CELL	10.1016/j.ccell.2014.10.012	2014	13	264	4.92	11.1	6.4
ZHANG XT, 2016, NAT GENET	10.1038/ng.3610	2016	13	175	7.43	11.39	3.8
SMITH CC, 2018, J CLIN INVEST	10.1172/JCI121476	2018	13	185	7.03	5.4	3.11
HUANG HL, 2020, ANNU REV CANC BIOL	10.1146/annurev-cancerbio-030419-033357	2020	13	61	21.31	2.66	1.75
YANG NM, 2021, J CELL PHYSIOL	10.1002/jcp.30128	2021	13	67	19.4	3.47	2.76
ZHU J, 2021, FRONT ONCOL	10.3389/fonc.2020.618374	2021	13	27	48.15	3.47	1.11
HU J, 2021, FRONT ONCOL	10.3389/fonc.2021.607224	2021	13	72	18.06	3.47	2.97
GAO YZ, 2021, ONCOIMMUNOLOGY	10.1080/2162402X.2021.1936758	2021	13	39	33.33	3.47	1.61
CHEN YG, 2017, NAT IMMUNOL	10.1038/ni.3771	2017	12	507	2.37	4.78	8.56
SHEN QC, 2018, NATURE	10.1038/nature25434	2018	12	154	7.79	4.99	2.59
DOMINGUEZ PM, 2018, CANCER DISCOV	10.1158/2159-8290.CD-18-0657	2018	12	107	11.21	4.99	1.8
FUKUMOTO T, 2019, CANCER RES	10.1158/0008-5472.CAN-18-3592	2019	12	124	9.68	2.47	2.26
KONG Y, 2019, NAT COMMUN	10.1038/s41467-019-13035-2	2019	12	121	9.92	2.47	2.21
MO PF, 2020, J INT MED RES	10.1177/0300060520951405	2020	12	20	60	2.45	0.57
XU F, 2020, INT IMMUNOPHARMACOL	10.1016/j.intimp.2019.105932	2020	12	47	25.53	2.45	1.35
WANG EH, 2021, FRONT CELL DEV BIOL	10.3389/fcell.2021.718974	2021	12	38	31.58	3.2	1.57
LI ZW, 2021, J ONCOL	10.1155/2021/7488188	2021	12	38	31.58	3.2	1.57
XU FS, 2021, CANCER INVEST	10.1080/07357907.2020.1834576	2021	12	34	35.29	3.2	1.4
OU BC, 2021, CELL DEATH DIS	10.1038/s41419-021-04028-5	2021	12	44	27.27	3.2	1.81
WU Q, 2021, NAT REV DRUG DISCOV	10.1038/s41573-021-00159-8	2021	12	187	6.42	3.2	7.7
JIN SF, 2022, MOL CANCER	10.1186/s12943-022-01572-2	2022	12	43	27.91	11.14	4
LAMBRECHTS D, 2018, NAT MED	10.1038/s41591-018-0096-5	2018	11	986	1.12	4.57	16.59
CHEN CH, 2018, NAT COMMUN	10.1038/s41467-018-06152-x	2018	11	261	4.21	4.57	4.39
LIO CWJ, 2019, BLOOD	10.1182/blood.2019791475	2019	11	88	12.5	2.26	1.6
XU M, 2019, MOL CANCER	10.1186/s12943-019-1063-6	2019	11	200	5.5	2.26	3.65
LI JX, 2020, NUCLEIC ACIDS RES	10.1093/nar/gkaa269	2020	11	142	7.75	2.25	4.07
ZHAO RR, 2021, FRONT IMMUNOL	10.3389/fimmu.2021.653711	2021	11	26	42.31	2.93	1.07
MA LF, 2021, FREE RADICAL BIO MED	10.1016/j.freeradbiomed.2021.03.023	2021	11	104	10.58	2.93	4.28
CHEN H, 2021, TRANSL LUNG CANCER R	10.21037/tlcr-21-351	2021	11	19	57.89	2.93	0.78
SOLARY E, 2014, LEUKEMIA	10.1038/leu.2013.337	2014	10	203	4.93	8.54	4.92
NESTOR CE, 2016, CELL REP	10.1016/j.celrep.2016.05.091	2016	10	48	20.83	8.76	1.04
CULL AH, 2017, EXP HEMATOL	10.1016/j.exphem.2017.08.001	2017	10	183	5.46	3.98	3.09
LI JH, 2020, FRONT ONCOL	10.3389/fonc.2020.00769	2020	10	55	18.18	2.04	1.58
XU F, 2020, MOL THER-ONCOLYTICS	10.1016/j.omto.2020.03.021	2020	10	49	20.41	2.04	1.4
MA HY, 2021, IUBMB LIFE	10.1002/iub.2410	2021	10	35	28.57	2.67	1.44
LI JH, 2021, FRONT CELL DEV BIOL	10.3389/fcell.2021.687756	2021	10	19	52.63	2.67	0.78
GAO L, 2021, FRONT BIOENG BIOTECH	10.3389/fbioe.2021.760724	2021	10	13	76.92	2.67	0.54
JIANG HY, 2021, DIS MARKERS	10.1155/2021/5576683	2021	10	25	40	2.67	1.03
GUO YD, 2021, FRONT IMMUNOL	10.3389/fimmu.2021.769425	2021	10	22	45.45	2.67	0.91
LIU XS, 2021, FRONT IMMUNOL	10.3389/fimmu.2021.724741	2021	10	60	16.67	2.67	2.47
FENG ZY, 2021, FRONT CELL DEV BIOL	10.3389/fcell.2021.672248	2021	10	26	38.46	2.67	1.07
MEHDI A, 2021, CANCERS	10.3390/cancers13030545	2021	10	56	17.86	2.67	2.31
LAN HR, 2021, MOL PHARMACEUT	10.1021/acs.molpharmaceut.0c00961	2021	10	55	18.18	2.67	2.27
ZHENG H, 2022, FRONT IMMUNOL	10.3389/fimmu.2022.845193	2022	10	27	37.04	9.29	2.51
CUI L, 2022, SIGNAL TRANSDUCT TAR	10.1038/s41392-022-01175-9	2022	10	90	11.11	9.29	8.38
CAO KX, 2022, SMALL	10.1002/smll.202106558	2022	10	53	18.87	9.29	4.93
LI T, 2023, GUT	10.1136/gutjnl-2022-326928	2023	10	64	15.63	51.55	15.16
OKAMOTO M, 2014, PLOS GENET	10.1371/journal.pgen.1004639	2014	9	109	8.26	7.69	2.64
TSAGARATOU A, 2017, FRONT IMMUNOL	10.3389/fimmu.2017.00220	2017	9	49	18.37	3.58	0.83
CUELLAR TL, 2017, J CELL BIOL	10.1083/jcb.201612160	2017	9	124	7.26	3.58	2.09
COLLIGNON E, 2018, SCI ADV	10.1126/sciadv.aap7309	2018	9	62	14.52	3.74	1.04
LIO CWJ, 2019, FRONT IMMUNOL	10.3389/fimmu.2019.00210	2019	9	90	10	1.85	1.64
VAN DER POL Y, 2019, CANCER CELL	10.1016/j.ccell.2019.09.003	2019	9	174	5.17	1.85	3.17
JARROLD J, 2019, TRENDS MOL MED	10.1016/j.molmed.2019.05.007	2019	9	199	4.52	1.85	3.63
SHAO XY, 2020, FRONT MOL BIOSCI	10.3389/fmolb.2020.577460	2020	9	21	42.86	1.84	0.6
LI HH, 2021, FRONT ONCOL	10.3389/fonc.2021.642159	2021	9	28	32.14	2.4	1.15
DU AS, 2021, FRONT IMMUNOL	10.3389/fimmu.2021.789914	2021	9	19	47.37	2.4	0.78
GAO L, 2021, INT J MOL SCI	10.3390/ijms221910302	2021	9	18	50	2.4	0.74
SU GL, 2021, FRONT PHARMACOL	10.3389/fphar.2021.709548	2021	9	21	42.86	2.4	0.86
DU YX, 2021, FRONT PHARMACOL	10.3389/fphar.2021.707930	2021	9	14	64.29	2.4	0.58
GENG QS, 2021, CANCER MANAG RES	10.2147/CMAR.S331549	2021	9	14	64.29	2.4	0.58
YU J, 2021, GENOME BIOL	10.1186/s13059-021-02308-z	2021	9	247	3.64	2.4	10.17
WU XR, 2021, J CELL MOL MED	10.1111/jcmm.16800	2021	9	24	37.5	2.4	0.99
CHAI RC, 2021, J HEMATOL ONCOL	10.1186/s13045-021-01124-z	2021	9	92	9.78	2.4	3.79
QIU YQ, 2021, IMMUN INFLAMM DIS	10.1002/iid3.513	2021	9	17	52.94	2.4	0.7
LIU L, 2022, MOL CANCER	10.1186/s12943-022-01508-w	2022	9	94	9.57	8.36	8.75
PENG LR, 2022, CELL BIOL TOXICOL	10.1007/s10565-022-09718-0	2022	9	48	18.75	8.36	4.47
YOU Y, 2022, INT J BIOL SCI	10.7150/ijbs.70149	2022	9	43	20.93	8.36	4
WEI L, 2017, J HEPATOL	10.1016/j.jhep.2017.05.015	2017	8	119	6.72	3.19	2.01
LI LJ, 2018, MOL IMMUNOL	10.1016/j.molimm.2017.11.009	2018	8	48	16.67	3.32	0.81
XIAO CL, 2018, MOL CELL	10.1016/j.molcel.2018.06.015	2018	8	341	2.35	3.32	5.74
LIU QB, 2019, BIOCHEM BIOPH RES CO	10.1016/j.bbrc.2019.05.168	2019	8	83	9.64	1.65	1.51
GE LC, 2020, CLIN CHEM	10.1093/clinchem/hvz004	2020	8	55	14.55	1.64	1.58
LUCHTEL RA, 2020, P NATL ACAD SCI USA	10.1073/pnas.1908158117	2020	8	88	9.09	1.64	2.52
WANG JY, 2021, CANCER CELL INT	10.1186/s12935-021-01807-0	2021	8	54	14.81	2.13	2.22
ZHOU H, 2021, BMC CANCER	10.1186/s12885-021-08655-1	2021	8	13	61.54	2.13	0.54
QUAN C, 2021, FRONT IMMUNOL	10.3389/fimmu.2021.697026	2021	8	19	42.11	2.13	0.78
ZHANG ZH, 2021, CLIN TRANSL MED	10.1002/ctm2.525	2021	8	20	40	2.13	0.82
ZHENG JF, 2021, CANCER CELL INT	10.1186/s12935-021-02076-7	2021	8	27	29.63	2.13	1.11
ZHANG ZH, 2021, BMC MED	10.1186/s12916-021-02148-5	2021	8	23	34.78	2.13	0.95
DU YY, 2021, ACS NANO	10.1021/acsnano.1c05547	2021	8	39	20.51	2.13	1.61
CAO YY, 2021, GASTROENTEROLOGY	10.1053/j.gastro.2021.08.003	2021	8	125	6.4	2.13	5.15
LIU Y, 2022, ACS CENTRAL SCI	10.1021/acscentsci.2c00107	2022	8	52	15.38	7.43	4.84
CAI J, 2022, MOL THER-ONCOLYTICS	10.1016/j.omto.2022.02.021	2022	8	43	18.6	7.43	4
SUN LC, 2022, PROTEIN CELL	10.1007/s13238-021-00846-7	2022	8	231	3.46	7.43	21.51
YANG H, 2022, J ADV RES	10.1016/j.jare.2021.10.001	2022	8	99	8.08	7.43	9.22
TANNE A, 2015, P NATL ACAD SCI USA	10.1073/pnas.1517584112	2015	7	52	13.46	3.44	0.83
GOODIER JL, 2016, MOBILE DNA-UK	10.1186/s13100-016-0070-z	2016	7	279	2.51	6.13	6.06
PAN F, 2017, NAT COMMUN	10.1038/ncomms15102	2017	7	74	9.46	2.79	1.25
BOWMAN RL, 2017, CSH PERSPECT MED	10.1101/cshperspect.a026518	2017	7	63	11.11	2.79	1.06
SOLOVYOV A, 2018, CELL REP	10.1016/j.celrep.2018.03.042	2018	7	61	11.48	2.91	1.03
CHANG GQ, 2019, CYTOKINE	10.1016/j.cyto.2018.06.018	2019	7	22	31.82	1.44	0.4
LÓPEZ-MOYADO IF, 2019, P NATL ACAD SCI USA	10.1073/pnas.1903059116	2019	7	65	10.77	1.44	1.18
ZHAO ZC, 2020, J HEPATOL	10.1016/j.jhep.2020.04.009	2020	7	91	7.69	1.43	2.61
LUO Y, 2020, CELL TRANSPLANT	10.1177/0963689720946653	2020	7	22	31.82	1.43	0.63
WANG XS, 2021, LIFE SCI	10.1016/j.lfs.2020.118734	2021	7	16	43.75	1.87	0.66
CAI CJ, 2021, FRONT ONCOL	10.3389/fonc.2021.615296	2021	7	16	43.75	1.87	0.66
WANG J, 2021, INT J BIOL SCI	10.7150/ijbs.58514	2021	7	19	36.84	1.87	0.78
AI YL, 2021, J IMMUNOL RES	10.1155/2021/6149558	2021	7	31	22.58	1.87	1.28
YUAN H, 2021, FRONT IMMUNOL	10.3389/fimmu.2021.800268	2021	7	37	18.92	1.87	1.52
LI R, 2021, FRONT MOL BIOSCI	10.3389/fmolb.2021.644620	2021	7	29	24.14	1.87	1.19
ZHANG YY, 2021, FRONT ONCOL	10.3389/fonc.2021.710767	2021	7	25	28	1.87	1.03
XU TB, 2021, FRONT GENET	10.3389/fgene.2021.609174	2021	7	15	46.67	1.87	0.62
ZHANG XQ, 2021, FRONT CELL DEV BIOL	10.3389/fcell.2021.686675	2021	7	14	50	1.87	0.58
CHENG YM, 2021, CANCER CELL	10.1016/j.ccell.2021.04.017	2021	7	110	6.36	1.87	4.53
CHEN Z, 2021, ONCOGENE	10.1038/s41388-021-01818-1	2021	7	33	21.21	1.87	1.36
GU XY, 2021, FRONT CELL DEV BIOL	10.3389/fcell.2021.727935	2021	7	17	41.18	1.87	0.7
LV HW, 2021, CELL METAB	10.1016/j.cmet.2020.10.021	2021	7	127	5.51	1.87	5.23
SHU B, 2021, CELL DEATH DISCOV	10.1038/s41420-021-00756-x	2021	7	51	13.73	1.87	2.1
XIONG W, 2022, FRONT IMMUNOL	10.3389/fimmu.2022.819080	2022	7	11	63.64	6.5	1.02
WANG LJ, 2022, FRONT CELL DEV BIOL	10.3389/fcell.2021.727595	2022	7	12	58.33	6.5	1.12
ZHAO MX, 2022, FRONT IMMUNOL	10.3389/fimmu.2022.805967	2022	7	18	38.89	6.5	1.68
LIU Y, 2022, FRONT CELL DEV BIOL	10.3389/fcell.2022.842220	2022	7	10	70	6.5	0.93
GAO ZJ, 2022, FRONT IMMUNOL	10.3389/fimmu.2022.795240	2022	7	22	31.82	6.5	2.05
MUTO H, 2014, BLOOD CANCER J	10.1038/bcj.2014.83	2014	6	68	8.82	5.13	1.65
WICHMANN G, 2015, INT J CANCER	10.1002/ijc.29649	2015	6	164	3.66	2.95	2.63
AGIRRE X, 2015, GENOME RES	10.1101/gr.180240.114	2015	6	100	6	2.95	1.6
ALINARI L, 2015, BLOOD	10.1182/blood-2014-12-619783	2015	6	114	5.26	2.95	1.83
LEVINE AJ, 2016, BIOESSAYS	10.1002/bies.201600031	2016	6	49	12.24	5.25	1.06
SIEBENKÄS C, 2017, PLOS ONE	10.1371/journal.pone.0179501	2017	6	71	8.45	2.39	1.2
GOOD CR, 2018, CANCER RES	10.1158/0008-5472.CAN-17-2082	2018	6	85	7.06	2.49	1.43
ALZRIGAT M, 2018, SEMIN CANCER BIOL	10.1016/j.semcancer.2017.09.007	2018	6	56	10.71	2.49	0.94
GILLBERG L, 2019, CLIN EPIGENETICS	10.1186/s13148-019-0739-5	2019	6	42	14.29	1.23	0.77
AI LS, 2019, MOL CANCER	10.1186/s12943-019-1011-5	2019	6	95	6.32	1.23	1.73
OROUJI E, 2020, CANCERS	10.3390/cancers12010202	2020	6	35	17.14	1.23	1
XU NZ, 2020, J CANCER	10.7150/jca.41193	2020	6	16	37.5	1.23	0.46
JIANG S, 2020, COMMUN BIOL	10.1038/s42003-020-01391-5	2020	6	45	13.33	1.23	1.29
LIO CWJ, 2020, J BIOSCIENCES	10.1007/s12038-019-9973-4	2020	6	43	13.95	1.23	1.23
MA ZH, 2021, EPIGENETICS-US	10.1080/15592294.2020.1827722	2021	6	20	30	1.6	0.82
XU XW, 2021, J INFLAMM RES	10.2147/JIR.S320449	2021	6	25	24	1.6	1.03
CAI ZQ, 2021, ANN TRANSL MED	10.21037/atm-21-3139	2021	6	10	60	1.6	0.41
SUN MY, 2021, FRONT IMMUNOL	10.3389/fimmu.2021.739768	2021	6	13	46.15	1.6	0.54
ZENG HQ, 2021, FRONT CELL DEV BIOL	10.3389/fcell.2021.698388	2021	6	15	40	1.6	0.62
XIA TL, 2021, EMBO REP	10.15252/embr.202050128	2021	6	57	10.53	1.6	2.35
ZHANG CY, 2021, J CELL MOL MED	10.1111/jcmm.16818	2021	6	19	31.58	1.6	0.78
ZHANG PL, 2021, FRONT CELL DEV BIOL	10.3389/fcell.2021.703629	2021	6	14	42.86	1.6	0.58
MA TM, 2021, FRONT GENET	10.3389/fgene.2021.726369	2021	6	9	66.67	1.6	0.37
ZHONG CAH, 2021, CLIN TRANSL MED	10.1002/ctm2.424	2021	6	28	21.43	1.6	1.15
ZHOU WW, 2022, CRIT REV CL LAB SCI	10.1080/10408363.2021.2002256	2022	6	34	17.65	5.57	3.17
NIE K, 2022, FRONT CELL DEV BIOL	10.3389/fcell.2021.782636	2022	6	23	26.09	5.57	2.14
ZHAO ZY, 2022, FRONT MOL BIOSCI	10.3389/fmolb.2022.842833	2022	6	25	24	5.57	2.33
XU ZP, 2022, FRONT IMMUNOL	10.3389/fimmu.2022.869759	2022	6	18	33.33	5.57	1.68
ZHANG CH, 2022, FRONT GENET	10.3389/fgene.2022.907754	2022	6	13	46.15	5.57	1.21
BAO Y, 2023, GUT	10.1136/gutjnl-2022-328845	2023	6	49	12.24	30.93	11.6
LEE KS, 2014, ONCOTARGET	10.18632/oncotarget.2047	2014	5	56	8.93	4.27	1.36
HERNÁNDEZ-SÁNCHEZ M, 2014, BIOMED RES INT	10.1155/2014/814294	2014	5	11	45.45	4.27	0.27
NESTOR CE, 2015, GENOME BIOL	10.1186/s13059-014-0576-y	2015	5	116	4.31	2.45	1.86
LI LL, 2016, SCI REP-UK	10.1038/srep26591	2016	5	59	8.47	4.38	1.28
ZHAO ED, 2016, NAT IMMUNOL	10.1038/ni.3313	2016	5	297	1.68	4.38	6.45
SUBHASH S, 2016, CLIN EPIGENETICS	10.1186/s13148-016-0274-6	2016	5	43	11.63	4.38	0.93
LUO YH, 2016, CIRC RES	10.1161/CIRCRESAHA.115.307674	2016	5	65	7.69	4.38	1.41
DI MEO A, 2017, MOL CANCER	10.1186/s12943-017-0644-5	2017	5	257	1.95	1.99	4.34
MARÇAIS A, 2017, ONCOTARGET	10.18632/oncotarget.13665	2017	5	20	25	1.99	0.34
MOULY E, 2018, BLOOD ADV	10.1182/bloodadvances.2017014118	2018	5	35	14.29	2.08	0.59
DE SMEDT E, 2018, FRONT ONCOL	10.3389/fonc.2018.00566	2018	5	38	13.16	2.08	0.64
ZENG H, 2018, J AM CHEM SOC	10.1021/jacs.8b08297	2018	5	67	7.46	2.08	1.13
MARRUGO-RAMÍREZ J, 2018, INT J MOL SCI	10.3390/ijms19102877	2018	5	254	1.97	2.08	4.27
MENG TG, 2019, FASEB J	10.1096/fj.201800719R	2019	5	54	9.26	1.03	0.98
EHRLICH M, 2019, EPIGENETICS-US	10.1080/15592294.2019.1638701	2019	5	203	2.46	1.03	3.7
JAIN K, 2019, ARCH BIOCHEM BIOPHYS	10.1016/j.abb.2019.02.014	2019	5	49	10.2	1.03	0.89
PEI YQ, 2020, ONCOTARGETS THER	10.2147/OTT.S267344	2020	5	17	29.41	1.02	0.49
MUTHUSAMY S, 2020, GENE	10.1016/j.gene.2020.144415	2020	5	20	25	1.02	0.57
LU JH, 2020, FRONT ONCOL	10.3389/fonc.2020.01105	2020	5	19	26.32	1.02	0.54
CAO F, 2020, CLIN EPIGENETICS	10.1186/s13148-020-00898-2	2020	5	31	16.13	1.02	0.89
VILLANUEVA L, 2020, TRENDS IMMUNOL	10.1016/j.it.2020.06.002	2020	5	122	4.1	1.02	3.49
GUO LT, 2021, FRONT IMMUNOL	10.3389/fimmu.2021.773570	2021	5	22	22.73	1.33	0.91
MA J, 2021, AGING-US	10.18632/aging.203157	2021	5	18	27.78	1.33	0.74
ZHAO Y, 2021, ARTIF CELL NANOMED B	10.1080/21691401.2021.1912759	2021	5	17	29.41	1.33	0.7
XU WH, 2021, FRONT ONCOL	10.3389/fonc.2021.709579	2021	5	11	45.45	1.33	0.45
ZHOU D, 2021, MOL ONCOL	10.1002/1878-0261.12898	2021	5	51	9.8	1.33	2.1
ZHENG FC, 2021, BIOMARK RES	10.1186/s40364-021-00285-w	2021	5	16	31.25	1.33	0.66
ZHANG Y, 2021, INT J BIOL SCI	10.7150/ijbs.62168	2021	5	13	38.46	1.33	0.54
XU YT, 2021, FRONT CELL DEV BIOL	10.3389/fcell.2021.681745	2021	5	13	38.46	1.33	0.54
HU Y, 2021, FRONT MED-LAUSANNE	10.3389/fmed.2021.667543	2021	5	10	50	1.33	0.41
DONG SH, 2021, CANCER COMMUN	10.1002/cac2.12161	2021	5	24	20.83	1.33	0.99
LI SS, 2021, FRONT ONCOL	10.3389/fonc.2021.704543	2021	5	8	62.5	1.33	0.33
LI F, 2021, FRONT ONCOL	10.3389/fonc.2021.729887	2021	5	9	55.56	1.33	0.37
ZHENG J, 2021, J CLIN LAB ANAL	10.1002/jcla.23951	2021	5	27	18.52	1.33	1.11
FENG Y, 2021, CELL MOL GASTROENTER	10.1016/j.jcmgh.2021.05.007	2021	5	39	12.82	1.33	1.61
XU X, 2021, FRONT ONCOL	10.3389/fonc.2021.631803	2021	5	13	38.46	1.33	0.54
ZHAO JL, 2021, MOL CANCER	10.1186/s12943-021-01343-5	2021	5	65	7.69	1.33	2.68
CAI Z, 2021, ESMO OPEN	10.1016/j.esmoop.2020.100021	2021	5	13	38.46	1.33	0.54
QU SM, 2021, BMC CANCER	10.1186/s12885-021-08449-5	2021	5	39	12.82	1.33	1.61
HUANG ZD, 2021, FRONT GENET	10.3389/fgene.2021.748279	2021	5	14	35.71	1.33	0.58
CONG BY, 2021, PROTEIN CELL	10.1007/s13238-020-00796-6	2021	5	50	10	1.33	2.06
ZHANG FS, 2022, J HEMATOL ONCOL	10.1186/s13045-022-01304-5	2022	5	33	15.15	4.64	3.07
CHEN XM, 2022, EXP HEMATOL ONCOL	10.1186/s40164-022-00269-y	2022	5	30	16.67	4.64	2.79
XU ZY, 2022, FRONT ONCOL	10.3389/fonc.2022.970367	2022	5	12	41.67	4.64	1.12
JIANG F, 2022, OXID MED CELL LONGEV	10.1155/2022/2930310	2022	5	25	20	4.64	2.33
YU GP, 2022, FRONT IMMUNOL	10.3389/fimmu.2022.914577	2022	5	22	22.73	4.64	2.05
TANG WH, 2022, CELL DEATH DISCOV	10.1038/s41420-022-01286-w	2022	5	20	25	4.64	1.86
WEI C, 2022, FRONT IMMUNOL	10.3389/fimmu.2022.849592	2022	5	38	13.16	4.64	3.54
DONG K, 2022, FRONT IMMUNOL	10.3389/fimmu.2022.874792	2022	5	17	29.41	4.64	1.58
PAN JS, 2022, J EXP CLIN CANC RES	10.1186/s13046-021-02227-8	2022	5	40	12.5	4.64	3.72
TONG XY, 2022, FRONT ONCOL	10.3389/fonc.2022.788801	2022	5	14	35.71	4.64	1.3
SROUR N, 2022, CELL REP	10.1016/j.celrep.2022.110582	2022	5	26	19.23	4.64	2.42
HUANG YC, 2022, FRONT GENET	10.3389/fgene.2022.816173	2022	5	10	50	4.64	0.93
QI L, 2022, FRONT IMMUNOL	10.3389/fimmu.2022.921223	2022	5	14	35.71	4.64	1.3
LIU L, 2022, FRONT GENET	10.3389/fgene.2022.892589	2022	5	11	45.45	4.64	1.02
JIA GZ, 2022, INT IMMUNOPHARMACOL	10.1016/j.intimp.2022.108586	2022	5	16	31.25	4.64	1.49
LEE HS, 2014, ONCOTARGET	10.18632/oncotarget.1927	2014	4	57	7.02	3.42	1.38
MAMRUT S, 2015, EPIGENETICS-US	10.1080/15592294.2015.1084462	2015	4	44	9.09	1.96	0.71
SHINOZAKI-USHIKU A, 2015, INT J ONCOL	10.3892/ijo.2015.2856	2015	4	206	1.94	1.96	3.3
OLINSKI R, 2016, MUTAT RES-REV MUTAT	10.1016/j.mrrev.2016.02.001	2016	4	66	6.06	3.5	1.43
BAO Y, 2016, CLIN REV ALLERG IMMU	10.1007/s12016-015-8494-7	2016	4	35	11.43	3.5	0.76
RUPAIMOOLE R, 2016, CANCER DISCOV	10.1158/2159-8290.CD-15-0893	2016	4	517	0.77	3.5	11.23
HU JJ, 2016, SCI REP-UK	10.1038/srep23521	2016	4	140	2.86	3.5	3.04
RENGASAMY M, 2017, NUCLEIC ACIDS RES	10.1093/nar/gkx727	2017	4	49	8.16	1.59	0.83
JIANG X, 2017, NAT COMMUN	10.1038/s41467-017-02290-w	2017	4	43	9.3	1.59	0.73
ZEMMOUR D, 2017, P NATL ACAD SCI USA	10.1073/pnas.1700946114	2017	4	120	3.33	1.59	2.03
STARCZAK M, 2018, J TRANSL MED	10.1186/s12967-018-1581-9	2018	4	29	13.79	1.66	0.49
FRANZEN A, 2018, ONCOTARGET	10.18632/oncotarget.23080	2018	4	50	8	1.66	0.84
BANNERT N, 2018, FRONT MICROBIOL	10.3389/fmicb.2018.00178	2018	4	70	5.71	1.66	1.18
GUO Y, 2018, CARCINOGENESIS	10.1093/carcin/bgy043	2018	4	81	4.94	1.66	1.36
LI YS, 2018, NUCLEIC ACIDS RES	10.1093/nar/gkx1311	2018	4	83	4.82	1.66	1.4
SANDERS MA, 2018, BLOOD	10.1182/blood-2018-05-852566	2018	4	81	4.94	1.66	1.36
CHEN B, 2019, MOL BIOL REP-a	10.1007/s11033-018-4471-6	2019	4	19	21.05	0.82	0.35
CHEN JX, 2019, RNA BIOL	10.1080/15476286.2019.1620060	2019	4	48	8.33	0.82	0.87
LERUSTE A, 2019, CANCER CELL	10.1016/j.ccell.2019.10.008	2019	4	91	4.4	0.82	1.66
BANERJEE S, 2019, P NATL ACAD SCI USA	10.1073/pnas.1815071116	2019	4	47	8.51	0.82	0.86
QIN Y, 2019, ONCOGENE	10.1038/s41388-018-0451-5	2019	4	142	2.82	0.82	2.59
EICHELBERG MR, 2019, MBIO	10.1128/mBio.01332-19	2019	4	25	16	0.82	0.46
SHEN HF, 2020, BIOMARK RES	10.1186/s40364-020-00203-6	2020	4	33	12.12	0.82	0.95
CESCON DW, 2020, NAT CANCER	10.1038/s43018-020-0043-5	2020	4	291	1.37	0.82	8.33
FRÖHLICH A, 2020, EBIOMEDICINE	10.1016/j.ebiom.2020.102962	2020	4	29	13.79	0.82	0.83
OHTANI H, 2020, CANCER RES	10.1158/0008-5472.CAN-19-1696	2020	4	29	13.79	0.82	0.83
ZHANG HJ, 2021, FRONT CELL DEV BIOL	10.3389/fcell.2021.651575	2021	4	8	50	1.07	0.33
JING FY, 2021, FRONT CELL DEV BIOL	10.3389/fcell.2021.683254	2021	4	15	26.67	1.07	0.62
XU J, 2021, PLOS PATHOG	10.1371/journal.ppat.1009530	2021	4	31	12.9	1.07	1.28
WU P, 2021, CELL DEATH DIS	10.1038/s41419-021-03558-2	2021	4	68	5.88	1.07	2.8
LIU F, 2021, J ONCOL	10.1155/2021/9987376	2021	4	10	40	1.07	0.41
ZHANG YJ, 2021, ANN TRANSL MED	10.21037/atm-21-4712	2021	4	12	33.33	1.07	0.49
HU YH, 2021, SCI REP-UK	10.1038/s41598-021-97362-9	2021	4	8	50	1.07	0.33
ZHU HL, 2021, FRONT ONCOL	10.3389/fonc.2021.714267	2021	4	15	26.67	1.07	0.62
WANG QY, 2021, MOL GENET GENOM MED	10.1002/mgg3.1547	2021	4	22	18.18	1.07	0.91
LIU PY, 2021, NAT CELL BIOL	10.1038/s41556-021-00656-3	2021	4	76	5.26	1.07	3.13
ZHENG JL, 2021, BIOMED RES INT	10.1155/2021/9959212	2021	4	12	33.33	1.07	0.49
LI H, 2021, MOL THER NUCL ACIDS	10.1016/j.omtn.2021.02.001	2021	4	22	18.18	1.07	0.91
LIU JF, 2021, CANCER CELL INT	10.1186/s12935-021-02163-9	2021	4	16	25	1.07	0.66
YU XS, 2021, FRONT CELL DEV BIOL	10.3389/fcell.2021.748442	2021	4	8	50	1.07	0.33
LIN YX, 2021, BIOMED RES INT	10.1155/2021/5516100	2021	4	12	33.33	1.07	0.49
KIM GW, 2021, P NATL ACAD SCI USA	10.1073/pnas.2019455118	2021	4	51	7.84	1.07	2.1
ZHOU YR, 2021, FRONT CELL DEV BIOL	10.3389/fcell.2021.715674	2021	4	10	40	1.07	0.41
XIE JY, 2021, FRONT IMMUNOL	10.3389/fimmu.2021.760747	2021	4	11	36.36	1.07	0.45
ZONG X, 2021, NUCLEIC ACIDS RES	10.1093/nar/gkab343	2021	4	71	5.63	1.07	2.92
XU WH, 2021, FRONT CELL DEV BIOL	10.3389/fcell.2021.772436	2021	4	8	50	1.07	0.33
ZHAO JX, 2021, RECENT PAT ANTI-CANC	10.2174/1574892816666210204125155	2021	4	11	36.36	1.07	0.45
YAN GY, 2021, FRONT ONCOL	10.3389/fonc.2021.670490	2021	4	20	20	1.07	0.82
RAO X, 2021, IUBMB LIFE	10.1002/iub.2438	2021	4	51	7.84	1.07	2.1
YANG ZM, 2021, AM J CANCER RES		2021	4	26	15.38	1.07	1.07
BENSBERG M, 2021, P NATL ACAD SCI USA	10.1073/pnas.2110758118	2021	4	27	14.81	1.07	1.11
MA TM, 2021, BMC CANCER	10.1186/s12885-021-08981-4	2021	4	12	33.33	1.07	0.49
WENG CY, 2021, FRONT ONCOL	10.3389/fonc.2021.763027	2021	4	12	33.33	1.07	0.49
LIU TS, 2021, FRONT CELL DEV BIOL	10.3389/fcell.2021.779367	2021	4	9	44.44	1.07	0.37
MOREL KL, 2021, NAT CANCER	10.1038/s43018-021-00185-w	2021	4	111	3.6	1.07	4.57
QU SQ, 2021, CANCER MED-US	10.1002/cam4.3574	2021	4	21	19.05	1.07	0.86
BAMEZAI S, 2021, LEUKEMIA	10.1038/s41375-020-0864-3	2021	4	24	16.67	1.07	0.99
CHEN R, 2021, CANCER DISCOV	10.1158/2159-8290.CD-21-0506	2021	4	51	7.84	1.07	2.1
ZHANG MW, 2021, SIGNAL TRANSDUCT TAR	10.1038/s41392-021-00769-z	2021	4	42	9.52	1.07	1.73
WANG L, 2022, FRONT CELL DEV BIOL	10.3389/fcell.2022.842835	2022	4	9	44.44	3.71	0.84
GU ZT, 2022, FRONT CELL DEV BIOL	10.3389/fcell.2022.822011	2022	4	13	30.77	3.71	1.21
YIN TF, 2022, BMC MED GENOMICS	10.1186/s12920-022-01207-x	2022	4	11	36.36	3.71	1.02
DONG ML, 2022, FRONT CELL DEV BIOL	10.3389/fcell.2022.785058	2022	4	8	50	3.71	0.74
FAN YF, 2022, J INFLAMM RES	10.2147/JIR.S356841	2022	4	11	36.36	3.71	1.02
LI W, 2022, MOL CANCER	10.1186/s12943-022-01652-3	2022	4	16	25	3.71	1.49
HU JY, 2022, HUM CELL	10.1007/s13577-022-00769-3	2022	4	11	36.36	3.71	1.02
LIU TS, 2022, ANN TRANSL MED	10.21037/atm-22-500	2022	4	13	30.77	3.71	1.21
GE FF, 2022, FRONT PHARMACOL	10.3389/fphar.2022.1002565	2022	4	14	28.57	3.71	1.3
JI HH, 2022, FRONT IMMUNOL	10.3389/fimmu.2022.976107	2022	4	19	21.05	3.71	1.77
YANG H, 2022, FRONT IMMUNOL	10.3389/fimmu.2022.961457	2022	4	10	40	3.71	0.93
ZHOU YB, 2022, FRONT ONCOL	10.3389/fonc.2022.824190	2022	4	10	40	3.71	0.93
CHEN M, 2022, FRONT PHARMACOL	10.3389/fphar.2022.900006	2022	4	8	50	3.71	0.74
FANG XJ, 2022, J CLIN LAB ANAL	10.1002/jcla.24303	2022	4	11	36.36	3.71	1.02
LI X, 2022, CANCER SCI	10.1111/cas.15332	2022	4	10	40	3.71	0.93
SONG W, 2022, FRONT IMMUNOL	10.3389/fimmu.2022.740960	2022	4	14	28.57	3.71	1.3
ZHANG LX, 2022, ADV FUNCT MATER	10.1002/adfm.202107195	2022	4	18	22.22	3.71	1.68
ZENG X, 2022, FREE RADICAL BIO MED	10.1016/j.freeradbiomed.2022.03.031	2022	4	29	13.79	3.71	2.7
ZHANG WC, 2022, FRONT ONCOL	10.3389/fonc.2022.929363	2022	4	9	44.44	3.71	0.84
LIU ZH, 2022, DRUG RESIST UPDATE	10.1016/j.drup.2022.100886	2022	4	46	8.7	3.71	4.28
MING J, 2022, FRONT GENET	10.3389/fgene.2022.871899	2022	4	17	23.53	3.71	1.58
YU RD, 2022, INT J BIOL SCI	10.7150/ijbs.70674	2022	4	18	22.22	3.71	1.68
SUN SC, 2022, CELL DEATH DIS	10.1038/s41419-022-04524-2	2022	4	53	7.55	3.71	4.93
SONG ZW, 2022, FRONT ONCOL	10.3389/fonc.2022.1004212	2022	4	23	17.39	3.71	2.14
HU XL, 2022, CLIN EPIGENETICS	10.1186/s13148-022-01233-7	2022	4	9	44.44	3.71	0.84
OUYANG WH, 2022, FRONT CELL DEV BIOL	10.3389/fcell.2021.758777	2022	4	23	17.39	3.71	2.14
YOU Q, 2023, ADV MATER	10.1002/adma.202204910	2023	4	28	14.29	20.62	6.63
GUAN H, 2023, CELL DEATH DIS	10.1038/s41419-023-05570-0	2023	4	14	28.57	20.62	3.32
HU ZQ, 2023, MOL CANCER	10.1186/s12943-023-01759-1	2023	4	72	5.56	20.62	17.05
LIU HN, 2023, GUT	10.1136/gutjnl-2022-327230	2023	4	32	12.5	20.62	7.58
VAIOPOULOS AG, 2014, BBA-MOL BASIS DIS	10.1016/j.bbadis.2014.02.006	2014	3	87	3.45	2.56	2.11
MA D, 2014, SCI REP-UK	10.1038/srep06331	2014	3	21	14.29	2.56	0.51
YAN M, 2014, NAT COMMUN	10.1038/ncomms4661	2014	3	62	4.84	2.56	1.5
HOLDENRIEDER S, 2014, ANTICANCER RES		2014	3	31	9.68	2.56	0.75
ZAN H, 2015, FRONT IMMUNOL	10.3389/fimmu.2015.00631	2015	3	68	4.41	1.47	1.09
MARQUITZ AR, 2015, J VIROL	10.1128/JVI.01492-15	2015	3	58	5.17	1.47	0.93
ALMAMUN M, 2015, EPIGENETICS-US	10.1080/15592294.2015.1078050	2015	3	50	6	1.47	0.8
LE DANTEC C, 2015, VIRUSES-BASEL	10.3390/v7031238	2015	3	27	11.11	1.47	0.43
MARKS DL, 2016, EPIGENOMICS-UK	10.2217/epi-2016-0110	2016	3	56	5.36	2.63	1.22
ZHANG X, 2016, J IMMUNOL	10.4049/jimmunol.1500805	2016	3	76	3.95	2.63	1.65
VAN DAMME M, 2016, CLIN EPIGENETICS	10.1186/s13148-016-0298-y	2016	3	20	15	2.63	0.43
ZHAO M, 2016, J AUTOIMMUN	10.1016/j.jaut.2016.03.001	2016	3	76	3.95	2.63	1.65
KIM JH, 2016, MEDIAT INFLAMM	10.1155/2016/4028353	2016	3	61	4.92	2.63	1.33
GONG C, 2016, ONCOGENESIS	10.1038/oncsis.2016.23	2016	3	29	10.34	2.63	0.63
PARK SE, 2016, ONCOTARGET	10.18632/oncotarget.9290	2016	3	46	6.52	2.63	1
CHAPPELL G, 2016, MUTAT RES-REV MUTAT	10.1016/j.mrrev.2016.03.004	2016	3	113	2.65	2.63	2.46
HU HY, 2017, BRIT J CANCER	10.1038/bjc.2016.457	2017	3	35	8.57	1.19	0.59
ZANG SB, 2017, J CLIN INVEST	10.1172/JCI92026	2017	3	64	4.69	1.19	1.08
LU Y, 2017, BIOL PROCED ONLINE	10.1186/s12575-017-0051-8	2017	3	26	11.54	1.19	0.44
MAZZONE R, 2017, CLIN EPIGENETICS	10.1186/s13148-017-0358-y	2017	3	112	2.68	1.19	1.89
BADAL B, 2017, JCI INSIGHT	10.1172/jci.insight.92102	2017	3	39	7.69	1.19	0.66
LIAU BB, 2017, CELL STEM CELL	10.1016/j.stem.2016.11.003	2017	3	342	0.88	1.19	5.78
FORREST ME, 2017, CANCER LETT	10.1016/j.canlet.2017.03.040	2017	3	92	3.26	1.19	1.55
NAIR VS, 2017, CLIN EPIGENETICS	10.1186/s13148-018-0539-3	2017	3	55	5.45	1.19	0.93
RAMAYANTI O, 2017, INT J CANCER	10.1002/ijc.30418	2017	3	43	6.98	1.19	0.73
COLOMBO AR, 2017, SCI REP-UK	10.1038/s41598-017-07356-9	2017	3	24	12.5	1.19	0.41
OHGUCHI H, 2017, LEUKEMIA	10.1038/leu.2017.141	2017	3	60	5	1.19	1.01
GU P, 2017, MOL THER	10.1016/j.ymthe.2017.04.016	2017	3	154	1.95	1.19	2.6
TONGYOO P, 2017, PLOS ONE	10.1371/journal.pone.0177119	2017	3	16	18.75	1.19	0.27
GE GZ, 2018, EMBO REP	10.15252/embr.201745401	2018	3	35	8.57	1.25	0.59
YOON JH, 2018, CANCER LETT	10.1016/j.canlet.2017.12.016	2018	3	129	2.33	1.25	2.17
PEZZUTO F, 2018, INT J MOL SCI	10.3390/ijms19041007	2018	3	52	5.77	1.25	0.87
VRBA L, 2018, EPIGENETICS-US	10.1080/15592294.2017.1412907	2018	3	41	7.32	1.25	0.69
ZAVRIDOU M, 2018, CLIN CHEM	10.1373/clinchem.2018.292318	2018	3	38	7.89	1.25	0.64
JIANG H, 2018, CANCER SCI	10.1111/cas.13598	2018	3	82	3.66	1.25	1.38
ZHANG HH, 2018, CELL	10.1016/j.cell.2018.09.051	2018	3	151	1.99	1.25	2.54
ZHAO WT, 2018, EXP CELL RES	10.1016/j.yexcr.2018.03.003	2018	3	16	18.75	1.25	0.27
ZENG H, 2018, J GENET GENOMICS	10.1016/j.jgg.2018.02.007	2018	3	34	8.82	1.25	0.57
MANSOURI L, 2018, SEMIN CANCER BIOL	10.1016/j.semcancer.2018.02.001	2018	3	35	8.57	1.25	0.59
QIN YF, 2018, J BIOCHEM	10.1093/jb/mvx080	2018	3	127	2.36	1.25	2.14
QIU L, 2018, J INVEST DERMATOL	10.1016/j.jid.2018.05.007	2018	3	17	17.65	1.25	0.29
CHEN B, 2019, MOL BIOL REP	10.1007/s11033-019-04655-4	2019	3	29	10.34	0.62	0.53
NAKATSUKASA H, 2019, INT IMMUNOL	10.1093/intimm/dxz008	2019	3	41	7.32	0.62	0.75
GAO PT, 2019, J CELL MOL MED	10.1111/jcmm.14252	2019	3	14	21.43	0.62	0.26
WERNIG-ZORC S, 2019, EPIGENET CHROMATIN	10.1186/s13072-018-0252-7	2019	3	16	18.75	0.62	0.29
POOLE CJ, 2019, EPIGENET CHROMATIN	10.1186/s13072-019-0278-5	2019	3	23	13.04	0.62	0.42
UNRUH D, 2019, SCI REP-UK	10.1038/s41598-019-45346-1	2019	3	41	7.32	0.62	0.75
HUANG JY, 2019, CANCERS	10.3390/cancers11111741	2019	3	43	6.98	0.62	0.78
ZHANG Q, 2020, BIOMED RES INT-UK	10.1155/2020/8826456	2020	3	14	21.43	0.61	0.4
HAO JD, 2020, BIOSCIENCE REP	10.1042/BSR20192933	2020	3	8	37.5	0.61	0.23
YUE XJ, 2020, BLOOD	10.1182/blood.2019004158	2020	3	33	9.09	0.61	0.95
LI SQ, 2020, EMBO REP	10.15252/embr.201949425	2020	3	24	12.5	0.61	0.69
CHEN LL, 2020, SCI ADV	10.1126/sciadv.abc9730	2020	3	32	9.38	0.61	0.92
STROBL CD, 2020, MOL CANCER THER	10.1158/1535-7163.MCT-19-0189	2020	3	24	12.5	0.61	0.69
LUO QZ, 2020, CANCERS	10.3390/cancers12103054	2020	3	25	12	0.61	0.72
NAIR VS, 2020, CLIN EPIGENETICS	10.1186/s13148-020-0808-9	2020	3	34	8.82	0.61	0.97
GUO ZX, 2020, FRONT GENET	10.3389/fgene.2020.00547	2020	3	19	15.79	0.61	0.54
TIFFEN J, 2020, J INVEST DERMATOL	10.1016/j.jid.2020.02.042	2020	3	42	7.14	0.61	1.2
LU LG, 2020, ORAL ONCOL	10.1016/j.oraloncology.2019.104554	2020	3	19	15.79	0.61	0.54
ZHAO H, 2021, MED SCI MONITOR	10.12659/MSM.930994	2021	3	4	75	0.8	0.16
LIN GT, 2021, BIOENGINEERED	10.1080/21655979.2021.1937910	2021	3	5	60	0.8	0.21
HUANG ZD, 2021, FRONT IMMUNOL	10.3389/fimmu.2021.765723	2021	3	7	42.86	0.8	0.29
HUANG LT, 2021, INT J MOL SCI	10.3390/ijms22042134	2021	3	8	37.5	0.8	0.33
GU J, 2021, FRONT GENET	10.3389/fgene.2021.671179	2021	3	8	37.5	0.8	0.33
LI T, 2021, J INFLAMM RES	10.2147/JIR.S327152	2021	3	22	13.64	0.8	0.91
ZHOU B, 2021, FRONT IMMUNOL	10.3389/fimmu.2021.698236	2021	3	5	60	0.8	0.21
LV WC, 2021, J TRANSL MED	10.1186/s12967-021-03196-4	2021	3	29	10.34	0.8	1.19
GHAZI T, 2021, EPIGENETICS-US	10.1080/15592294.2020.1788324	2021	3	32	9.38	0.8	1.32
YANG BS, 2021, OXID MED CELL LONGEV	10.1155/2021/6545728	2021	3	27	11.11	0.8	1.11
YU ZL, 2021, BIOL PROCED ONLINE	10.1186/s12575-021-00152-w	2021	3	10	30	0.8	0.41
DAI XY, 2021, FRONT ONCOL	10.3389/fonc.2021.635329	2021	3	41	7.32	0.8	1.69
JIN M, 2021, CANCER LETT	10.1016/j.canlet.2021.07.022	2021	3	21	14.29	0.8	0.86
QIN Q, 2021, ANN TRANSL MED	10.21037/atm-21-3404	2021	3	5	60	0.8	0.21
ZHANG LM, 2021, PHARMACOGEN PERS MED	10.2147/PGPM.S332683	2021	3	7	42.86	0.8	0.29
QU F, 2021, FRONT MOL BIOSCI	10.3389/fmolb.2021.645823	2021	3	16	18.75	0.8	0.66
HAN TH, 2021, CANCER CELL INT	10.1186/s12935-021-02146-w	2021	3	17	17.65	0.8	0.7
ZHANG HL, 2021, FRONT ONCOL	10.3389/fonc.2021.697949	2021	3	11	27.27	0.8	0.45
LV WC, 2021, FRONT ONCOL	10.3389/fonc.2021.745719	2021	3	27	11.11	0.8	1.11
LIU XS, 2021, FRONT ONCOL	10.3389/fonc.2021.665388	2021	3	25	12	0.8	1.03
CHAO YN, 2021, FRONT IMMUNOL	10.3389/fimmu.2021.627455	2021	3	17	17.65	0.8	0.7
BECHARA R, 2021, SCI IMMUNOL	10.1126/sciimmunol.abd1287	2021	3	41	7.32	0.8	1.69
PARIKH AR, 2021, NAT CANCER	10.1038/s43018-021-00269-7	2021	3	117	2.56	0.8	4.82
MCDONALD JI, 2021, CANCER RES	10.1158/0008-5472.CAN-20-4243	2021	3	15	20	0.8	0.62
MU XY, 2021, MOL IMMUNOL	10.1016/j.molimm.2021.06.012	2021	3	16	18.75	0.8	0.66
DING WB, 2021, HEPATOLOGY	10.1002/hep.31850	2021	3	44	6.82	0.8	1.81
CAI Y, 2021, FRONT IMMUNOL	10.3389/fimmu.2021.704965	2021	3	31	9.68	0.8	1.28
ZHAO HY, 2021, MOL THER-NUCL ACIDS	10.1016/j.omtn.2020.12.024	2021	3	49	6.12	0.8	2.02
XU J, 2021, MOL CELL	10.1016/j.molcel.2021.09.011	2021	3	73	4.11	0.8	3.01
ZHOU XL, 2021, CANCER DISCOV	10.1158/2159-8290.CD-20-1741	2021	3	79	3.8	0.8	3.25
ZHANG M, 2021, PHARMACOGEN PERS MED	10.2147/PGPM.S333838	2021	3	9	33.33	0.8	0.37
EHX G, 2021, IMMUNITY	10.1016/j.immuni.2021.03.001	2021	3	48	6.25	0.8	1.98
CHEN HY, 2021, CLIN EPIGENETICS	10.1186/s13148-020-00973-8	2021	3	11	27.27	0.8	0.45
ZHENG PX, 2022, FRONT ENDOCRINOL	10.3389/fendo.2022.972341	2022	3	12	25	2.79	1.12
HAN SY, 2022, CANCER MED-US	10.1002/cam4.4531	2022	3	7	42.86	2.79	0.65
ELSABBAGH RA, 2022, CELL COMMUN SIGNAL	10.1186/s12964-022-00939-8	2022	3	13	23.08	2.79	1.21
LIU ZJ, 2022, FRONT IMMUNOL	10.3389/fimmu.2021.762243	2022	3	13	23.08	2.79	1.21
JIN LM, 2022, CLIN EXP PHARMACOL P	10.1111/1440-1681.13608	2022	3	8	37.5	2.79	0.74
ZHENG HM, 2022, LIVER INT	10.1111/liv.15240	2022	3	26	11.54	2.79	2.42
ZHAO K, 2022, FRONT IMMUNOL	10.3389/fimmu.2022.955848	2022	3	9	33.33	2.79	0.84
CHEN SR, 2022, FRONT ONCOL	10.3389/fonc.2022.935239	2022	3	4	75	2.79	0.37
YUN D, 2022, FRONT CELL DEV BIOL	10.3389/fcell.2022.975684	2022	3	7	42.86	2.79	0.65
XIAO K, 2022, BIOENGINEERED	10.1080/21655979.2021.1999550	2022	3	18	16.67	2.79	1.68
ZHANG JH, 2022, FRONT IMMUNOL	10.3389/fimmu.2022.844778	2022	3	18	16.67	2.79	1.68
DONG L, 2022, J CELL PHYSIOL	10.1002/jcp.30576	2022	3	10	30	2.79	0.93
ZHANG WY, 2022, FRONT IMMUNOL	10.3389/fimmu.2022.888650	2022	3	13	23.08	2.79	1.21
GAO YZ, 2022, J TRANSL MED	10.1186/s12967-022-03395-7	2022	3	22	13.64	2.79	2.05
ZHANG YD, 2022, FRONT CELL DEV BIOL	10.3389/fcell.2022.807129	2022	3	4	75	2.79	0.37
PAL R, 2022, IMMUNOBIOLOGY	10.1016/j.imbio.2022.152259	2022	3	9	33.33	2.79	0.84
YIN HF, 2022, FRONT IMMUNOL	10.3389/fimmu.2022.967921	2022	3	12	25	2.79	1.12
CHEN YJ, 2022, FRONT ONCOL	10.3389/fonc.2022.789283	2022	3	10	30	2.79	0.93
XU JY, 2022, FRONT IMMUNOL	10.3389/fimmu.2021.809808	2022	3	10	30	2.79	0.93
YAO YT, 2022, GLAND SURG	10.21037/gs-21-859	2022	3	6	50	2.79	0.56
LI CF, 2022, CANCER BIOMARK	10.3233/CBM-203103	2022	3	8	37.5	2.79	0.74
YANG S, 2022, FRONT ONCOL	10.3389/fonc.2022.934928	2022	3	12	25	2.79	1.12
XIE GY, 2022, ACTA PHARM SIN B	10.1016/j.apsb.2021.08.028	2022	3	40	7.5	2.79	3.72
LI ZY, 2022, DIS MARKERS	10.1155/2022/3117359	2022	3	6	50	2.79	0.56
MAO SS, 2022, J ONCOL	10.1155/2022/1285632	2022	3	6	50	2.79	0.56
LOPEZ-BERTONI H, 2022, SIGNAL TRANSDUCT TAR	10.1038/s41392-021-00857-0	2022	3	38	7.89	2.79	3.54
CHEN YL, 2022, MOL CANCER	10.1186/s12943-022-01549-1	2022	3	41	7.32	2.79	3.82
WANG T, 2022, FRONT GENET	10.3389/fgene.2022.929035	2022	3	8	37.5	2.79	0.74
SHAO JM, 2022, SCI REP-UK	10.1038/s41598-022-16685-3	2022	3	13	23.08	2.79	1.21
WANG RL, 2022, FRONT ONCOL	10.3389/fonc.2022.851766	2022	3	4	75	2.79	0.37
JIN ZP, 2022, FRONT GENET	10.3389/fgene.2022.944681	2022	3	11	27.27	2.79	1.02
ZHANG QC, 2023, GENES DIS	10.1016/j.gendis.2021.12.017	2023	3	9	33.33	15.46	2.13
CHENG YF, 2023, CANCER SCI	10.1111/cas.15745	2023	3	9	33.33	15.46	2.13
ZHANG L, 2023, CANCER RES	10.1158/0008-5472.CAN-22-2485	2023	3	13	23.08	15.46	3.08
LIN WZ, 2023, NAT COMMUN	10.1038/s41467-022-35710-7	2023	3	30	10	15.46	7.1
WANG JY, 2014, MUTAT RES-REV MUTAT	10.1016/j.mrrev.2014.09.003	2014	2	37	5.41	1.71	0.9
RALLA B, 2014, CRIT REV CL LAB SCI	10.3109/10408363.2014.914888	2014	2	56	3.57	1.71	1.36
MA L, 2014, WORLD J GASTROENTERO	10.3748/wjg.v20.i2.333	2014	2	83	2.41	1.71	2.01
DE SOUZA A, 2014, J CUTAN PATHOL	10.1111/cup.12411	2014	2	10	20	1.71	0.24
CHOWDHURY B, 2014, ANAL CHIM ACTA	10.1016/j.aca.2014.09.020	2014	2	49	4.08	1.71	1.19
DEB M, 2014, TUMOR BIOL	10.1007/s13277-014-2502-z	2014	2	22	9.09	1.71	0.53
XIE Q, 2014, INT J CANCER	10.1002/ijc.28697	2014	2	80	2.5	1.71	1.94
BROBERG K, 2014, J DEV ORIG HLTH DIS	10.1017/S2040174414000221	2014	2	107	1.87	1.71	2.59
ELLINGER J, 2015, EXPERT REV MOL DIAGN	10.1586/14737159.2015.1019477	2015	2	49	4.08	0.98	0.79
WONG KY, 2015, MOL CANCER	10.1186/s12943-015-0444-8	2015	2	41	4.88	0.98	0.66
NORDLUND J, 2015, CLIN EPIGENETICS	10.1186/s13148-014-0039-z	2015	2	46	4.35	0.98	0.74
MILAVETZ BI, 2015, METHODS MOL BIOL	10.1007/978-1-4939-1804-1_30	2015	2	50	4	0.98	0.8
FENG H, 2015, J HEPATOL	10.1016/j.jhep.2014.11.040	2015	2	62	3.23	0.98	0.99
ZHONG FD, 2015, NUCLEIC ACIDS RES	10.1093/nar/gkv954	2015	2	95	2.11	0.98	1.52
WU LX, 2015, BRIT J CLIN PHARMACO	10.1111/bcp.12675	2015	2	13	15.38	0.98	0.21
SHI XM, 2016, AM J CANCER RES		2016	2	26	7.69	1.75	0.56
MAIURI AR, 2016, PROG MOL BIOL TRANSL	10.1016/bs.pmbts.2016.09.002	2016	2	31	6.45	1.75	0.67
LIANIDOU ES, 2016, MOL ONCOL	10.1016/j.molonc.2016.01.011	2016	2	42	4.76	1.75	0.91
BOURGUIGNON LYW, 2016, J BIOL CHEM	10.1074/jbc.M115.700021	2016	2	59	3.39	1.75	1.28
WANG LQ, 2016, ONCOTARGET	10.18632/oncotarget.12252	2016	2	27	7.41	1.75	0.59
FAN H, 2016, ONCOGENE	10.1038/onc.2015.122	2016	2	38	5.26	1.75	0.83
SHARMA G, 2016, SCI REP-UK	10.1038/srep25006	2016	2	43	4.65	1.75	0.93
WOOD KH, 2016, FRONT GENET	10.3389/fgene.2016.00093	2016	2	51	3.92	1.75	1.11
JIANG T, 2016, PLOS MED	10.1371/journal.pmed.1002193	2016	2	58	3.45	1.75	1.26
ZHANG MW, 2017, J ZHEJIANG UNIV-SC B	10.1631/jzus.B1600579	2017	2	29	6.9	0.8	0.49
FU SQ, 2017, ONCOTARGET	10.18632/oncotarget.18293	2017	2	38	5.26	0.8	0.64
ABDELMAKSOUD-DAMMAK R, 2017, TUMOR BIOL	10.1177/1010428317695916	2017	2	33	6.06	0.8	0.56
DURZYNSKA J, 2017, MUTAT RES-REV MUTAT	10.1016/j.mrrev.2016.09.006	2017	2	76	2.63	0.8	1.28
YANG Y, 2017, NAT COMMUN	10.1038/ncomms14421	2017	2	247	0.81	0.8	4.17
RAMAKRISHNAN S, 2017, CELL DEATH DIS	10.1038/s41419-017-0024-5	2017	2	24	8.33	0.8	0.41
WILSON CL, 2017, ADV DRUG DELIVER REV	10.1016/j.addr.2017.10.011	2017	2	64	3.13	0.8	1.08
FLEISCHER T, 2017, NAT COMMUN	10.1038/s41467-017-00510-x	2017	2	83	2.41	0.8	1.4
CHEN F, 2017, ONCOGENE	10.1038/onc.2016.303	2017	2	89	2.25	0.8	1.5
ZHAO HJ, 2017, CLIN EPIGENETICS	10.1186/s13148-017-0312-z	2017	2	31	6.45	0.8	0.52
CHIBA S, 2017, INT J HEMATOL	10.1007/s12185-016-2122-z	2017	2	38	5.26	0.8	0.64
CORDERO FJ, 2017, MOL CANCER RES	10.1158/1541-7786.MCR-16-0389	2017	2	100	2	0.8	1.69
KELLY AD, 2017, CURR OPIN GENET DEV	10.1016/j.gde.2017.03.015	2017	2	115	1.74	0.8	1.94
CHEN JY, 2017, ONCOGENESIS	10.1038/oncsis.2017.71	2017	2	51	3.92	0.8	0.86
CHERNYAVSKAYA Y, 2017, DEVELOPMENT	10.1242/dev.147629	2017	2	40	5	0.8	0.68
SCOTT-BROWNE JP, 2017, CURR OPIN GENET DEV	10.1016/j.gde.2017.07.011	2017	2	24	8.33	0.8	0.41
ZOU ZK, 2017, INT J MOL MED	10.3892/ijmm.2017.3032	2017	2	18	11.11	0.8	0.3
JUNG M, 2017, METHODS MOL BIOL	10.1007/7651_2015_260	2017	2	11	18.18	0.8	0.19
KOBAYASHI M, 2018, MOL CELL BIOL	10.1128/MCB.00116-18	2018	2	109	1.83	0.83	1.83
LI J, 2018, J EXP CLIN CANC RES	10.1186/s13046-018-0893-1	2018	2	78	2.56	0.83	1.31
VOGT TJ, 2018, ONCOIMMUNOLOGY	10.1080/2162402X.2018.1452579	2018	2	26	7.69	0.83	0.44
FORT RS, 2018, BMC CANCER	10.1186/s12885-018-4049-7	2018	2	28	7.14	0.83	0.47
PALAM LR, 2018, JCI INSIGHT	10.1172/jci.insight.94679	2018	2	19	10.53	0.83	0.32
CRUICKSHANK B, 2018, FRONT IMMUNOL	10.3389/fimmu.2018.00654	2018	2	44	4.55	0.83	0.74
ZHANG T, 2018, ASIA-PAC J CLIN ONCO	10.1111/ajco.12982	2018	2	16	12.5	0.83	0.27
OLINSKI R, 2018, BBA-REV CANCER	10.1016/j.bbcan.2017.11.002	2018	2	14	14.29	0.83	0.24
MCGRATH-MORROW SA, 2018, J BIOL CHEM	10.1074/jbc.RA118.003589	2018	2	35	5.71	0.83	0.59
SONG CL, 2018, CANCER RES	10.1158/0008-5472.CAN-17-3091	2018	2	22	9.09	0.83	0.37
OHGUCHI H, 2018, BLOOD CANCER J	10.1038/s41408-018-0119-y	2018	2	27	7.41	0.83	0.45
JUNG H, 2018, GENOME RES	10.1101/gr.231837.117	2018	2	35	5.71	0.83	0.59
MARTIN-SUBERO JI, 2018, SEMIN CANCER BIOL	10.1016/j.semcancer.2017.08.008	2018	2	19	10.53	0.83	0.32
CHERAY M, 2018, FRONT CELL NEUROSCI	10.3389/fncel.2018.00243	2018	2	89	2.25	0.83	1.5
MATTEUCCI C, 2018, SEMIN CANCER BIOL	10.1016/j.semcancer.2018.10.001	2018	2	53	3.77	0.83	0.89
KONG YH, 2018, FRONT ENDOCRINOL	10.3389/fendo.2018.00405	2018	2	138	1.45	0.83	2.32
DAN HM, 2019, ONCOTARGETS THER	10.2147/OTT.S217767	2019	2	40	5	0.41	0.73
YANG R, 2019, GENOME BIOL	10.1186/s13059-019-1921-y	2019	2	75	2.67	0.41	1.37
MARKOPOULOS GS, 2019, CELLS-BASEL	10.3390/cells8101143	2019	2	54	3.7	0.41	0.98
DAS D, 2019, CLIN EPIGENETICS	10.1186/s13148-019-0782-2	2019	2	28	7.14	0.41	0.51
ZHANG F, 2019, NAT COMMUN	10.1038/s41467-019-11911-5	2019	2	288	0.69	0.41	5.25
SAPIENZA MR, 2019, HAEMATOLOGICA	10.3324/haematol.2018.202093	2019	2	50	4	0.41	0.91
ZARZOUR A, 2019, ARTERIOSCL THROM VAS	10.1161/ATVBAHA.119.312193	2019	2	45	4.44	0.41	0.82
YU GJ, 2019, CELL MOL IMMUNOL	10.1038/s41423-018-0026-y	2019	2	100	2	0.41	1.82
LIN SC, 2019, BIOL SEX DIFFER	10.1186/s13293-018-0213-7	2019	2	25	8	0.41	0.46
JIMÉNEZ-SÁNCHEZ A, 2019, CANCER RES	10.1158/0008-5472.CAN-18-3560	2019	2	94	2.13	0.41	1.71
NECULA L, 2019, WORLD J GASTROENTERO	10.3748/wjg.v25.i17.2029	2019	2	270	0.74	0.41	4.92
REITMAN ZJ, 2019, NAT COMMUN	10.1038/s41467-019-11493-2	2019	2	41	4.88	0.41	0.75
PASTORE A, 2019, NAT COMMUN	10.1038/s41467-019-09645-5	2019	2	52	3.85	0.41	0.95
GAITI F, 2019, NATURE	10.1038/s41586-019-1198-z	2019	2	168	1.19	0.41	3.06
BRIAND J, 2019, CLIN EPIGENETICS	10.1186/s13148-019-0759-1	2019	2	13	15.38	0.41	0.24
ZHOU CL, 2020, EBIOMEDICINE	10.1016/j.ebiom.2020.102955	2020	2	83	2.41	0.41	2.38
MA F, 2020, FRONT GENET	10.3389/fgene.2020.00250	2020	2	67	2.99	0.41	1.92
ATHIE A, 2020, J CELL BIOL	10.1083/jcb.201908078	2020	2	34	5.88	0.41	0.97
LI ZH, 2020, CANCER CELL INT	10.1186/s12935-020-01504-4	2020	2	12	16.67	0.41	0.34
MUKUND K, 2020, BMC CANCER	10.1186/s12885-020-06784-7	2020	2	52	3.85	0.41	1.49
DANDRI M, 2020, SEMIN IMMUNOPATHOL	10.1007/s00281-020-00780-6	2020	2	51	3.92	0.41	1.46
MO ZM, 2020, FRONT MOL BIOSCI	10.3389/fmolb.2020.562441	2020	2	11	18.18	0.41	0.32
ZHU J, 2020, INT J GENOMICS	10.1155/2020/9548632	2020	2	6	33.33	0.41	0.17
QI B, 2020, FRONT CELL DEV BIOL	10.3389/fcell.2020.574940	2020	2	18	11.11	0.41	0.52
AVASARALA S, 2020, MOL CANCER RES	10.1158/1541-7786.MCR-19-0204	2020	2	30	6.67	0.41	0.86
MUSIANI D, 2020, CELL REP	10.1016/j.celrep.2019.12.061	2020	2	35	5.71	0.41	1
SI CH, 2021, FRONT CELL DEV BIOL	10.3389/fcell.2021.711815	2021	2	8	25	0.53	0.33
LIU H, 2021, J ORTHOP SURG RES	10.1186/s13018-021-02422-5	2021	2	15	13.33	0.53	0.62
ARUMUGAM T, 2021, ARCH TOXICOL	10.1007/s00204-021-02986-5	2021	2	29	6.9	0.53	1.19
KOSTYUSHEVA A, 2021, EMERG MICROBES INFEC	10.1080/22221751.2021.2006580	2021	2	32	6.25	0.53	1.32
JIANG H, 2021, J INFLAMM RES	10.2147/JIR.S296006	2021	2	31	6.45	0.53	1.28
LI WL, 2021, DIS MARKERS	10.1155/2021/8859590	2021	2	6	33.33	0.53	0.25
WU XC, 2021, SCI REP-UK	10.1038/s41598-021-00272-z	2021	2	3	66.67	0.53	0.12
DU FY, 2021, FRONT CELL DEV BIOL	10.3389/fcell.2021.761134	2021	2	6	33.33	0.53	0.25
ZHU MG, 2021, FRONT IMMUNOL	10.3389/fimmu.2021.782551	2021	2	8	25	0.53	0.33
HU CM, 2021, J GINSENG RES	10.1016/j.jgr.2021.05.004	2021	2	12	16.67	0.53	0.49
WEI J, 2021, J GASTROINTEST ONCOL	10.21037/jgo-21-378	2021	2	8	25	0.53	0.33
CHEN GW, 2021, INT J RADIAT ONCOL	10.1016/j.ijrobp.2021.05.115	2021	2	25	8	0.53	1.03
XU YR, 2021, FRONT ONCOL	10.3389/fonc.2021.629560	2021	2	40	5	0.53	1.65
XU L, 2021, AM J CANCER RES		2021	2	19	10.53	0.53	0.78
HUANG YD, 2021, INT IMMUNOPHARMACOL	10.1016/j.intimp.2021.108286	2021	2	5	40	0.53	0.21
ZHENG B, 2021, BIOSCIENCE REP	10.1042/BSR20204456	2021	2	13	15.38	0.53	0.54
KIM GW, 2021, EXP MOL MED	10.1038/s12276-021-00581-3	2021	2	18	11.11	0.53	0.74
YANG CX, 2021, FRONT ONCOL	10.3389/fonc.2021.630417	2021	2	31	6.45	0.53	1.28
QU TJ, 2021, TOXICOL LETT	10.1016/j.toxlet.2021.02.014	2021	2	17	11.76	0.53	0.7
ZHANG L, 2021, FRONT MOL BIOSCI	10.3389/fmolb.2021.715764	2021	2	5	40	0.53	0.21
GONG HT, 2021, MOL CARCINOGEN	10.1002/mc.23330	2021	2	21	9.52	0.53	0.86
LI Q, 2021, CELL BIOL INT	10.1002/cbin.11570	2021	2	32	6.25	0.53	1.32
YU ZL, 2021, BIOENGINEERED	10.1080/21655979.2021.1923381	2021	2	16	12.5	0.53	0.66
CHAI XK, 2021, FRONT GENET	10.3389/fgene.2021.774010	2021	2	7	28.57	0.53	0.29
GUO T, 2021, FRONT ONCOL	10.3389/fonc.2021.718644	2021	2	13	15.38	0.53	0.54
TSIOUPLIS NJ, 2021, FRONT CELL DEV BIOL	10.3389/fcell.2020.623948	2021	2	29	6.9	0.53	1.19
LIU XS, 2021, FRONT CELL DEV BIOL	10.3389/fcell.2021.715883	2021	2	9	22.22	0.53	0.37
SHI Y, 2021, MOL THER-NUCL ACIDS	10.1016/j.omtn.2020.12.016	2021	2	33	6.06	0.53	1.36
DOS SANTOS ES, 2021, CRIT REV ONCOL HEMAT	10.1016/j.critrevonc.2021.103397	2021	2	9	22.22	0.53	0.37
SHEN YH, 2021, CANCERS	10.3390/cancers13092207	2021	2	18	11.11	0.53	0.74
PANG XC, 2021, MEDICINE	10.1097/MD.0000000000026551	2021	2	9	22.22	0.53	0.37
YANG YK, 2021, FRONT IMMUNOL	10.3389/fimmu.2021.640369	2021	2	31	6.45	0.53	1.28
CHEN D, 2021, CANCER GENE THER	10.1038/s41417-020-00291-4	2021	2	31	6.45	0.53	1.28
XIONG ZZ, 2021, FRONT MOL BIOSCI	10.3389/fmolb.2021.724889	2021	2	3	66.67	0.53	0.12
XU QH, 2021, FRONT MOL BIOSCI	10.3389/fmolb.2021.683240	2021	2	15	13.33	0.53	0.62
HE ZR, 2021, FRONT CELL DEV BIOL	10.3389/fcell.2021.657917	2021	2	8	25	0.53	0.33
YUAN QH, 2021, BIOENGINEERED	10.1080/21655979.2021.1933868	2021	2	28	7.14	0.53	1.15
ZHAO ZX, 2021, ONCOGENE	10.1038/s41388-021-01883-6	2021	2	20	10	0.53	0.82
YANG ZQ, 2021, FRONT ONCOL	10.3389/fonc.2021.764798	2021	2	10	20	0.53	0.41
ZHOU M, 2021, CLIN EPIGENETICS	10.1186/s13148-021-01183-6	2021	2	5	40	0.53	0.21
TAN P, 2021, MOL THER-ONCOLYTICS	10.1016/j.omto.2021.07.008	2021	2	22	9.09	0.53	0.91
XIAO ZW, 2021, MOL ONCOL	10.1002/1878-0261.12833	2021	2	13	15.38	0.53	0.54
ANGELES AK, 2021, CANCERS	10.3390/cancers13225615	2021	2	24	8.33	0.53	0.99
LI BW, 2021, ONCOGENE	10.1038/s41388-021-02011-0	2021	2	28	7.14	0.53	1.15
KU Y, 2021, P NATL ACAD SCI USA	10.1073/pnas.2016289118	2021	2	20	10	0.53	0.82
LIU L, 2021, MOL CANCER	10.1186/s12943-021-01369-9	2021	2	40	5	0.53	1.65
ZHU B, 2021, J EXP CLIN CANC RES	10.1186/s13046-021-02110-6	2021	2	26	7.69	0.53	1.07
RAKSHIT S, 2021, TRANSL ONCOL	10.1016/j.tranon.2021.101189	2021	2	12	16.67	0.53	0.49
YU J, 2021, FRONT GENET	10.3389/fgene.2021.733715	2021	2	5	40	0.53	0.21
WANG ZS, 2021, CANCER CELL INT	10.1186/s12935-021-02274-3	2021	2	13	15.38	0.53	0.54
ZHENG SY, 2022, CANCER BIOL MED	10.20892/j.issn.2095-3941.2021.0534	2022	2	10	20	1.86	0.93
LI L, 2022, FRONT GENET	10.3389/fgene.2022.864383	2022	2	4	50	1.86	0.37
LUO YH, 2022, FRONT CELL DEV BIOL	10.3389/fcell.2021.794801	2022	2	5	40	1.86	0.47
ZHANG MJ, 2022, FRONT CELL DEV BIOL	10.3389/fcell.2022.913307	2022	2	7	28.57	1.86	0.65
HUANG JF, 2022, INT J GEN MED	10.2147/IJGM.S349399	2022	2	8	25	1.86	0.74
LIU PL, 2022, J GASTROINTEST ONCOL	10.21037/jgo-22-1134	2022	2	5	40	1.86	0.47
XU ZJ, 2022, FRONT GENET	10.3389/fgene.2022.948079	2022	2	2	100	1.86	0.19
XIE HJ, 2022, FRONT IMMUNOL	10.3389/fimmu.2022.914977	2022	2	20	10	1.86	1.86
CUI JF, 2022, CANCER CELL INT	10.1186/s12935-022-02456-7	2022	2	7	28.57	1.86	0.65
LIU T, 2022, GENE	10.1016/j.gene.2022.146250	2022	2	7	28.57	1.86	0.65
QIN Y, 2022, CELL BIOL INT	10.1002/cbin.11856	2022	2	7	28.57	1.86	0.65
RAKSHIT S, 2022, J CANCER RES CLIN	10.1007/s00432-022-04130-x	2022	2	7	28.57	1.86	0.65
LIU Y, 2022, FRONT GENET	10.3389/fgene.2021.752025	2022	2	4	50	1.86	0.37
LIU WW, 2022, FRONT CELL DEV BIOL	10.3389/fcell.2022.954214	2022	2	7	28.57	1.86	0.65
CHEN XL, 2022, NEUROENDOCRINOLOGY	10.1159/000525228	2022	2	4	50	1.86	0.37
AULD FM, 2022, CELLS-BASEL	10.3390/cells11091516	2022	2	10	20	1.86	0.93
YUAN C, 2022, FRONT PHARMACOL	10.3389/fphar.2022.868830	2022	2	7	28.57	1.86	0.65
YE W, 2022, PLOS ONE	10.1371/journal.pone.0264384	2022	2	3	66.67	1.86	0.28
ZHENG LB, 2022, BIOCHEM BIOPH RES CO	10.1016/j.bbrc.2022.10.032	2022	2	5	40	1.86	0.47
CHEN BX, 2022, FRONT IMMUNOL	10.3389/fimmu.2022.1049435	2022	2	10	20	1.86	0.93
LUO N, 2022, FRONT CELL DEV BIOL	10.3389/fcell.2022.935135	2022	2	3	66.67	1.86	0.28
WANG WL, 2022, FRONT CELL DEV BIOL	10.3389/fcell.2021.719820	2022	2	9	22.22	1.86	0.84
HE M, 2022, EXP PHYSIOL	10.1113/EP090273	2022	2	2	100	1.86	0.19
ZHANG XY, 2022, FRONT GENET	10.3389/fgene.2022.891408	2022	2	7	28.57	1.86	0.65
YUAN F, 2022, FRONT IMMUNOL	10.3389/fimmu.2022.798583	2022	2	15	13.33	1.86	1.4
TANG HF, 2022, INVEST OPHTH VIS SCI	10.1167/iovs.63.11.2	2022	2	4	50	1.86	0.37
ZHAO ZC, 2022, J CLIN LAB ANAL	10.1002/jcla.24118	2022	2	9	22.22	1.86	0.84
SHEN DD, 2022, ACTA PHARM SIN B	10.1016/j.apsb.2022.01.003	2022	2	32	6.25	1.86	2.98
LU LT, 2022, FRONT CELL DEV BIOL	10.3389/fcell.2022.759020	2022	2	9	22.22	1.86	0.84
BAI M, 2022, FRONT CELL DEV BIOL	10.3389/fcell.2022.885568	2022	2	9	22.22	1.86	0.84
YANG J, 2022, FRONT ONCOL	10.3389/fonc.2022.1050288	2022	2	8	25	1.86	0.74
ZHANG H, 2022, BMC GENOMIC DATA	10.1186/s12863-022-01024-2	2022	2	10	20	1.86	0.93
ZOU C, 2022, NAR CANCER	10.1093/narcan/zcac010	2022	2	7	28.57	1.86	0.65
WANG Y, 2022, BMC CANCER	10.1186/s12885-022-09377-8	2022	2	15	13.33	1.86	1.4
XIE P, 2022, FRONT ONCOL	10.3389/fonc.2022.920926	2022	2	9	22.22	1.86	0.84
YANG K, 2022, TECHNOL CANCER RES T	10.1177/15330338221085354	2022	2	5	40	1.86	0.47
WU LG, 2022, ANN TRANSL MED	10.21037/atm-22-6104	2022	2	7	28.57	1.86	0.65
WANG XW, 2022, OXID MED CELL LONGEV	10.1155/2022/8619275	2022	2	10	20	1.86	0.93
LIU XS, 2022, FRONT CELL DEV BIOL	10.3389/fcell.2022.853596	2022	2	22	9.09	1.86	2.05
SUN GY, 2022, FRONT ONCOL	10.3389/fonc.2022.965571	2022	2	12	16.67	1.86	1.12
MEI WL, 2022, J ONCOL	10.1155/2022/8604216	2022	2	8	25	1.86	0.74
ZHAO XW, 2022, ARTHRITIS RES THER	10.1186/s13075-022-02732-x	2022	2	13	15.38	1.86	1.21
YANG S, 2022, FRONT IMMUNOL	10.3389/fimmu.2022.878740	2022	2	20	10	1.86	1.86
SHUKLA V, 2022, NAT IMMUNOL	10.1038/s41590-021-01087-w	2022	2	32	6.25	1.86	2.98
CUI J, 2022, CLIN IMMUNOL	10.1016/j.clim.2022.109045	2022	2	11	18.18	1.86	1.02
PATEL AJ, 2022, CANCER DISCOV	10.1158/2159-8290.CD-21-1671	2022	2	13	15.38	1.86	1.21
ZHOU CC, 2022, J CLIN LAB ANAL	10.1002/jcla.24113	2022	2	10	20	1.86	0.93
WU XC, 2022, ONCOTARGETS THER	10.2147/OTT.S349078	2022	2	8	25	1.86	0.74
ZHAO FC, 2022, FRONT ONCOL	10.3389/fonc.2022.893186	2022	2	10	20	1.86	0.93
DOME A, 2022, INT J MOL SCI	10.3390/ijms23169272	2022	2	6	33.33	1.86	0.56
GERECKE C, 2022, FRONT IMMUNOL	10.3389/fimmu.2022.861351	2022	2	12	16.67	1.86	1.12
LIU TS, 2022, FRONT CELL DEV BIOL	10.3389/fcell.2022.839136	2022	2	7	28.57	1.86	0.65
PAN JF, 2022, BMC CANCER	10.1186/s12885-022-10232-z	2022	2	4	50	1.86	0.37
LIU XS, 2022, FRONT GENET	10.3389/fgene.2022.835265	2022	2	13	15.38	1.86	1.21
NIU YQ, 2022, FRONT IMMUNOL	10.3389/fimmu.2022.836223	2022	2	17	11.76	1.86	1.58
LI Y, 2022, WORLD J SURG ONCOL	10.1186/s12957-022-02743-7	2022	2	7	28.57	1.86	0.65
SITU YL, 2022, INT J BIOL MARKER	10.1177/17246008211063501	2022	2	17	11.76	1.86	1.58
YANG Q, 2022, ORAL ONCOL	10.1016/j.oraloncology.2022.105771	2022	2	7	28.57	1.86	0.65
LI ZY, 2022, FRONT GENET	10.3389/fgene.2022.947747	2022	2	4	50	1.86	0.37
SHAN L, 2022, J IMMUNOL RES	10.1155/2022/2547029	2022	2	8	25	1.86	0.74
HE CX, 2022, BIOMED RES INT	10.1155/2022/2747799	2022	2	7	28.57	1.86	0.65
ZHOU HS, 2022, FRONT ONCOL	10.3389/fonc.2022.814742	2022	2	11	18.18	1.86	1.02
JIA YX, 2022, J EXP CLIN CANC RES	10.1186/s13046-022-02449-4	2022	2	37	5.41	1.86	3.45
KONG YX, 2023, INNOVATION-AMSTERDAM	10.1016/j.xinn.2023.100452	2023	2	8	25	10.31	1.89
WANG Y, 2023, ANN MED	10.1080/07853890.2023.2190618	2023	2	11	18.18	10.31	2.6
HUANG YQ, 2023, SCI REP-UK	10.1038/s41598-023-30865-9	2023	2	11	18.18	10.31	2.6
GAN LC, 2023, BIOMED PHARMACOTHER	10.1016/j.biopha.2023.114343	2023	2	5	40	10.31	1.18
CAO XX, 2023, MOL CANCER	10.1186/s12943-022-01704-8	2023	2	21	9.52	10.31	4.97
XU X, 2023, MOL THER	10.1016/j.ymthe.2022.12.013	2023	2	7	28.57	10.31	1.66
SUN GF, 2023, NEOPLASMA	10.4149/neo_2023_230110N17	2023	2	9	22.22	10.31	2.13
FENG LL, 2023, IMMUN INFLAMM DIS	10.1002/iid3.789	2023	2	3	66.67	10.31	0.71
ZHOU XY, 2023, MOL CANCER	10.1186/s12943-023-01746-6	2023	2	11	18.18	10.31	2.6
XIAO ZC, 2023, BIOACT MATER	10.1016/j.bioactmat.2022.07.027	2023	2	20	10	10.31	4.74
DENG XL, 2023, NAT REV CLIN ONCOL	10.1038/s41571-023-00774-x	2023	2	58	3.45	10.31	13.74
HAO KN, 2023, J CANCER RES CLIN	10.1007/s00432-022-04338-x	2023	2	3	66.67	10.31	0.71
CHE FF, 2023, CELL BIOL TOXICOL	10.1007/s10565-021-09690-1	2023	2	11	18.18	10.31	2.6
WANG LL, 2023, CANCER CELL	10.1016/j.ccell.2023.04.019	2023	2	26	7.69	10.31	6.16
YANG J, 2023, SIGNAL TRANSDUCT TAR	10.1038/s41392-023-01480-x	2023	2	46	4.35	10.31	10.89
LIU YF, 2023, FRONT ONCOL	10.3389/fonc.2022.1055605	2023	2	3	66.67	10.31	0.71
WANG JH, 2023, GASTROENTEROLOGY	10.1053/j.gastro.2023.01.041	2023	2	63	3.17	10.31	14.92
CHEN Z, 2023, CELL PROLIFERAT	10.1111/cpr.13400	2023	2	4	50	10.31	0.95
MA SB, 2023, NAT IMMUNOL	10.1038/s41590-022-01398-6	2023	2	43	4.65	10.31	10.18
JIN SF, 2024, ORAL DIS	10.1111/odi.14357	2024	2	9	22.22	29.33	5.42
YIM RL, 2014, ONCOTARGET	10.18632/oncotarget.2390	2014	1	25	4	0.85	0.61
ZAKARIA MK, 2014, BMC CANCER	10.1186/1471-2407-14-582	2014	1	12	8.33	0.85	0.29
BILGRAMI SM, 2014, SPRINGERPLUS	10.1186/2193-1801-3-178	2014	1	32	3.13	0.85	0.78
MARDIS ER, 2014, SEMIN HEMATOL	10.1053/j.seminhematol.2014.08.003	2014	1	12	8.33	0.85	0.29
TUDORAN O, 2014, PLOS ONE	10.1371/journal.pone.0102764	2014	1	9	11.11	0.85	0.22
FARAJI F, 2014, GENOME RES	10.1101/gr.166223.113	2014	1	34	2.94	0.85	0.82
CHALIGNÉ R, 2014, FEBS LETT	10.1016/j.febslet.2014.06.023	2014	1	101	0.99	0.85	2.45
HARDELAND R, 2014, INT J MOL SCI	10.3390/ijms151018221	2014	1	46	2.17	0.85	1.11
TURCHINOVICH A, 2014, RNA BIOL	10.4161/rna.29304	2014	1	50	2	0.85	1.21
YEH IJ, 2014, BIOCHEM J	10.1042/BJ20140174	2014	1	15	6.67	0.85	0.36
KRON KJ, 2014, GENOME MED	10.1186/s13073-014-0077-3	2014	1	35	2.86	0.85	0.85
UENO S, 2014, EXP HEMATOL	10.1016/j.exphem.2014.01.005	2014	1	27	3.7	0.85	0.65
MIKULA M, 2014, INT J MOL MED	10.3892/ijmm.2014.1958	2014	1	46	2.17	0.85	1.11
MISHRA PK, 2014, INT J TOXICOL	10.1177/1091581814524064	2014	1	33	3.03	0.85	0.8
LAFLEUR VN, 2014, MOL BIOL CELL	10.1091/mbc.E13-07-0423	2014	1	30	3.33	0.85	0.73
SHEBZUKHOV YV, 2014, EUR J IMMUNOL	10.1002/eji.201243297	2014	1	7	14.29	0.85	0.17
CHEN YW, 2015, BLOOD	10.1182/blood-2014-07-588970	2015	1	91	1.1	0.49	1.46
MELNIK BC, 2015, J TRANSL MED	10.1186/s12967-015-0746-z	2015	1	42	2.38	0.49	0.67
QIAN ZR, 2015, BIOMED RES INT	10.1155/2015/649161	2015	1	47	2.13	0.49	0.75
ABBA MC, 2015, CANCER RES	10.1158/0008-5472.CAN-15-0506	2015	1	99	1.01	0.49	1.59
BRUCE JP, 2015, J CLIN ONCOL	10.1200/JCO.2015.60.7846	2015	1	128	0.78	0.49	2.05
ROMAGNOLO DF, 2015, BMC CANCER	10.1186/s12885-015-2044-9	2015	1	25	4	0.49	0.4
ZHANG C, 2015, CLIN EPIGENETICS	10.1186/s13148-015-0151-8	2015	1	27	3.7	0.49	0.43
YANG IV, 2015, J ALLERGY CLIN IMMUN	10.1016/j.jaci.2015.01.025	2015	1	168	0.6	0.49	2.69
FU A, 2015, CARCINOGENESIS	10.1093/carcin/bgv105	2015	1	110	0.91	0.49	1.76
WEISSMAN D, 2015, EXPERT REV VACCINES	10.1586/14760584.2015.973859	2015	1	137	0.73	0.49	2.2
KATO M, 2015, INT J ONCOL	10.3892/ijo.2015.3043	2015	1	63	1.59	0.49	1.01
LEONI C, 2015, EUR J HAEMATOL	10.1111/ejh.12537	2015	1	9	11.11	0.49	0.14
GUO H, 2015, GENE	10.1016/j.gene.2014.10.038	2015	1	61	1.64	0.49	0.98
KNIES C, 2015, CHEM BIODIVERS	10.1002/cbdv.201500096	2015	1	6	16.67	0.49	0.1
LEE ST, 2015, NUCLEIC ACIDS RES	10.1093/nar/gkv103	2015	1	37	2.7	0.49	0.59
TANG SH, 2015, LIVER INT	10.1111/liv.12469	2015	1	24	4.17	0.49	0.38
DU J, 2015, ONCOL REP	10.3892/or.2015.4023	2015	1	18	5.56	0.49	0.29
MARÍN-GARCÍA J, 2015, HEART FAIL REV	10.1007/s10741-015-9483-x	2015	1	15	6.67	0.49	0.24
BOQUE-SASTRE R, 2015, P NATL ACAD SCI USA	10.1073/pnas.1421197112	2015	1	161	0.62	0.49	2.58
IGLESIAS T, 2015, ANAL BIOANAL CHEM	10.1007/s00216-014-8070-7	2015	1	9	11.11	0.49	0.14
KUANG YT, 2015, MOL ONCOL	10.1016/j.molonc.2015.06.002	2015	1	40	2.5	0.49	0.64
BALATTI V, 2015, P NATL ACAD SCI USA	10.1073/pnas.1500010112	2015	1	60	1.67	0.49	0.96
YANG BX, 2015, CELL	10.1016/j.cell.2015.08.037	2015	1	143	0.7	0.49	2.29
DUMACHE R, 2015, CLIN LAB	10.7754/Clin.Lab.2015.150207	2015	1	25	4	0.49	0.4
LI GH, 2015, LIPIDS	10.1007/s11745-014-3977-5	2015	1	26	3.85	0.49	0.42
BARAZEGHI E, 2016, CLIN EPIGENETICS	10.1186/s13148-016-0197-2	2016	1	22	4.55	0.88	0.48
LU HR, 2016, ONCOTARGET	10.18632/oncotarget.12583	2016	1	18	5.56	0.88	0.39
SEREMET T, 2016, J TRANSL MED	10.1186/s12967-016-0990-x	2016	1	26	3.85	0.88	0.56
SCHLIESSER MG, 2016, ONCOTARGET	10.18632/oncotarget.13452	2016	1	17	5.88	0.88	0.37
CHIN AR, 2016, CELL RES	10.1038/cr.2016.13	2016	1	256	0.39	0.88	5.56
VAN LINT S, 2016, CANCER IMMUNOL RES	10.1158/2326-6066.CIR-15-0163	2016	1	88	1.14	0.88	1.91
MIMA K, 2016, CANCER IMMUNOL RES	10.1158/2326-6066.CIR-15-0084	2016	1	27	3.7	0.88	0.59
MCCORMICK KD, 2016, CARCINOGENESIS	10.1093/carcin/bgw032	2016	1	73	1.37	0.88	1.59
YIN YT, 2016, GENE	10.1016/j.gene.2015.09.080	2016	1	26	3.85	0.88	0.56
ROKAVEC M, 2016, CELL MOL LIFE SCI	10.1007/s00018-015-2045-5	2016	1	40	2.5	0.88	0.87
BAO YH, 2016, ONCOTARGET	10.18632/oncotarget.8677	2016	1	17	5.88	0.88	0.37
YIN CQ, 2016, DIS MARKERS	10.1155/2016/1427849	2016	1	26	3.85	0.88	0.56
BJAANÆS MM, 2016, MOL ONCOL	10.1016/j.molonc.2015.10.021	2016	1	65	1.54	0.88	1.41
WANG W, 2016, ONCOTARGET	10.18632/oncotarget.11726	2016	1	31	3.23	0.88	0.67
RITHIDECH KN, 2016, FRONT ONCOL	10.3389/fonc.2016.00155	2016	1	10	10	0.88	0.22
CHEN BS, 2016, BMC SYST BIOL	10.1186/s12918-016-0256-5	2016	1	22	4.55	0.88	0.48
SHEN ZJ, 2016, BIOCHEM BIOPH RES CO	10.1016/j.bbrc.2016.01.094	2016	1	4	25	0.88	0.09
CAROUGE D, 2016, P NATL ACAD SCI USA	10.1073/pnas.1604773113	2016	1	18	5.56	0.88	0.39
ZHENG QD, 2016, SCI REP-UK	10.1038/srep36843	2016	1	21	4.76	0.88	0.46
NOVAKOVIC B, 2016, MOL HUM REPROD	10.1093/molehr/gaw053	2016	1	24	4.17	0.88	0.52
SU SK, 2016, J CELL SCI	10.1242/jcs.185546	2016	1	31	3.23	0.88	0.67
MOUDRA A, 2016, ONCOIMMUNOLOGY	10.1080/2162402X.2016.1183860	2016	1	16	6.25	0.88	0.35
PLESTILOVÁ L, 2016, PLOS ONE	10.1371/journal.pone.0166920	2016	1	21	4.76	0.88	0.46
NING CC, 2016, CANCER RES	10.1158/0008-5472.CAN-15-1260	2016	1	61	1.64	0.88	1.33
ZHOU BS, 2016, BBA-MOL BASIS DIS	10.1016/j.bbadis.2016.02.002	2016	1	27	3.7	0.88	0.59
SBARRATO T, 2016, CELL DEATH DIS	10.1038/cddis.2016.148	2016	1	25	4	0.88	0.54
CARTULARO L, 2016, PLOS ONE	10.1371/journal.pone.0155002	2016	1	22	4.55	0.88	0.48
SHIH CC, 2016, PLOS ONE	10.1371/journal.pone.0163690	2016	1	31	3.23	0.88	0.67
GROVES IJ, 2016, ONCOGENE	10.1038/onc.2016.8	2016	1	18	5.56	0.88	0.39
WU MM, 2017, ONCOTARGET	10.18632/oncotarget.15865	2017	1	12	8.33	0.4	0.2
TIAN SB, 2017, CLIN ORAL INVEST	10.1007/s00784-017-2052-z	2017	1	12	8.33	0.4	0.2
MORIMOTO CY, 2017, VET COMP ONCOL	10.1111/vco.12241	2017	1	12	8.33	0.4	0.2
NORDOR AV, 2017, EPIGENETICS-US	10.1080/15592294.2017.1342912	2017	1	27	3.7	0.4	0.46
QU K, 2017, INT J BIOL MACROMOL	10.1016/j.ijbiomac.2017.02.025	2017	1	20	5	0.4	0.34
ALI MA, 2017, IMMUNOTHERAPY-UK	10.2217/imt-2016-0111	2017	1	24	4.17	0.4	0.41
ZHANG J, 2017, SCI REP-UK	10.1038/s41598-017-06502-7	2017	1	58	1.72	0.4	0.98
JIANG LC, 2017, CANCER RES	10.1158/0008-5472.CAN-16-2183	2017	1	79	1.27	0.4	1.33
SANDOVAL-BÓRQUEZ A, 2017, CLIN EPIGENETICS	10.1186/s13148-017-0413-8	2017	1	57	1.75	0.4	0.96
BAGACEAN C, 2017, ONCOTARGET	10.18632/oncotarget.20081	2017	1	9	11.11	0.4	0.15
WANG XJ, 2017, ONCOTARGETS THER	10.2147/OTT.S130022	2017	1	15	6.67	0.4	0.25
LI L, 2017, CARCINOGENESIS	10.1093/carcin/bgx057	2017	1	18	5.56	0.4	0.3
ZHAO K, 2017, J THORAC DIS	10.21037/jtd.2017.09.01	2017	1	38	2.63	0.4	0.64
GRAMMATIKAKIS I, 2017, WIRES RNA	10.1002/wrna.1372	2017	1	165	0.61	0.4	2.79
GOLD B, 2017, MUTAT RES-GEN TOX EN	10.1016/j.mrgentox.2016.12.006	2017	1	12	8.33	0.4	0.2
VINOKUROVA S, 2017, CURR PHARM DESIGN	10.2174/1381612823666170822100627	2017	1	3	33.33	0.4	0.05
ARTHUR G, 2017, EPIGENOMICS-UK	10.2217/epi-2016-0156	2017	1	9	11.11	0.4	0.15
WU DC, 2017, SCI REP-UK	10.1038/s41598-017-09064-w	2017	1	20	5	0.4	0.34
WU ZW, 2017, J DERMATOL SCI	10.1016/j.jdermsci.2017.03.006	2017	1	24	4.17	0.4	0.41
MACAULAY EC, 2017, BIOESSAYS	10.1002/bies.201700091	2017	1	11	9.09	0.4	0.19
CHEN R, 2017, GENE	10.1016/j.gene.2017.03.028	2017	1	29	3.45	0.4	0.49
ZAM W, 2017, NUTR CANCER	10.1080/01635581.2017.1263746	2017	1	14	7.14	0.4	0.24
SARAGGI D, 2017, DIGEST LIVER DIS	10.1016/j.dld.2016.12.011	2017	1	34	2.94	0.4	0.57
KO JY, 2017, MOL CELLS	10.14348/molcells.2017.0033	2017	1	49	2.04	0.4	0.83
IOVANNA J, 2017, CANCER LETT	10.1016/j.canlet.2017.09.016	2017	1	19	5.26	0.4	0.32
LIU LH, 2017, MOL CARCINOGEN	10.1002/mc.22523	2017	1	18	5.56	0.4	0.3
FAN H, 2017, ONCOGENE	10.1038/onc.2016.399	2017	1	28	3.57	0.4	0.47
FOGEL O, 2017, ADV PROTEIN CHEM STR	10.1016/bs.apcsb.2016.09.003	2017	1	42	2.38	0.4	0.71
BHARGAVA S, 2017, ONCOTARGET	10.18632/oncotarget.17118	2017	1	20	5	0.4	0.34
KASPI E, 2017, PLOS ONE	10.1371/journal.pone.0183136	2017	1	22	4.55	0.4	0.37
MCFADDEN VC, 2017, PLOS PATHOG	10.1371/journal.ppat.1006239	2017	1	15	6.67	0.4	0.25
DENG QY, 2018, CLIN EPIGENETICS	10.1186/s13148-018-0443-x	2018	1	32	3.13	0.42	0.54
EL KHODIRY A, 2018, WORLD J GASTROENTERO	10.3748/wjg.v24.i5.549	2018	1	27	3.7	0.42	0.45
HAMAMOTO H, 2018, SCI REP-UK	10.1038/s41598-018-23318-1	2018	1	13	7.69	0.42	0.22
SU YH, 2018, TRANSL RES	10.1016/j.trsl.2018.07.001	2018	1	26	3.85	0.42	0.44
NORDLUND J, 2018, SEMIN CANCER BIOL	10.1016/j.semcancer.2017.09.001	2018	1	39	2.56	0.42	0.66
MANN J, 2018, GUT	10.1136/gutjnl-2017-315846	2018	1	72	1.39	0.42	1.21
CHENG D, 2018, EBIOMEDICINE	10.1016/j.ebiom.2018.08.055	2018	1	114	0.88	0.42	1.92
HAO SJ, 2018, ADV DRUG DELIVER REV	10.1016/j.addr.2018.01.002	2018	1	146	0.68	0.42	2.46
VAN DER JEUGHT K, 2018, ACS NANO	10.1021/acsnano.8b00966	2018	1	103	0.97	0.42	1.73
ISLAM MN, 2018, ANALYST	10.1039/c7an02109g	2018	1	31	3.23	0.42	0.52
LU YF, 2018, J EXP CLIN CANC RES	10.1186/s13046-018-0966-1	2018	1	53	1.89	0.42	0.89
KUMAR S, 2018, TRANSL RES	10.1016/j.trsl.2018.05.011	2018	1	37	2.7	0.42	0.62
TANG XC, 2018, MED SCI MONITOR	10.12659/MSM.914222	2018	1	27	3.7	0.42	0.45
LI ZY, 2018, EBIOMEDICINE	10.1016/j.ebiom.2018.07.013	2018	1	67	1.49	0.42	1.13
WANG X, 2018, ARTHRITIS RES THER	10.1186/s13075-018-1618-8	2018	1	74	1.35	0.42	1.25
LEONOVA K, 2018, ELIFE	10.7554/eLife.30842	2018	1	27	3.7	0.42	0.45
KIRCHMEYER M, 2018, J LEUKOCYTE BIOL	10.1002/JLB.MA1217-499RR	2018	1	17	5.88	0.42	0.29
HUANG X, 2018, J ENDODONT	10.1016/j.joen.2017.08.022	2018	1	22	4.55	0.42	0.37
PATRIZI B, 2018, INT J MOL SCI	10.3390/ijms19124101	2018	1	43	2.33	0.42	0.72
MA M, 2018, AM J TRANSL RES		2018	1	31	3.23	0.42	0.52
LIU ZY, 2019, ANALYST	10.1039/c9an00935c	2019	1	13	7.69	0.21	0.24
LIU MY, 2019, MOL THER	10.1016/j.ymthe.2019.07.006	2019	1	14	7.14	0.21	0.26
JIANG PY, 2019, J HEPATOL	10.1016/j.jhep.2019.04.003	2019	1	31	3.23	0.21	0.56
CAMPISANO S, 2019, NUTR RES REV	10.1017/S0954422418000239	2019	1	36	2.78	0.21	0.66
LI ZX, 2019, THERANOSTICS	10.7150/thno.36585	2019	1	70	1.43	0.21	1.28
CONSTÂNCIO V, 2019, EXPERT REV MOL DIAGN	10.1080/14737159.2019.1604224	2019	1	11	9.09	0.21	0.2
HUANG ZX, 2019, CELL DEATH DIS	10.1038/s41419-019-2177-x	2019	1	62	1.61	0.21	1.13
PARKER MJ, 2019, BIOCHEMISTRY-US	10.1021/acs.biochem.8b01185	2019	1	15	6.67	0.21	0.27
CHEN L, 2019, NEOPLASMA	10.4149/neo_2018_180811N611	2019	1	25	4	0.21	0.46
ZHANG YQ, 2019, GENOME BIOL	10.1186/s13059-019-1818-9	2019	1	24	4.17	0.21	0.44
KEUP C, 2019, CANCERS	10.3390/cancers11020238	2019	1	23	4.35	0.21	0.42
MANCUSO P, 2019, ONCOGENE	10.1038/s41388-018-0640-2	2019	1	30	3.33	0.21	0.55
VERHOEVEN RJA, 2019, FRONT ONCOL	10.3389/fonc.2019.01120	2019	1	40	2.5	0.21	0.73
MARTÍNEZ-CANO J, 2019, FRONT CELL DEV BIOL	10.3389/fcell.2019.00125	2019	1	7	14.29	0.21	0.13
LI WH, 2019, EBIOMEDICINE	10.1016/j.ebiom.2019.05.055	2019	1	44	2.27	0.21	0.8
OLIVEIRA V, 2019, FASEB BIOADV	10.1096/fba.2018-00075	2019	1	14	7.14	0.21	0.26
WANG QM, 2019, CANCER GENE THER	10.1038/s41417-018-0057-7	2019	1	20	5	0.21	0.36
RATH S, 2019, MOL CELL	10.1016/j.molcel.2019.07.027	2019	1	41	2.44	0.21	0.75
FRANZINI A, 2019, BLOOD ADV	10.1182/bloodadvances.2019000585	2019	1	26	3.85	0.21	0.47
BELLANTI JA, 2019, ALLERGY ASTHMA PROC	10.2500/aap.2019.40.4205	2019	1	11	9.09	0.21	0.2
XANTHOPOULOS C, 2019, CURR GENET MED REP	10.1007/s40142-019-00178-3	2019	1	6	16.67	0.21	0.11
DUFORESTEL M, 2019, FRONT GENET	10.3389/fgene.2019.00885	2019	1	30	3.33	0.21	0.55
WANG C, 2019, J NUTR BIOCHEM	10.1016/j.jnutbio.2019.03.011	2019	1	17	5.88	0.21	0.31
BRZÓSKA K, 2019, MATERIALS	10.3390/ma12071038	2019	1	37	2.7	0.21	0.67
FOSTER JB, 2019, HUM GENE THER	10.1089/hum.2018.145	2019	1	73	1.37	0.21	1.33
LIU X, 2019, ONCOTARGETS THER	10.2147/OTT.S223668	2019	1	23	4.35	0.21	0.42
BAKHOUM ME, 2019, CANCERS	10.3390/cancers11081061	2019	1	52	1.92	0.21	0.95
LEE KS, 2019, BIOCHEM BIOPH RES CO	10.1016/j.bbrc.2019.01.068	2019	1	17	5.88	0.21	0.31
SUN Q, 2019, CELL DEATH DIS	10.1038/s41419-019-1841-5	2019	1	39	2.56	0.21	0.71
ZHANG HW, 2019, BIOMED PHARMACOTHER	10.1016/j.biopha.2019.109215	2019	1	18	5.56	0.21	0.33
LEUNG KK, 2019, P NATL ACAD SCI USA	10.1073/pnas.1813666116	2019	1	43	2.33	0.21	0.78
ZHU L, 2020, EYE VISION	10.1186/s40662-020-00221-3	2020	1	17	5.88	0.2	0.49
PAULI C, 2020, BLOOD	10.1182/blood.2019004121	2020	1	51	1.96	0.2	1.46
MEI J, 2020, DNA CELL BIOL	10.1089/dna.2020.5644	2020	1	19	5.26	0.2	0.54
WILKINS OM, 2020, EPIGENETICS-US	10.1080/15592294.2019.1695332	2020	1	10	10	0.2	0.29
KROGH N, 2020, NAR CANCER	10.1093/narcan/zcaa035	2020	1	26	3.85	0.2	0.74
D'ANNA F, 2020, GENOME BIOL	10.1186/s13059-020-02087-z	2020	1	35	2.86	0.2	1
GOEL PN, 2020, CRIT REV IMMUNOL	10.1615/CritRevImmunol.2020034789	2020	1	7	14.29	0.2	0.2
KATOPODIS P, 2020, INT J ONCOL	10.3892/ijo.2020.5071	2020	1	31	3.23	0.2	0.89
VAD-NIELSEN J, 2020, LUNG CANCER	10.1016/j.lungcan.2020.07.023	2020	1	12	8.33	0.2	0.34
ZHENG ZH, 2020, FRONT IMMUNOL	10.3389/fimmu.2020.01105	2020	1	20	5	0.2	0.57
ALBERGE JB, 2020, CLIN EPIGENETICS	10.1186/s13148-020-00953-y	2020	1	7	14.29	0.2	0.2
GAO Y, 2020, PATHOL RES PRACT	10.1016/j.prp.2020.152981	2020	1	8	12.5	0.2	0.23
FUKAYAMA M, 2020, VIRCHOWS ARCH	10.1007/s00428-019-02724-4	2020	1	38	2.63	0.2	1.09
ROCHIGNEUX P, 2020, FRONT IMMUNOL	10.3389/fimmu.2020.01036	2020	1	9	11.11	0.2	0.26
MURARO E, 2020, PATHOL ONCOL RES	10.1007/s12253-020-00859-3	2020	1	4	25	0.2	0.11
YUAN F, 2020, ANAL CHEM	10.1021/acs.analchem.9b04920	2020	1	12	8.33	0.2	0.34
LEE WC, 2020, GENOME BIOL	10.1186/s13059-020-02175-0	2020	1	30	3.33	0.2	0.86
LIN HY, 2020, CELLS-BASEL	10.3390/cells9091920	2020	1	9	11.11	0.2	0.26
XU L, 2020, LIFE SCI	10.1016/j.lfs.2020.117289	2020	1	6	16.67	0.2	0.17
ZELEZNIK OA, 2020, CANCER RES	10.1158/0008-5472.CAN-19-2567	2020	1	48	2.08	0.2	1.37
GEISMANN C, 2020, CELLS-BASEL	10.3390/cells9112353	2020	1	22	4.55	0.2	0.63
LI X, 2020, MOL THER NUCL ACIDS	10.1016/j.omtn.2020.01.016	2020	1	23	4.35	0.2	0.66
SARAVANARAMAN P, 2020, BIOCHIMIE	10.1016/j.biochi.2020.07.004	2020	1	18	5.56	0.2	0.52
GLODZIK D, 2020, NAT COMMUN	10.1038/s41467-020-17537-2	2020	1	47	2.13	0.2	1.35
LIU SY, 2020, CLIN EPIGENETICS	10.1186/s13148-020-00965-8	2020	1	8	12.5	0.2	0.23
MEHDI A, 2020, FRONT ONCOL	10.3389/fonc.2020.01361	2020	1	13	7.69	0.2	0.37
ALCAZER V, 2020, CANCERS	10.3390/cancers12030610	2020	1	37	2.7	0.2	1.06
MISAWA K, 2020, ONCOGENE	10.1038/s41388-020-1327-z	2020	1	38	2.63	0.2	1.09
CAPRIO C, 2020, CANCERS	10.3390/cancers12102996	2020	1	24	4.17	0.2	0.69
NOWICKI TS, 2020, CANCER DISCOV	10.1158/2159-8290.CD-20-0300	2020	1	10	10	0.2	0.29
LIU DL, 2020, MOL CARCINOGEN	10.1002/mc.23126	2020	1	39	2.56	0.2	1.12
GARMPIS N, 2020, IN VIVO	10.21873/invivo.11965	2020	1	22	4.55	0.2	0.63
WANG DZ, 2020, J GASTROINTEST LIVER	10.15403/jgld-2834	2020	1	9	11.11	0.2	0.26
PARK J, 2020, CANCERS	10.3390/cancers12102773	2020	1	34	2.94	0.2	0.97
PAN LS, 2020, EUR J NEUROSCI	10.1111/ejn.14997	2020	1	5	20	0.2	0.14
PITTO L, 2020, INT J ENV RES PUB HE	10.3390/ijerph17217787	2020	1	8	12.5	0.2	0.23
WONG CC, 2020, GASTROENTEROLOGY	10.1053/j.gastro.2020.08.016	2020	1	81	1.23	0.2	2.32
DENG J, 2020, FRONT BIOENG BIOTECH	10.3389/fbioe.2020.01003	2020	1	16	6.25	0.2	0.46
ORTEGA-GARCÍA MB, 2020, CANCERS	10.3390/cancers12020379	2020	1	11	9.09	0.2	0.32
APPLEBAUM MA, 2020, CLIN CANCER RES	10.1158/1078-0432.CCR-19-2829	2020	1	18	5.56	0.2	0.52
LIU SJ, 2020, CELL REP	10.1016/j.celrep.2020.01.018	2020	1	10	10	0.2	0.29
POLI G, 2020, INT J MOL SCI	10.3390/ijms21165758	2020	1	50	2	0.2	1.43
CHEN LP, 2020, EXPERT REV GASTROENT	10.1080/17474124.2020.1736042	2020	1	13	7.69	0.2	0.37
ARYA S, 2020, MOL THER-NUCL ACIDS	10.1016/j.omtn.2019.12.044	2020	1	22	4.55	0.2	0.63
SHEN W, 2020, REDOX BIOL	10.1016/j.redox.2019.101322	2020	1	62	1.61	0.2	1.78
OCHOA S, 2020, FRONT ONCOL	10.3389/fonc.2020.00845	2020	1	13	7.69	0.2	0.37
BASAK S, 2020, CELL BIOL INT	10.1002/cbin.11324	2020	1	24	4.17	0.2	0.69
XU QH, 2021, FRONT CELL DEV BIOL-a	10.3389/fcell.2021.669145	2021	1	10	10	0.27	0.41
POVEDANO E, 2021, ANAL CHIM ACTA	10.1016/j.aca.2021.338946	2021	1	11	9.09	0.27	0.45
ZHAO Z, 2021, DIS MARKERS	10.1155/2021/8686307	2021	1	8	12.5	0.27	0.33
ZHOU MJ, 2021, FRONT CELL DEV BIOL	10.3389/fcell.2021.794754	2021	1	10	10	0.27	0.41
SONG W, 2021, GENES-BASEL	10.3390/genes12091375	2021	1	13	7.69	0.27	0.54
SONG S, 2021, ONCOGENE	10.1038/s41388-021-01939-7	2021	1	20	5	0.27	0.82
DONG B, 2021, ANN TRANSL MED	10.21037/atm-21-4248	2021	1	5	20	0.27	0.21
JIN C, 2021, FRONT MOL BIOSCI	10.3389/fmolb.2021.784553	2021	1	10	10	0.27	0.41
LIU R, 2021, FRONT ONCOL	10.3389/fonc.2021.731957	2021	1	5	20	0.27	0.21
ZHANG C, 2021, BIOENGINEERED	10.1080/21655979.2021.1946305	2021	1	21	4.76	0.27	0.86
YAN YL, 2021, PEERJ	10.7717/peerj.12171	2021	1	6	16.67	0.27	0.25
LIU WR, 2021, FRONT CELL DEV BIOL	10.3389/fcell.2021.725764	2021	1	6	16.67	0.27	0.25
ZHANG Y, 2021, CANCER CELL INT	10.1186/s12935-021-02364-2	2021	1	5	20	0.27	0.21
XU ZY, 2021, SCI TOTAL ENVIRON	10.1016/j.scitotenv.2021.145950	2021	1	45	2.22	0.27	1.85
ZHANG MM, 2021, FRONT GENET	10.3389/fgene.2021.790888	2021	1	3	33.33	0.27	0.12
CHEN ST, 2021, FRONT CELL DEV BIOL	10.3389/fcell.2020.616972	2021	1	4	25	0.27	0.16
WEI Q, 2021, J GASTROINTEST ONCOL	10.21037/jgo-21-306	2021	1	8	12.5	0.27	0.33
XIE ZC, 2021, BIOENGINEERED	10.1080/21655979.2021.1972644	2021	1	7	14.29	0.27	0.29
SHI SP, 2021, FRONT ONCOL	10.3389/fonc.2021.729045	2021	1	6	16.67	0.27	0.25
ZHANG JG, 2021, FRONT CELL DEV BIOL	10.3389/fcell.2021.711859	2021	1	9	11.11	0.27	0.37
LIU JH, 2021, FRONT CELL DEV BIOL	10.3389/fcell.2021.753004	2021	1	14	7.14	0.27	0.58
LU ML, 2021, EPMA J	10.1007/s13167-021-00259-w	2021	1	19	5.26	0.27	0.78
DENG W, 2021, INT J GEN MED	10.2147/IJGM.S344771	2021	1	5	20	0.27	0.21
MENG JZ, 2021, INT J GEN MED	10.2147/IJGM.S328522	2021	1	8	12.5	0.27	0.33
PASTORET C, 2021, BLOOD	10.1182/blood.2020006721	2021	1	33	3.03	0.27	1.36
ZHU SL, 2021, J ONCOL	10.1155/2021/8114327	2021	1	10	10	0.27	0.41
WANT MY, 2021, J IMMUNOTHER CANCER	10.1136/jitc-2020-001374	2021	1	17	5.88	0.27	0.7
YANG YS, 2021, TRANSL CANCER RES	10.21037/tcr-20-3295	2021	1	7	14.29	0.27	0.29
PENG B, 2021, PEERJ	10.7717/peerj.12123	2021	1	8	12.5	0.27	0.33
BO H, 2021, OXID MED CELL LONGEV	10.1155/2021/4586319	2021	1	13	7.69	0.27	0.54
DENG YP, 2021, J ONCOL	10.1155/2021/1814266	2021	1	3	33.33	0.27	0.12
WU GT, 2021, FRONT CELL DEV BIOL	10.3389/fcell.2021.633927	2021	1	14	7.14	0.27	0.58
MEILLER C, 2021, GENOME MED	10.1186/s13073-021-00931-w	2021	1	30	3.33	0.27	1.24
JIANG XL, 2021, FRONT CELL DEV BIOL	10.3389/fcell.2021.765772	2021	1	19	5.26	0.27	0.78
DI PALO A, 2021, CELL BIOL INT	10.1002/cbin.11605	2021	1	4	25	0.27	0.16
ZHAO WJ, 2021, FRONT IMMUNOL	10.3389/fimmu.2021.682415	2021	1	20	5	0.27	0.82
LI TH, 2021, FRONT ONCOL	10.3389/fonc.2021.665192	2021	1	8	12.5	0.27	0.33
WANG F, 2021, FRONT ONCOL	10.3389/fonc.2021.653037	2021	1	7	14.29	0.27	0.29
SEETHY A, 2021, APPL BIOCHEM BIOTECH	10.1007/s12010-021-03537-5	2021	1	22	4.55	0.27	0.91
YI TF, 2021, FRONT ONCOL	10.3389/fonc.2021.685515	2021	1	8	12.5	0.27	0.33
ANGULO JC, 2021, CANCERS	10.3390/cancers13092071	2021	1	19	5.26	0.27	0.78
XING JY, 2021, FRONT CELL DEV BIOL	10.3389/fcell.2021.761391	2021	1	1	100	0.27	0.04
XU SB, 2021, FRONT ONCOL	10.3389/fonc.2021.729103	2021	1	19	5.26	0.27	0.78
YU X, 2021, MATH BIOSCI ENG	10.3934/mbe.2021333	2021	1	2	50	0.27	0.08
IZQUIERDO V, 2021, INT J MOL SCI	10.3390/ijms22031453	2021	1	25	4	0.27	1.03
REN J, 2021, FRONT GENET	10.3389/fgene.2020.634634	2021	1	20	5	0.27	0.82
SASA GBK, 2021, TRANSL CANCER RES	10.21037/tcr-21-1607	2021	1	6	16.67	0.27	0.25
HU K, 2021, DIS MARKERS	10.1155/2021/2789481	2021	1	6	16.67	0.27	0.25
YUAN ZY, 2021, CANCER COMMUN	10.1002/cac2.12118	2021	1	14	7.14	0.27	0.58
GIVECHIAN KB, 2021, NEURO-ONCOL ADV	10.1093/noajnl/vdaa162	2021	1	5	20	0.27	0.21
YUAN YY, 2021, CELL ONCOL	10.1007/s13402-020-00577-7	2021	1	26	3.85	0.27	1.07
WANG B, 2021, NPJ GENOM MED	10.1038/s41525-021-00202-y	2021	1	6	16.67	0.27	0.25
YUE B, 2021, MOL THER-NUCL ACIDS	10.1016/j.omtn.2021.08.019	2021	1	19	5.26	0.27	0.78
YUAN XL, 2021, J OVARIAN RES	10.1186/s13048-020-00756-y	2021	1	4	25	0.27	0.16
DING X, 2021, FRONT CELL DEV BIOL	10.3389/fcell.2021.641052	2021	1	47	2.13	0.27	1.94
LEE MJ, 2021, CANCER RES	10.1158/0008-5472.CAN-20-3213	2021	1	22	4.55	0.27	0.91
LI GZ, 2021, FRONT IMMUNOL	10.3389/fimmu.2021.800928	2021	1	6	16.67	0.27	0.25
SHI Y, 2021, CANCER COMMUN	10.1002/cac2.12131	2021	1	13	7.69	0.27	0.54
ZHANG DK, 2021, INT J MOL SCI	10.3390/ijms22189858	2021	1	14	7.14	0.27	0.58
BARIS IC, 2021, CLIN TRANSL ONCOL	10.1007/s12094-020-02504-6	2021	1	8	12.5	0.27	0.33
PING LQ, 2021, FRONT CELL DEV BIOL	10.3389/fcell.2021.727183	2021	1	31	3.23	0.27	1.28
ZHENG Y, 2021, BMC CANCER	10.1186/s12885-021-09044-4	2021	1	6	16.67	0.27	0.25
LAWAL B, 2021, FRONT PHARMACOL	10.3389/fphar.2021.691234	2021	1	23	4.35	0.27	0.95
LIU SY, 2021, CELL TRANSPLANT	10.1177/0963689720986071	2021	1	24	4.17	0.27	0.99
BATSCHÉ E, 2021, NUCLEIC ACIDS RES	10.1093/nar/gkab437	2021	1	12	8.33	0.27	0.49
DE MELLO RA, 2021, FUTURE ONCOL	10.2217/fon-2021-0084	2021	1	20	5	0.27	0.82
LIANG ZZ, 2021, FRONT CELL DEV BIOL	10.3389/fcell.2021.725301	2021	1	12	8.33	0.27	0.49
ZHU M, 2021, MOL THER-NUCL ACIDS	10.1016/j.omtn.2021.08.011	2021	1	20	5	0.27	0.82
CHEN JL, 2021, FRONT GENET	10.3389/fgene.2021.699242	2021	1	7	14.29	0.27	0.29
CUI CH, 2021, ONCOGENE	10.1038/s41388-020-01570-y	2021	1	34	2.94	0.27	1.4
CZAUDERNA C, 2021, JCI INSIGHT	10.1172/jci.insight.146196	2021	1	13	7.69	0.27	0.54
SHANG XL, 2021, CANCER CELL INT	10.1186/s12935-020-01744-4	2021	1	17	5.88	0.27	0.7
LIU W, 2021, J PINEAL RES	10.1111/jpi.12769	2021	1	66	1.52	0.27	2.72
ARECHEDERRA M, 2021, J HEPATOL	10.1016/j.jhep.2020.11.008	2021	1	34	2.94	0.27	1.4
SIDIBÉ H, 2021, J NEUROCHEM	10.1111/jnc.15280	2021	1	29	3.45	0.27	1.19
ONISHI-SEEBACHER M, 2021, BMC MED GENOMICS	10.1186/s12920-021-01003-z	2021	1	10	10	0.27	0.41
LIU FL, 2021, CANCERS	10.3390/cancers13051113	2021	1	14	7.14	0.27	0.58
HALABELIAN L, 2021, LIFE-BASEL	10.3390/life11080768	2021	1	13	7.69	0.27	0.54
SEDDON AR, 2021, EPIGENET CHROMATIN	10.1186/s13072-021-00388-6	2021	1	12	8.33	0.27	0.49
ZHANG JT, 2021, J EXP CLIN CANC RES	10.1186/s13046-021-01989-5	2021	1	46	2.17	0.27	1.89
JAKOBSEN T, 2021, CANCERS	10.3390/cancers13030365	2021	1	21	4.76	0.27	0.86
SHEIKH TN, 2021, MOL CANCER THER	10.1158/1535-7163.MCT-21-0066	2021	1	5	20	0.27	0.21
NUR SM, 2021, CRIT REV FOOD SCI	10.1080/10408398.2020.1712674	2021	1	34	2.94	0.27	1.4
CIRMENA G, 2021, CANCERS	10.3390/cancers13143460	2021	1	14	7.14	0.27	0.58
KEANE L, 2021, NEURO-ONCOL ADV	10.1093/noajnl/vdab096	2021	1	13	7.69	0.27	0.54
KEUP C, 2021, GENOME MED	10.1186/s13073-021-00902-1	2021	1	22	4.55	0.27	0.91
LIU ZW, 2021, PLOS GENET	10.1371/journal.pgen.1009675	2021	1	10	10	0.27	0.41
HUANG R, 2021, J CANCER	10.7150/jca.48045	2021	1	5	20	0.27	0.21
ZHAO WZ, 2022, J CELL PHYSIOL	10.1002/jcp.30730	2022	1	7	14.29	0.93	0.65
ZHANG Z, 2022, EXP HEMATOL ONCOL	10.1186/s40164-022-00281-2	2022	1	7	14.29	0.93	0.65
YE X, 2022, FRONT PHARMACOL	10.3389/fphar.2022.1030766	2022	1	5	20	0.93	0.47
CHEN F, 2022, FRONT IMMUNOL	10.3389/fimmu.2022.917153	2022	1	8	12.5	0.93	0.74
XU SY, 2022, BMC CANCER	10.1186/s12885-022-09801-z	2022	1	4	25	0.93	0.37
LI B, 2022, FRONT IMMUNOL	10.3389/fimmu.2022.871564	2022	1	5	20	0.93	0.47
ZHU JQ, 2022, DIS MARKERS	10.1155/2022/2989200	2022	1	8	12.5	0.93	0.74
LIU H, 2022, FRONT IMMUNOL	10.3389/fimmu.2022.988130	2022	1	10	10	0.93	0.93
MA YM, 2022, FRONT GENET	10.3389/fgene.2022.990623	2022	1	9	11.11	0.93	0.84
YANG QH, 2022, FRONT CELL DEV BIOL	10.3389/fcell.2021.803141	2022	1	6	16.67	0.93	0.56
XU AS, 2022, MOL THER	10.1016/j.ymthe.2021.12.012	2022	1	28	3.57	0.93	2.61
PENG JJ, 2022, INFECT AGENTS CANCER	10.1186/s13027-021-00411-1	2022	1	18	5.56	0.93	1.68
YUAN SS, 2022, ANN TRANSL MED	10.21037/atm-22-3858	2022	1	3	33.33	0.93	0.28
PU Y, 2022, J GASTROINTEST ONCOL	10.21037/jgo-21-686	2022	1	11	9.09	0.93	1.02
ZHOU HM, 2022, CYTOKINE GROWTH F R	10.1016/j.cytogfr.2022.04.004	2022	1	8	12.5	0.93	0.74
XU H, 2022, CANCER CELL INT	10.1186/s12935-022-02614-x	2022	1	5	20	0.93	0.47
CHEN X, 2022, MOL IMMUNOL	10.1016/j.molimm.2022.08.015	2022	1	1	100	0.93	0.09
LIU DR, 2022, CAN J GASTROENTEROL	10.1155/2022/3506518	2022	1	1	100	0.93	0.09
LIU ZQ, 2022, MOL CANCER	10.1186/s12943-022-01680-z	2022	1	29	3.45	0.93	2.7
WANG TY, 2022, FRONT IMMUNOL	10.3389/fimmu.2022.918522	2022	1	7	14.29	0.93	0.65
CHEN DX, 2022, TRANSL CANCER RES	10.21037/tcr-22-881	2022	1	3	33.33	0.93	0.28
WU ZG, 2022, FRONT IMMUNOL	10.3389/fimmu.2021.806189	2022	1	12	8.33	0.93	1.12
YANG ZC, 2022, EBIOMEDICINE	10.1016/j.ebiom.2022.104019	2022	1	36	2.78	0.93	3.35
FANG F, 2022, BMC CANCER	10.1186/s12885-022-10490-x	2022	1	4	25	0.93	0.37
HU CX, 2022, BIOMOLECULES	10.3390/biom12081042	2022	1	7	14.29	0.93	0.65
DENG HY, 2022, FRONT ONCOL	10.3389/fonc.2022.820242	2022	1	5	20	0.93	0.47
QIU FS, 2022, FRONT CELL INFECT MI	10.3389/fcimb.2022.972655	2022	1	11	9.09	0.93	1.02
CHEN J, 2022, CANCERS	10.3390/cancers14225527	2022	1	6	16.67	0.93	0.56
ZHOU MY, 2022, FRONT GENET	10.3389/fgene.2022.983564	2022	1	5	20	0.93	0.47
MO WT, 2022, ARTERIOSCL THROM VAS	10.1161/ATVBAHA.121.317295	2022	1	11	9.09	0.93	1.02
HUANG JR, 2022, BMC MED GENOMICS	10.1186/s12920-022-01318-5	2022	1	4	25	0.93	0.37
QUAN LN, 2022, J TRANSL MED	10.1186/s12967-022-03750-8	2022	1	8	12.5	0.93	0.74
HE ZY, 2022, AM J TRANSL RES		2022	1	1	100	0.93	0.09
TONG H, 2022, FRONT IMMUNOL	10.3389/fimmu.2021.802049	2022	1	10	10	0.93	0.93
LEI LL, 2022, BMC CANCER	10.1186/s12885-021-09062-2	2022	1	10	10	0.93	0.93
QI FM, 2022, FRONT ONCOL	10.3389/fonc.2022.1049928	2022	1	6	16.67	0.93	0.56
GU ZY, 2022, RESP RES	10.1186/s12931-022-02227-y	2022	1	7	14.29	0.93	0.65
YUAN BW, 2022, BREAST CANCER-TOKYO	10.1007/s12282-022-01341-5	2022	1	3	33.33	0.93	0.28
WANG J, 2022, MOL CANCER	10.1186/s12943-022-01705-7	2022	1	23	4.35	0.93	2.14
ZHANG LS, 2022, ACS CHEM BIOL	10.1021/acschembio.2c00792	2022	1	16	6.25	0.93	1.49
OUYANG YL, 2022, FRONT IMMUNOL	10.3389/fimmu.2022.1018701	2022	1	3	33.33	0.93	0.28
YANG XW, 2022, FRONT GENET	10.3389/fgene.2022.972043	2022	1	10	10	0.93	0.93
ZHENG D, 2022, FRONT GENET	10.3389/fgene.2021.805607	2022	1	9	11.11	0.93	0.84
WANG YA, 2022, INT J MOL SCI	10.3390/ijms232012672	2022	1	3	33.33	0.93	0.28
WU S, 2022, AGING-US	10.18632/aging.203939	2022	1	19	5.26	0.93	1.77
LI SJ, 2022, FRONT GENET	10.3389/fgene.2022.903634	2022	1	6	16.67	0.93	0.56
YU MK, 2022, FRONT IMMUNOL	10.3389/fimmu.2022.818120	2022	1	8	12.5	0.93	0.74
ZENG J, 2022, FRONT ENDOCRINOL	10.3389/fendo.2022.995972	2022	1	8	12.5	0.93	0.74
WANG XW, 2022, FRONT IMMUNOL	10.3389/fimmu.2022.923533	2022	1	5	20	0.93	0.47
HUANG XL, 2022, EPMA J	10.1007/s13167-022-00305-1	2022	1	14	7.14	0.93	1.3
HUANG DL, 2022, HELIYON	10.1016/j.heliyon.2022.e10931	2022	1	2	50	0.93	0.19
CHEN JX, 2022, FRONT GENET	10.3389/fgene.2022.894325	2022	1	5	20	0.93	0.47
LI HL, 2022, FRONT GENET	10.3389/fgene.2022.894080	2022	1	3	33.33	0.93	0.28
ZHANG Q, 2022, FRONT IMMUNOL	10.3389/fimmu.2022.905057	2022	1	4	25	0.93	0.37
ZHOU KX, 2022, FRONT SURG	10.3389/fsurg.2022.893977	2022	1	5	20	0.93	0.47
ROY A, 2022, FRONT CELL DEV BIOL	10.3389/fcell.2022.909424	2022	1	3	33.33	0.93	0.28
YU HJ, 2022, FRONT IMMUNOL	10.3389/fimmu.2022.892750	2022	1	9	11.11	0.93	0.84
ZHANG TT, 2022, FRONT IMMUNOL	10.3389/fimmu.2022.922471	2022	1	3	33.33	0.93	0.28
QIU Y, 2022, BIOMED RES INT	10.1155/2022/5439023	2022	1	2	50	0.93	0.19
YE JJ, 2022, GENES-BASEL	10.3390/genes13112059	2022	1	3	33.33	0.93	0.28
ZHAI YJ, 2022, SCI REP-UK	10.1038/s41598-022-20873-6	2022	1	2	50	0.93	0.19
DAI YY, 2022, FRONT GENET	10.3389/fgene.2022.930446	2022	1	2	50	0.93	0.19
YU ZL, 2022, PROTOPLASMA	10.1007/s00709-021-01718-x	2022	1	3	33.33	0.93	0.28
DONG Y, 2022, FRONT ONCOL	10.3389/fonc.2022.897323	2022	1	4	25	0.93	0.37
DENG JH, 2022, SCI REP-UK	10.1038/s41598-022-25698-x	2022	1	4	25	0.93	0.37
OUYANG ZJ, 2022, BIOMACROMOLECULES	10.1021/acs.biomac.1c01571	2022	1	12	8.33	0.93	1.12
SHEN YF, 2022, CELLS-BASEL	10.3390/cells11152399	2022	1	9	11.11	0.93	0.84
CHEN YH, 2022, FRONT IMMUNOL	10.3389/fimmu.2022.868786	2022	1	8	12.5	0.93	0.74
LI JH, 2022, FRONT MOL BIOSCI	10.3389/fmolb.2021.762541	2022	1	7	14.29	0.93	0.65
WAN F, 2022, FRONT BIOENG BIOTECH	10.3389/fbioe.2022.790605	2022	1	7	14.29	0.93	0.65
LIU JH, 2022, OXID MED CELL LONGEV	10.1155/2022/2754836	2022	1	9	11.11	0.93	0.84
YU JH, 2022, FRONT ONCOL	10.3389/fonc.2022.830174	2022	1	3	33.33	0.93	0.28
WANG XC, 2022, AM J TRANSL RES		2022	1	2	50	0.93	0.19
HE R, 2022, EXPERT REV MOL DIAGN	10.1080/14737159.2022.2131396	2022	1	10	10	0.93	0.93
ZUCCATO JA, 2022, NEURO-ONCOLOGY	10.1093/neuonc/noab235	2022	1	22	4.55	0.93	2.05
XU RX, 2022, FRONT GENET	10.3389/fgene.2022.960229	2022	1	3	33.33	0.93	0.28
CHEN HX, 2022, AGING-US	10.18632/aging.204231	2022	1	4	25	0.93	0.37
YUE Y, 2022, ECOTOX ENVIRON SAFE	10.1016/j.ecoenv.2021.113085	2022	1	13	7.69	0.93	1.21
WANG LY, 2022, CELL MOL BIOL LETT	10.1186/s11658-022-00406-9	2022	1	32	3.13	0.93	2.98
XU CY, 2022, FRONT ONCOL	10.3389/fonc.2022.920023	2022	1	4	25	0.93	0.37
MAO M, 2022, FRONT IMMUNOL	10.3389/fimmu.2022.948630	2022	1	7	14.29	0.93	0.65
LONG HJ, 2022, FRONT PHARMACOL	10.3389/fphar.2022.1023878	2022	1	8	12.5	0.93	0.74
FENG ZH, 2022, J TRANSL MED	10.1186/s12967-022-03711-1	2022	1	24	4.17	0.93	2.23
LI YS, 2022, FRONT IMMUNOL	10.3389/fimmu.2022.853904	2022	1	4	25	0.93	0.37
YANG LF, 2022, FRONT PHARMACOL	10.3389/fphar.2022.938134	2022	1	26	3.85	0.93	2.42
HUANG ZD, 2022, FRONT GENET	10.3389/fgene.2022.1030275	2022	1	5	20	0.93	0.47
WANG XX, 2022, FRONT MOL BIOSCI	10.3389/fmolb.2022.1034928	2022	1	2	50	0.93	0.19
LI XY, 2022, J INFLAMM RES	10.2147/JIR.S373776	2022	1	2	50	0.93	0.19
CHEN JL, 2022, FRONT GENET	10.3389/fgene.2022.817118	2022	1	8	12.5	0.93	0.74
BABAR Q, 2022, BBA-MOL BASIS DIS	10.1016/j.bbadis.2022.166552	2022	1	13	7.69	0.93	1.21
HE CM, 2022, FRONT GENET	10.3389/fgene.2022.998147	2022	1	4	25	0.93	0.37
CHEN Y, 2022, CLIN TRANSL IMMUNOL	10.1002/cti2.1393	2022	1	10	10	0.93	0.93
GUO J, 2022, FRONT IMMUNOL	10.3389/fimmu.2022.859730	2022	1	13	7.69	0.93	1.21
KONG JQ, 2022, FRONT IMMUNOL	10.3389/fimmu.2022.1014861	2022	1	4	25	0.93	0.37
GOMEZ S, 2022, J IMMUNOTHER CANCER	10.1136/jitc-2022-004974	2022	1	11	9.09	0.93	1.02
FANG Z, 2022, FRONT PHARMACOL	10.3389/fphar.2022.811338	2022	1	2	50	0.93	0.19
LI K, 2022, FRONT ONCOL	10.3389/fonc.2021.731561	2022	1	14	7.14	0.93	1.3
CHEN JJ, 2022, FRONT IMMUNOL	10.3389/fimmu.2022.809872	2022	1	12	8.33	0.93	1.12
HOU J, 2022, BMC CANCER	10.1186/s12885-022-09805-9	2022	1	10	10	0.93	0.93
JIA HX, 2022, DIS MARKERS	10.1155/2022/8700372	2022	1	5	20	0.93	0.47
RAY SK, 2022, CURR PHARM BIOTECHNO	10.2174/1389201021666201211102710	2022	1	15	6.67	0.93	1.4
WANG JM, 2022, BMC GASTROENTEROL	10.1186/s12876-022-02159-3	2022	1	8	12.5	0.93	0.74
DAI WJ, 2022, FRONT IMMUNOL	10.3389/fimmu.2022.865964	2022	1	14	7.14	0.93	1.3
WANG SJ, 2022, GENOMICS	10.1016/j.ygeno.2022.110377	2022	1	5	20	0.93	0.47
YANG ML, 2022, GENOME MED	10.1186/s13073-022-01079-x	2022	1	24	4.17	0.93	2.23
ZHANG MY, 2022, GENES-BASEL	10.3390/genes13010128	2022	1	3	33.33	0.93	0.28
WU Q, 2022, SCI REP-UK	10.1038/s41598-022-07112-8	2022	1	6	16.67	0.93	0.56
WAN RJ, 2022, GENE	10.1016/j.gene.2022.146639	2022	1	2	50	0.93	0.19
ZHANG HQ, 2022, TOXICOL SCI	10.1093/toxsci/kfac004	2022	1	8	12.5	0.93	0.74
YAO NH, 2022, TRANSL LUNG CANCER R	10.21037/tlcr-22-224	2022	1	7	14.29	0.93	0.65
HUANG SL, 2022, FRONT IMMUNOL	10.3389/fimmu.2022.944898	2022	1	7	14.29	0.93	0.65
MA XR, 2022, INT J ONCOL	10.3892/ijo.2022.5424	2022	1	7	14.29	0.93	0.65
SHEN KJ, 2022, ANN TRANSL MED	10.21037/atm-21-4402	2022	1	7	14.29	0.93	0.65
YE LL, 2022, FRONT IMMUNOL	10.3389/fimmu.2022.863484	2022	1	6	16.67	0.93	0.56
CAO YD, 2022, FRONT GENET	10.3389/fgene.2021.758596	2022	1	6	16.67	0.93	0.56
PORTER RL, 2022, J CLIN INVEST	10.1172/JCI155931	2022	1	12	8.33	0.93	1.12
JOHNSON P, 2022, NAT REV GASTRO HEPAT	10.1038/s41575-022-00620-y	2022	1	111	0.9	0.93	10.34
LI X, 2022, FRONT GENET	10.3389/fgene.2022.969856	2022	1	9	11.11	0.93	0.84
PAN Q, 2022, FRONT ONCOL	10.3389/fonc.2022.884377	2022	1	4	25	0.93	0.37
LI T, 2022, J IMMUNOL RES	10.1155/2022/5164265	2022	1	6	16.67	0.93	0.56
LV SQ, 2022, THERANOSTICS	10.7150/thno.65739	2022	1	7	14.29	0.93	0.65
PENG D, 2022, INT J BIOL SCI	10.7150/ijbs.67329	2022	1	16	6.25	0.93	1.49
BELK JA, 2022, NAT IMMUNOL	10.1038/s41590-022-01224-z	2022	1	90	1.11	0.93	8.38
ZHENG YX, 2022, J IMMUNOL	10.4049/jimmunol.2100523	2022	1	8	12.5	0.93	0.74
MONTACCHIESI G, 2022, IMMUNOL REV	10.1111/imr.13057	2022	1	19	5.26	0.93	1.77
MIAO TW, 2022, FRONT GENET	10.3389/fgene.2022.930826	2022	1	4	25	0.93	0.37
CHEN C, 2022, FRONT PHARMACOL	10.3389/fphar.2022.935536	2022	1	18	5.56	0.93	1.68
ZHANG ZX, 2022, J ONCOL	10.1155/2022/3657349	2022	1	2	50	0.93	0.19
LAZARENKOV A, 2022, CANCERS	10.3390/cancers14030830	2022	1	10	10	0.93	0.93
REN XM, 2022, BIOENGINEERED	10.1080/21655979.2021.2018235	2022	1	6	16.67	0.93	0.56
LI GP, 2022, FRONT CELL INFECT MI	10.3389/fcimb.2022.1025900	2022	1	4	25	0.93	0.37
BOUYAHYA A, 2022, BIOMOLECULES	10.3390/biom12030367	2022	1	39	2.56	0.93	3.63
CAI LH, 2022, DIS MARKERS	10.1155/2022/3153362	2022	1	13	7.69	0.93	1.21
MCGLACKEN-BYRNE SM, 2022, JCI INSIGHT	10.1172/jci.insight.154671	2022	1	9	11.11	0.93	0.84
NOOR H, 2022, GENOMICS	10.1016/j.ygeno.2022.110289	2022	1	4	25	0.93	0.37
LI W, 2022, SEMIN CANCER BIOL	10.1016/j.semcancer.2022.03.025	2022	1	38	2.63	0.93	3.54
LI YX, 2022, FRONT ONCOL	10.3389/fonc.2022.845931	2022	1	4	25	0.93	0.37
LU F, 2022, FRONT ONCOL	10.3389/fonc.2022.876360	2022	1	4	25	0.93	0.37
YE WL, 2022, FRONT ONCOL	10.3389/fonc.2022.939021	2022	1	10	10	0.93	0.93
RAJURKAR M, 2022, CANCER DISCOV	10.1158/2159-8290.CD-21-1117	2022	1	26	3.85	0.93	2.42
YUE T, 2022, FRONT GENET	10.3389/fgene.2022.928754	2022	1	7	14.29	0.93	0.65
LI GL, 2022, SCI REP-UK	10.1038/s41598-022-14539-6	2022	1	3	33.33	0.93	0.28
BECKER WR, 2022, NAT GENET	10.1038/s41588-022-01088-x	2022	1	81	1.23	0.93	7.54
LIU ZH, 2022, FRONT ENDOCRINOL	10.3389/fendo.2022.943300	2022	1	2	50	0.93	0.19
BRONKHORST AJ, 2022, J LAB MED	10.1515/labmed-2022-0030	2022	1	5	20	0.93	0.47
KUMARI A, 2022, CRIT REV FOOD SCI	10.1080/10408398.2020.1825286	2022	1	19	5.26	0.93	1.77
LIU R, 2022, THERANOSTICS	10.7150/thno.76852	2022	1	5	20	0.93	0.47
LI ZY, 2022, J HEMATOL ONCOL	10.1186/s13045-022-01381-6	2022	1	12	8.33	0.93	1.12
LIU T, 2023, BMC GASTROENTEROL	10.1186/s12876-023-02776-6	2023	1	5	20	5.15	1.18
GU XY, 2023, FRONT IMMUNOL	10.3389/fimmu.2023.1207371	2023	1	4	25	5.15	0.95
LI YJ, 2023, FRONT ONCOL	10.3389/fonc.2023.1177120	2023	1	1	100	5.15	0.24
JI FH, 2023, CLIN TRANSL ONCOL	10.1007/s12094-022-02940-6	2023	1	4	25	5.15	0.95
WANG LL, 2023, EMBO J	10.15252/embj.2022111673	2023	1	11	9.09	5.15	2.6
YU BY, 2023, LAB INVEST	10.1016/j.labinv.2023.100134	2023	1	2	50	5.15	0.47
CHEN L, 2023, FRONT IMMUNOL	10.3389/fimmu.2023.1162607	2023	1	21	4.76	5.15	4.97
ZHAO NN, 2023, BIOSENS BIOELECTRON	10.1016/j.bios.2023.115217	2023	1	10	10	5.15	2.37
RUAN P, 2023, CELL BIOL TOXICOL	10.1007/s10565-022-09751-z	2023	1	6	16.67	5.15	1.42
ZHAI JN, 2023, GASTROENTEROLOGY	10.1053/j.gastro.2023.04.032	2023	1	17	5.88	5.15	4.03
ZHANG LD, 2023, EMBO J	10.15252/embj.2022113126	2023	1	4	25	5.15	0.95
WANG HH, 2023, FRONT IMMUNOL	10.3389/fimmu.2023.1144774	2023	1	15	6.67	5.15	3.55
TIAN Y, 2023, MOL CANCER	10.1186/s12943-022-01706-6	2023	1	42	2.38	5.15	9.95
ZHU YA, 2023, CELL DEATH DISCOV	10.1038/s41420-023-01321-4	2023	1	6	16.67	5.15	1.42
LI K, 2023, J TRANSL MED	10.1186/s12967-023-04190-8	2023	1	12	8.33	5.15	2.84
REN WJ, 2023, BIOMARK RES	10.1186/s40364-023-00452-1	2023	1	9	11.11	5.15	2.13
PIPERI C, 2023, ONCOGENE	10.1038/s41388-023-02746-y	2023	1	6	16.67	5.15	1.42
WANG XQ, 2023, GLAND SURG	10.21037/gs-22-678	2023	1	2	50	5.15	0.47
HAN D, 2023, ANNU REV IMMUNOL	10.1146/annurev-immunol-101921-045401	2023	1	14	7.14	5.15	3.32
CHEN MM, 2023, INT J BIOL SCI	10.7150/ijbs.79467	2023	1	7	14.29	5.15	1.66
WANG L, 2023, AURIS NASUS LARYNX	10.1016/j.anl.2022.05.018	2023	1	3	33.33	5.15	0.71
WANG KY, 2023, CELL DEATH DIFFER	10.1038/s41418-022-01087-9	2023	1	10	10	5.15	2.37
CHEN YH, 2023, CLIN TRANSL MED	10.1002/ctm2.1198	2023	1	13	7.69	5.15	3.08
TIAN L, 2023, INT J MOL SCI	10.3390/ijms24076520	2023	1	4	25	5.15	0.95
LU YB, 2023, EXP CELL RES	10.1016/j.yexcr.2023.113764	2023	1	4	25	5.15	0.95
LI YL, 2023, CANCERS	10.3390/cancers15051367	2023	1	2	50	5.15	0.47
SONG Y, 2023, ADV MATER	10.1002/adma.202210895	2023	1	18	5.56	5.15	4.26
LI FJ, 2023, PHARMACOL RES	10.1016/j.phrs.2022.106555	2023	1	16	6.25	5.15	3.79
BAI YH, 2023, BBA-MOL BASIS DIS	10.1016/j.bbadis.2023.166708	2023	1	3	33.33	5.15	0.71
ZHANG C, 2023, ONCOL LETT	10.3892/ol.2023.13755	2023	1	1	100	5.15	0.24
WANG RY, 2023, INT IMMUNOPHARMACOL	10.1016/j.intimp.2023.110879	2023	1	5	20	5.15	1.18
HUANG QH, 2023, BMC CANCER	10.1186/s12885-023-11012-z	2023	1	1	100	5.15	0.24
HE SY, 2023, CELL ONCOL	10.1007/s13402-023-00839-0	2023	1	7	14.29	5.15	1.66
BARCZAK W, 2023, NAT COMMUN	10.1038/s41467-023-36826-0	2023	1	20	5	5.15	4.74
GAO YQ, 2023, NEOPLASIA	10.1016/j.neo.2022.100850	2023	1	17	5.88	5.15	4.03
TRICARICO R, 2023, GASTROENTEROLOGY	10.1053/j.gastro.2023.01.039	2023	1	6	16.67	5.15	1.42
YANG LF, 2023, SCI REP-UK	10.1038/s41598-023-27975-9	2023	1	2	50	5.15	0.47
XU GY, 2023, VACCINES-BASEL	10.3390/vaccines11030499	2023	1	2	50	5.15	0.47
JIANG SJ, 2023, BIOMEDICINES	10.3390/biomedicines11061569	2023	1	2	50	5.15	0.47
LIU X, 2023, REPROD SCI	10.1007/s43032-022-01074-y	2023	1	2	50	5.15	0.47
ZHANG T, 2023, J ORAL PATHOL MED	10.1111/jop.13376	2023	1	2	50	5.15	0.47
LIU XS, 2023, AM J CANCER RES		2023	1	5	20	5.15	1.18
JIANG L, 2023, J THORAC DIS	10.21037/jtd-22-1464	2023	1	2	50	5.15	0.47
SALNIKOV MY, 2023, VIRUSES-BASEL	10.3390/v15040853	2023	1	4	25	5.15	0.95
YANG RW, 2023, IMMUNOLOGY	10.1111/imm.13557	2023	1	9	11.11	5.15	2.13
HOU YR, 2023, INT J CANCER	10.1002/ijc.34368	2023	1	4	25	5.15	0.95
ZHAO B, 2023, BMC BIOINFORMATICS	10.1186/s12859-023-05228-w	2023	1	1	100	5.15	0.24
MOKHTARI K, 2023, PROG BIOPHYS MOL BIO	10.1016/j.pbiomolbio.2023.04.002	2023	1	5	20	5.15	1.18
FEDYUK V, 2023, NAT BIOTECHNOL	10.1038/s41587-022-01447-3	2023	1	26	3.85	5.15	6.16
QIAO X, 2023, ORAL DIS	10.1111/odi.14083	2023	1	10	10	5.15	2.37
MARTÍNEZ-RUIZ C, 2023, NATURE	10.1038/s41586-023-05706-4	2023	1	46	2.17	5.15	10.89
ZHANG SX, 2023, INT J CANCER	10.1002/ijc.34401	2023	1	3	33.33	5.15	0.71
XU XM, 2023, EXP MOL MED	10.1038/s12276-023-01020-1	2023	1	26	3.85	5.15	6.16
GUO QJ, 2023, FRONT IMMUNOL	10.3389/fimmu.2023.1148056	2023	1	5	20	5.15	1.18
WANG YX, 2023, P NATL ACAD SCI USA	10.1073/pnas.2220704120	2023	1	11	9.09	5.15	2.6
ZHANG YQ, 2023, MOL CANCER RES	10.1158/1541-7786.MCR-22-0418	2023	1	4	25	5.15	0.95
YOU XJ, 2023, CHINESE CHEM LETT	10.1016/j.cclet.2022.01.074	2023	1	19	5.26	5.15	4.5
MELLINGHOFF IK, 2023, NAT MED	10.1038/s41591-022-02141-2	2023	1	50	2	5.15	11.84
TAIRA A, 2023, CLIN EPIGENETICS	10.1186/s13148-022-01404-6	2023	1	4	25	5.15	0.95
HUANG X, 2023, BIOACT MATER	10.1016/j.bioactmat.2022.09.027	2023	1	33	3.03	5.15	7.81
WU XC, 2024, ORAL DIS	10.1111/odi.14341	2024	1	7	14.29	14.67	4.22
SAKO N, 2014, AM J PATHOL	10.1016/j.ajpath.2014.07.011	2014	0	12	0	0	0.29
GORBACHEV AV, 2014, CRIT REV IMMUNOL	10.1615/CritRevImmunol.2014010062	2014	0	26	0	0	0.63
SOWERS JL, 2014, ADV EXP MED BIOL	10.1007/978-3-0348-0837-8_4	2014	0	65	0	0	1.58
TSUJI M, 2014, J CHROMATOGR B	10.1016/j.jchromb.2014.01.050	2014	0	23	0	0	0.56
LI JT, 2014, BREAST CANCER RES	10.1186/s13058-014-0454-2	2014	0	52	0	0	1.26
THOMSON JP, 2014, MUTAT RES-GEN TOX EN	10.1016/j.mrgentox.2013.08.007	2014	0	42	0	0	1.02
PANTA P, 2014, ANAL CELL PATHOL	10.1155/2014/450629	2014	0	17	0	0	0.41
YAO DF, 2014, CANCER BIOMARKERS: MINIMAL AND NONINVASIVE EARLY DIAGNOSIS AND PROGNOSIS		2014	0	0		0	0
HAAM K, 2014, CANCER LETT	10.1016/j.canlet.2014.05.009	2014	0	13	0	0	0.32
SAITO Y, 2014, CLIN REV ALLERG IMMU	10.1007/s12016-013-8401-z	2014	0	61	0	0	1.48
XIE KL, 2014, THERANOSTICS	10.7150/thno.8715	2014	0	67	0	0	1.62
LI SY, 2014, BMC GENET	10.1186/1471-2156-15-67	2014	0	15	0	0	0.36
YILMAZ-OZCAN S, 2014, PLOS ONE	10.1371/journal.pone.0107905	2014	0	12	0	0	0.29
MEI SY, 2014, PLOS ONE	10.1371/journal.pone.0090231	2014	0	12	0	0	0.29
LIN L, 2014, TUMOR BIOL	10.1007/s13277-014-2658-6	2014	0	7	0	0	0.17
BRAGA LD, 2014, ARCH GYNECOL OBSTET	10.1007/s00404-013-3060-0	2014	0	6	0	0	0.15
YU GZ, 2014, MOL MED REP	10.3892/mmr.2014.2495	2014	0	9	0	0	0.22
TONG HV, 2014, MUTAT RES-REV MUTAT	10.1016/j.mrrev.2014.06.001	2014	0	19	0	0	0.46
LORENZ M, 2014, EUR J PHARMACOL	10.1016/j.ejphar.2014.06.014	2014	0	41	0	0	0.99
LU HQ, 2014, FEBS LETT	10.1016/j.febslet.2014.07.014	2014	0	15	0	0	0.36
BUJKO M, 2014, INT J HEMATOL	10.1007/s12185-014-1592-0	2014	0	17	0	0	0.41
HE Y, 2014, BBA-MOL BASIS DIS	10.1016/j.bbadis.2014.08.015	2014	0	131	0	0	3.18
FAN HX, 2014, WORLD J GASTROENTERO	10.3748/wjg.v20.i37.13477	2014	0	31	0	0	0.75
CHANG LC, 2014, BRIT J PHARMACOL	10.1111/bph.12708	2014	0	29	0	0	0.7
BARTLETT TE, 2014, PLOS ONE	10.1371/journal.pone.0084573	2014	0	21	0	0	0.51
SHEN N, 2014, ONCOTARGET	10.18632/oncotarget.2131	2014	0	46	0	0	1.11
KUSER-ABALI G, 2014, EPIGENETICS-US	10.4161/epi.27957	2014	0	32	0	0	0.78
SINGH BN, 2014, CANCER METAST REV	10.1007/s10555-013-9457-1	2014	0	55	0	0	1.33
GANEPOLA GAP, 2014, WORLD J GASTRO ONCOL	10.4251/wjgo.v6.i4.83	2014	0	62	0	0	1.5
HE DX, 2014, MOL PHARMACOL	10.1124/mol.114.092759	2014	0	54	0	0	1.31
LODDO M, 2014, J PATHOL	10.1002/path.4393	2014	0	25	0	0	0.61
RATHOD SS, 2014, FEBS OPEN BIO	10.1016/j.fob.2014.05.002	2014	0	115	0	0	2.79
LEE M, 2014, MOL CANCER RES	10.1158/1541-7786.MCR-14-0167	2014	0	14	0	0	0.34
KOLLER K, 2014, PEDIATR DEVEL PATHOL	10.2350/13-01-1288-OA.1	2014	0	23	0	0	0.56
LI RF, 2014, EPIGENETICS-US	10.4161/epi.28075	2014	0	10	0	0	0.24
CECCARELLI V, 2014, PLOS ONE	10.1371/journal.pone.0085025	2014	0	35	0	0	0.85
MINOCHERHOMJI S, 2014, HUM MOL GENET	10.1093/hmg/ddu337	2014	0	19	0	0	0.46
BUROTTO M, 2014, J THORAC ONCOL	10.1097/JTO.0000000000000302	2014	0	47	0	0	1.14
ZHAO WN, 2014, J BIOL CHEM	10.1074/jbc.M113.529784	2014	0	14	0	0	0.34
THOMAS NE, 2014, PIGM CELL MELANOMA R	10.1111/pcmr.12289	2014	0	18	0	0	0.44
DUCROUX A, 2014, PLOS PATHOG	10.1371/journal.ppat.1004343	2014	0	40	0	0	0.97
OLINSKI R, 2014, BBA-REV CANCER	10.1016/j.bbcan.2014.06.004	2014	0	8	0	0	0.19
GKOTZAMANIDOU M, 2014, LEUKEMIA	10.1038/leu.2013.284	2014	0	12	0	0	0.29
PARK JH, 2014, GENE	10.1016/j.gene.2013.09.088	2014	0	13	0	0	0.32
BERMINGHAM EN, 2014, NUTRIENTS	10.3390/nu6104002	2014	0	56	0	0	1.36
COSTA FC, 2014, BBA-MOL CELL RES	10.1016/j.bbamcr.2014.08.016	2014	0	11	0	0	0.27
PRATHER RS, 2014, ANIM REPROD SCI	10.1016/j.anireprosci.2014.04.017	2014	0	4	0	0	0.1
JIANG Y, 2015, ONCOGENE	10.1038/onc.2015.53	2015	0	51	0	0	0.82
ZHANG W, 2015, INT J CLIN EXP PATHO		2015	0	3	0	0	0.05
LI L, 2015, ONCOTARGET	10.18632/oncotarget.3651	2015	0	64	0	0	1.03
HU YX, 2015, MOL HUM REPROD	10.1093/molehr/gav007	2015	0	11	0	0	0.18
CHENG QY, 2015, SCI REP-UK	10.1038/srep15217	2015	0	55	0	0	0.88
GNONI A, 2015, EXPERT OPIN THER TAR	10.1517/14728222.2015.1071354	2015	0	56	0	0	0.9
LEE JW, 2015, ONCOTARGET	10.18632/oncotarget.3218	2015	0	31	0	0	0.5
ZHOU WD, 2015, CANCER LETT	10.1016/j.canlet.2013.11.003	2015	0	25	0	0	0.4
YU KK, 2015, ANN HEPATOL	10.1016/S1665-2681(19)31165-2	2015	0	10	0	0	0.16
CHARLTON J, 2015, GENOME MED	10.1186/s13073-015-0136-4	2015	0	38	0	0	0.61
CAFRI G, 2015, MOL THER	10.1038/mt.2015.90	2015	0	16	0	0	0.26
CORTESE R, 2015, ONCOTARGET	10.18632/oncotarget.2785	2015	0	32	0	0	0.51
GOOSKENS SL, 2015, ONCOTARGET	10.18632/oncotarget.4682	2015	0	39	0	0	0.63
KODURA MA, 2015, CANCER METAST REV	10.1007/s10555-015-9583-z	2015	0	19	0	0	0.3
YOSHIZAWA S, 2015, INT J ONCOL	10.3892/ijo.2015.3018	2015	0	12	0	0	0.19
ZHAO ZH, 2015, CLIN EPIGENETICS	10.1186/s13148-015-0149-2	2015	0	27	0	0	0.43
ZHOU H, 2015, THROMB HAEMOSTASIS	10.1160/TH14-04-0342	2015	0	41	0	0	0.66
KRZEMINSKI P, 2015, BBA-GENE REGUL MECH	10.1016/j.bbagrm.2014.12.002	2015	0	22	0	0	0.35
NIEDZWIECKI MM, 2015, CANCER EPIDEM BIOMAR	10.1158/1055-9965.EPI-15-0432	2015	0	31	0	0	0.5
LIAO WJ, 2015, ONCOTARGET	10.18632/oncotarget.4432	2015	0	34	0	0	0.55
LOW JY, 2015, BMC GENET	10.1186/s12863-015-0231-y	2015	0	11	0	0	0.18
STOCKS T, 2015, INT J EPIDEMIOL	10.1093/ije/dyv001	2015	0	91	0	0	1.46
KHAN I, 2015, J TRANSL MED	10.1186/s12967-015-0602-1	2015	0	5	0	0	0.08
PENG L, 2015, ACTA PHARM SIN B	10.1016/j.apsb.2015.01.007	2015	0	47	0	0	0.75
WANG Y, 2015, ONCOL LETT	10.3892/ol.2015.3649	2015	0	32	0	0	0.51
DICKINSON BT, 2015, GUT	10.1136/gutjnl-2014-308075	2015	0	85	0	0	1.36
SHAHJAHANI M, 2015, CELL ONCOL	10.1007/s13402-014-0215-3	2015	0	34	0	0	0.55
NGUYEN AH, 2015, BIOSENS BIOELECTRON	10.1016/j.bios.2014.12.015	2015	0	22	0	0	0.35
TSAI YT, 2015, ENVIRON TOXICOL	10.1002/tox.21976	2015	0	14	0	0	0.22
YANG X, 2015, INT J CLIN EXP MED		2015	0	40	0	0	0.64
GANGISETTY O, 2015, PLOS ONE	10.1371/journal.pone.0140699	2015	0	29	0	0	0.46
XIE M, 2015, J TRANSL MED	10.1186/s12967-015-0595-9	2015	0	88	0	0	1.41
MADEJÓN A, 2015, J HEPATOL	10.1016/j.jhep.2015.02.036	2015	0	11	0	0	0.18
TZOUVELEKIS A, 2015, BIOCHEM CELL BIOL	10.1139/bcb-2014-0126	2015	0	64	0	0	1.03
GARREN SB, 2015, PLOS PATHOG	10.1371/journal.ppat.1005166	2015	0	12	0	0	0.19
HAN T, 2015, J IMMUNOL	10.4049/jimmunol.1400583	2015	0	15	0	0	0.24
MANVATI S, 2015, GENE	10.1016/j.gene.2015.05.003	2015	0	17	0	0	0.27
KASAI K, 2015, BIOCHEM BIOPH RES CO	10.1016/j.bbrc.2015.09.132	2015	0	6	0	0	0.1
LI Z, 2015, J MOL NEUROSCI	10.1007/s12031-015-0594-6	2015	0	10	0	0	0.16
LIEW SC, 2015, EUR J MED GENET	10.1016/j.ejmg.2014.10.004	2015	0	272	0	0	4.36
WIGINGTON CP, 2015, J BIOL CHEM	10.1074/jbc.M114.631937	2015	0	41	0	0	0.66
WANG HB, 2015, AM J PATHOL	10.1016/j.ajpath.2015.08.017	2015	0	32	0	0	0.51
ZHANG PJ, 2015, GENETICS	10.1534/genetics.115.178871	2015	0	46	0	0	0.74
UDUGAMA M, 2015, NUCLEIC ACIDS RES	10.1093/nar/gkv847	2015	0	81	0	0	1.3
LEMIRE M, 2015, NAT COMMUN	10.1038/ncomms7326	2015	0	98	0	0	1.57
KANG J, 2015, PLOS ONE	10.1371/journal.pone.0137476	2015	0	9	0	0	0.14
LIU XY, 2015, AM J CANCER RES		2015	0	14	0	0	0.22
GAO W, 2015, MUTAT RES-FUND MOL M	10.1016/j.mrfmmm.2014.12.009	2015	0	115	0	0	1.84
PENG R, 2015, GENE	10.1016/j.gene.2015.05.073	2015	0	42	0	0	0.67
LARSSON L, 2015, J PERIODONTOL	10.1902/jop.2014.140559	2015	0	69	0	0	1.11
CHIBA N, 2015, J PHARMACOL SCI	10.1016/j.jphs.2015.03.008	2015	0	23	0	0	0.37
LEWALLEN DM, 2015, ACS CHEM BIOL	10.1021/acschembio.5b00438	2015	0	57	0	0	0.91
PARK JH, 2015, MOL ONCOL	10.1016/j.molonc.2014.10.015	2015	0	36	0	0	0.58
BOROS G, 2015, PLOS ONE	10.1371/journal.pone.0131141	2015	0	8	0	0	0.13
STÄUBERT C, 2015, J BIOL CHEM	10.1074/jbc.M114.618769	2015	0	61	0	0	0.98
BI LX, 2015, TOHOKU J EXP MED	10.1620/tjem.237.163	2015	0	21	0	0	0.34
SAHASRABUDDHE AA, 2015, ONCOGENE	10.1038/onc.2013.571	2015	0	73	0	0	1.17
HUANG C, 2015, J NEUROINFLAMM	10.1186/s12974-015-0406-5	2015	0	10	0	0	0.16
DAI L, 2015, HISTOCHEM CELL BIOL	10.1007/s00418-014-1283-1	2015	0	14	0	0	0.22
ÇELIK S, 2015, J IMMUNOL METHODS	10.1016/j.jim.2014.11.011	2015	0	6	0	0	0.1
LIU RJ, 2015, BBA-GENE REGUL MECH	10.1016/j.bbagrm.2014.06.004	2015	0	101	0	0	1.62
YU JY, 2015, J MICROBIOL BIOTECHN	10.4014/jmb.1502.02010	2015	0	10	0	0	0.16
SUCCOIO M, 2015, J PROTEOMICS	10.1016/j.jprot.2015.07.010	2015	0	14	0	0	0.22
HOHOS NM, 2016, J IMMUNOL METHODS	10.1016/j.jim.2016.05.003	2016	0	5	0	0	0.11
CUI Y, 2016, ONCOTARGET	10.18632/oncotarget.13173	2016	0	7	0	0	0.15
SCHMIDT T, 2016, GENE	10.1016/j.gene.2016.09.032	2016	0	19	0	0	0.41
YAGHI L, 2016, ONCOTARGET	10.18632/oncotarget.11628	2016	0	49	0	0	1.06
LIU D, 2016, ANAL SCI	10.2116/analsci.32.963	2016	0	1	0	0	0.02
SWETS M, 2016, HUM IMMUNOL	10.1016/j.humimm.2016.05.023	2016	0	10	0	0	0.22
RASMUSSEN L, 2016, SCAND J CLIN LAB INV	10.1080/00365513.2016.1190862	2016	0	12	0	0	0.26
MIAO ZG, 2016, BRAIN RES	10.1016/j.brainres.2016.04.055	2016	0	35	0	0	0.76
OLDENHUIS NJ, 2016, CHEMISTRYSELECT	10.1002/slct.201600939	2016	0	9	0	0	0.2
DOU RX, 2016, CANCER IMMUNOL RES	10.1158/2326-6066.CIR-16-0112	2016	0	42	0	0	0.91
HERMES N, 2016, CURR CANCER DRUG TAR	10.2174/1568009616666151222151818	2016	0	18	0	0	0.39
TÓTH K, 2016, EXPERT REV MOL DIAGN	10.1586/14737159.2016.1132164	2016	0	20	0	0	0.43
ROZATI S, 2016, CLIN CANCER RES	10.1158/1078-0432.CCR-15-1435	2016	0	47	0	0	1.02
DI PAOLO A, 2016, EPIGENOMICS-UK	10.2217/epi.16.10	2016	0	10	0	0	0.22
YÖRÜKER EE, 2016, CLIN CHIM ACTA	10.1016/j.cca.2016.01.016	2016	0	55	0	0	1.2
DU T, 2016, BBA-MOL BASIS DIS	10.1016/j.bbadis.2015.10.001	2016	0	53	0	0	1.15
KIDO T, 2016, J GENET GENOMICS	10.1016/j.jgg.2016.09.003	2016	0	8	0	0	0.17
KOU CH, 2016, ONCOL LETT	10.3892/ol.2016.5265	2016	0	43	0	0	0.93
ZHANG P, 2016, MITOCHONDRION	10.1016/j.mito.2016.03.001	2016	0	10	0	0	0.22
YI WR, 2016, ONCOL REP	10.3892/or.2016.4553	2016	0	11	0	0	0.24
HUANG XQ, 2016, ADV EXP MED BIOL	10.1007/978-3-319-30654-4_7	2016	0	2	0	0	0.04
YANG YH, 2016, EXP MOL PATHOL	10.1016/j.yexmp.2016.03.002	2016	0	24	0	0	0.52
MAEKAWA R, 2016, MOL ENDOCRINOL	10.1210/me.2015-1058	2016	0	29	0	0	0.63
ZAHID MF, 2016, EUR J HAEMATOL	10.1111/ejh.12771	2016	0	15	0	0	0.33
ZENG S, 2016, BBA-GENE REGUL MECH	10.1016/j.bbagrm.2016.10.003	2016	0	9	0	0	0.2
CARDELLI M, 2016, CURR DRUG TARGETS	10.2174/1389450116666150518095829	2016	0	6	0	0	0.13
PETERS FS, 2016, J HEART LUNG TRANSPL	10.1016/j.healun.2016.02.007	2016	0	20	0	0	0.43
STEPICHEVA NA, 2016, MOL REPROD DEV	10.1002/mrd.22678	2016	0	73	0	0	1.59
BIDARD FC, 2016, MOL ONCOL	10.1016/j.molonc.2016.01.001	2016	0	140	0	0	3.04
MATOS P, 2016, BBA-REV CANCER	10.1016/j.bbcan.2016.06.003	2016	0	9	0	0	0.2
YU AM, 2016, ONCOTARGET	10.18632/oncotarget.8721	2016	0	10	0	0	0.22
EBRAHIMI ME, 2016, GENE	10.1016/j.gene.2016.02.027	2016	0	4	0	0	0.09
ARAF S, 2016, EPIGENOMICS-UK	10.2217/epi.15.96	2016	0	14	0	0	0.3
WARTENBERG M, 2016, EUR J CANCER	10.1016/j.ejca.2016.06.013	2016	0	17	0	0	0.37
STRZELCZYK JK, 2016, ACTA BIOCHIM POL	10.18388/abp.2015_1204	2016	0	4	0	0	0.09
WANG L, 2016, TUMOR BIOL	10.1007/s13277-016-5377-3	2016	0	21	0	0	0.46
CAIADO F, 2016, FEBS J	10.1111/febs.13705	2016	0	60	0	0	1.3
LIANIDOU ES, 2016, CURR CANCER RES	10.1007/978-1-4939-3363-1_4	2016	0	1	0	0	0.02
ARIUMI Y, 2016, FRONT CHEM	10.3389/fchem.2016.00028	2016	0	23	0	0	0.5
SAWADA G, 2016, GASTROENTEROLOGY	10.1053/j.gastro.2016.01.035	2016	0	250	0	0	5.43
ZHANG YA, 2016, ONCOTARGET	10.18632/oncotarget.7126	2016	0	43	0	0	0.93
LIU WZ, 2016, AM J CANCER RES		2016	0	162	0	0	3.52
SHEN DF, 2016, TUMOR BIOL	10.1007/s13277-015-4103-x	2016	0	13	0	0	0.28
GOTO K, 2016, ONCOGENE	10.1038/onc.2015.445	2016	0	30	0	0	0.65
GONZÁLEZ TI, 2016, J CHROMATOGR B	10.1016/j.jchromb.2016.05.038	2016	0	12	0	0	0.26
XU H, 2016, MOL CANCER RES	10.1158/1541-7786.MCR-15-0313	2016	0	27	0	0	0.59
YANG YL, 2016, RNA TECHNOL	10.1007/978-3-319-34175-0_10	2016	0	0		0	0
KONG LL, 2016, ONCOL LETT	10.3892/ol.2016.4244	2016	0	4	0	0	0.09
WANG L, 2016, GASTROENTEROLOGY	10.1053/j.gastro.2016.01.034	2016	0	46	0	0	1
LIAO Q, 2016, GENE	10.1016/j.gene.2016.09.020	2016	0	5	0	0	0.11
KOH HB, 2016, J BIOL CHEM	10.1074/jbc.M116.723080	2016	0	18	0	0	0.39
BIGAUD E, 2016, MOL CELL PROTEOMICS	10.1074/mcp.M115.055772	2016	0	18	0	0	0.39
ALI A, 2016, BBA-GENE REGUL MECH	10.1016/j.bbagrm.2016.04.009	2016	0	5	0	0	0.11
QIAN M, 2016, TUMOR BIOL	10.1007/s13277-015-3838-8	2016	0	33	0	0	0.72
WU MY, 2016, ONCOTARGET	10.18632/oncotarget.9089	2016	0	25	0	0	0.54
AN JH, 2016, ONCOTARGET	10.18632/oncotarget.10321	2016	0	12	0	0	0.26
RUI JX, 2016, DIABETOLOGIA	10.1007/s00125-016-3897-4	2016	0	52	0	0	1.13
KARAMITROS T, 2016, SCI REP-UK	10.1038/srep33598	2016	0	12	0	0	0.26
CAO BP, 2016, DISCOV MED		2016	0	10	0	0	0.22
TURINETTO V, 2016, INT J MOL SCI	10.3390/ijms17071164	2016	0	333	0	0	7.24
CAI YL, 2016, INT J MOL MED	10.3892/ijmm.2016.2739	2016	0	11	0	0	0.24
KOUMBI L, 2016, VIRUS RES	10.1016/j.virusres.2016.04.022	2016	0	14	0	0	0.3
KANG CM, 2016, MOL MED REP	10.3892/mmr.2016.5854	2016	0	17	0	0	0.37
SPRINGUEL L, 2016, CELL MOL LIFE SCI	10.1007/s00018-016-2310-2	2016	0	4	0	0	0.09
LIU GY, 2016, CELL MOL IMMUNOL	10.1038/cmi.2015.11	2016	0	54	0	0	1.17
OJHA CR, 2016, J BIOMED SCI	10.1186/s12929-016-0292-x	2016	0	27	0	0	0.59
ZHANG HP, 2016, MOL MED REP	10.3892/mmr.2015.4558	2016	0	38	0	0	0.83
HIRAKAWA T, 2016, HUM REPROD	10.1093/humrep/dew217	2016	0	67	0	0	1.46
RUSSO MV, 2016, ONCOTARGET	10.18632/oncotarget.6029	2016	0	38	0	0	0.83
VÁZQUEZ-MARTÍNEZ ER, 2016, ENDOCRINE	10.1007/s12020-015-0825-1	2016	0	7	0	0	0.15
ANDERS NM, 2016, J CHROMATOGR B	10.1016/j.jchromb.2016.03.029	2016	0	10	0	0	0.22
CUI Y, 2016, TOXICOL RES-UK	10.1039/c5tx00454c	2016	0	10	0	0	0.22
GANGULY BB, 2016, MUTAT RES-REV MUTAT	10.1016/j.mrrev.2016.04.009	2016	0	79	0	0	1.72
KNIES C, 2016, CHEM BIODIVERS	10.1002/cbdv.201500158	2016	0	7	0	0	0.15
GAO S, 2016, STEM CELL RES THER	10.1186/s13287-016-0298-z	2016	0	3	0	0	0.07
ZHU HD, 2016, PLOS ONE	10.1371/journal.pone.0152849	2016	0	35	0	0	0.76
REMAUT K, 2016, PHARM RES-DORDR	10.1007/s11095-015-1796-x	2016	0	17	0	0	0.37
NIE DS, 2016, BIOL REPROD	10.1095/biolreprod.115.131656	2016	0	17	0	0	0.37
RAOF NA, 2016, BMC GENOMICS	10.1186/s12864-015-2267-9	2016	0	17	0	0	0.37
CHOI JY, 2016, BIOCHEM BIOPH RES CO	10.1016/j.bbrc.2016.08.128	2016	0	12	0	0	0.26
LI QS, 2016, P NATL ACAD SCI USA	10.1073/pnas.1602701113	2016	0	46	0	0	1
BROWN TA, 2016, NANOTOXICOLOGY	10.3109/17435390.2015.1078852	2016	0	51	0	0	1.11
SAITO Y, 2017, ADV PROTEIN CHEM STR	10.1016/bs.apcsb.2016.08.005	2017	0	4	0	0	0.07
LAI JZ, 2017, ONCOTARGET	10.18632/oncotarget.21296	2017	0	7	0	0	0.12
CHEN H, 2017, ONCOGENE	10.1038/onc.2017.73	2017	0	79	0	0	1.33
TIE GD, 2017, CANCER RES	10.1158/0008-5472.CAN-16-1916	2017	0	44	0	0	0.74
SHEN N, 2017, ONCOL REP	10.3892/or.2017.5966	2017	0	4	0	0	0.07
JIANG HP, 2017, ANAL CHIM ACTA	10.1016/j.aca.2017.06.009	2017	0	49	0	0	0.83
HUANG GQ, 2017, CANCER LETT	10.1016/j.canlet.2017.07.002	2017	0	94	0	0	1.59
GREIJER AE, 2017, J VIROL METHODS	10.1016/j.jviromet.2016.12.007	2017	0	12	0	0	0.2
FRIEDRICH M, 2017, EUR J IMMUNOL	10.1002/eji.201747132	2017	0	85	0	0	1.44
KINEHARA M, 2017, CANCER DRUG DISCOV D	10.1007/978-3-319-59786-7_19	2017	0	1	0	0	0.02
SEO JS, 2017, BMC CELL BIOL	10.1186/s12860-017-0130-3	2017	0	34	0	0	0.57
WANG D, 2017, CHINESE MED J-PEKING	10.4103/0366-6999.200539	2017	0	9	0	0	0.15
LEAL SM JR, 2017, J MOL DIAGN	10.1016/j.jmoldx.2017.01.006	2017	0	11	0	0	0.19
CUI JF, 2017, TECHNOL CANCER RES T	10.1177/1533034617747774	2017	0	1	0	0	0.02
SHAN YQ, 2017, ONCOL RES	10.3727/096504017X14897896412027	2017	0	47	0	0	0.79
LIU CH, 2017, CELL DEATH DIS	10.1038/cddis.2017.11	2017	0	28	0	0	0.47
WANG J, 2017, ONCOL LETT	10.3892/ol.2017.6950	2017	0	20	0	0	0.34
HU XT, 2017, THERANOSTICS	10.7150/thno.18185	2017	0	13	0	0	0.22
ZATULA A, 2017, ONCOTARGET	10.18632/oncotarget.14294	2017	0	10	0	0	0.17
VOUGIOUKLAKIS T, 2017, ONCOTARGET	10.18632/oncotarget.22627	2017	0	7	0	0	0.12
PANAGOPOULOS I, 2017, ONCOL REP	10.3892/or.2017.5628	2017	0	2	0	0	0.03
ROIG B, 2017, SCI REP-UK	10.1038/s41598-017-17897-8	2017	0	25	0	0	0.42
GRIESINGER AM, 2017, NEURO-ONCOLOGY	10.1093/neuonc/nox061	2017	0	17	0	0	0.29
ENGSTRÖM K, 2017, ARCH TOXICOL	10.1007/s00204-016-1879-4	2017	0	22	0	0	0.37
OLEKSIEWICZ U, 2017, J CANCER RES CLIN	10.1007/s00432-017-2381-y	2017	0	51	0	0	0.86
CHEN FJ, 2017, NAT COMMUN	10.1038/s41467-017-00289-x	2017	0	41	0	0	0.69
SOTO D, 2017, VIRUSES-BASEL	10.3390/v9090248	2017	0	69	0	0	1.17
MORISAWA S, 2017, J CLIN BIOCHEM NUTR	10.3164/jcbn.16-111	2017	0	10	0	0	0.17
ZONG ZK, 2017, ONCOL LETT	10.3892/ol.2017.6629	2017	0	22	0	0	0.37
PARK HE, 2017, VIRCHOWS ARCH	10.1007/s00428-017-2171-6	2017	0	63	0	0	1.06
YU JJ, 2017, J CANCER	10.7150/jca.17510	2017	0	106	0	0	1.79
GROSSI I, 2017, INT J GENOMICS	10.1155/2017/5913195	2017	0	40	0	0	0.68
WANG ZY, 2017, ONCOL REP	10.3892/or.2017.5716	2017	0	14	0	0	0.24
NIRANJAN R, 2017, FRONT IMMUNOL	10.3389/fimmu.2017.00763	2017	0	207	0	0	3.5
ZHANG LJ, 2017, INT J CLIN EXP PATHO		2017	0	1	0	0	0.02
OHARA A, 2017, TOXICOL RES-UK	10.1039/c7tx00163k	2017	0	13	0	0	0.22
BOEHM D, 2017, CELL HOST MICROBE	10.1016/j.chom.2017.04.011	2017	0	69	0	0	1.17
BIRDWELL CE, 2017, EPIGENETICS HUM HLTH	10.1007/978-3-319-55021-3_4	2017	0	0		0	0
YU FJ, 2017, J VIRAL HEPATITIS	10.1111/jvh.12680	2017	0	26	0	0	0.44
HAYASHI T, 2017, DEV CELL	10.1016/j.devcel.2016.12.001	2017	0	53	0	0	0.9
RAYON-ESTRADA V, 2017, P NATL ACAD SCI USA	10.1073/pnas.1714227114	2017	0	28	0	0	0.47
WANG CN, 2017, J EXP CLIN CANC RES	10.1186/s13046-017-0555-8	2017	0	57	0	0	0.96
ARCHEY WB, 2017, CANCER CELL INT	10.1186/s12935-017-0401-2	2017	0	5	0	0	0.08
TSUBOI K, 2017, J STEROID BIOCHEM	10.1016/j.jsbmb.2016.11.017	2017	0	17	0	0	0.29
LIU XC, 2017, ONCOTARGET	10.18632/oncotarget.14446	2017	0	22	0	0	0.37
TANG YJ, 2017, NAT REV RHEUMATOL	10.1038/nrrheum.2017.162	2017	0	69	0	0	1.17
CHEN YT, 2017, GENOME BIOL	10.1186/s13059-017-1366-0	2017	0	33	0	0	0.56
ZHAO CF, 2017, SCI REP-UK	10.1038/s41598-017-04434-w	2017	0	18	0	0	0.3
CORDEIRO A, 2017, INT J MOL SCI	10.3390/ijms18061154	2017	0	14	0	0	0.24
HOFMAN P, 2017, CURR OPIN ONCOL	10.1097/CCO.0000000000000343	2017	0	52	0	0	0.88
BAGACEAN C, 2017, CLIN EPIGENETICS	10.1186/s13148-017-0422-7	2017	0	9	0	0	0.15
JIN HJ, 2017, GASTROENTEROLOGY	10.1053/j.gastro.2017.05.045	2017	0	61	0	0	1.03
FARINA FM, 2017, CELL DEATH DIS	10.1038/cddis.2017.291	2017	0	30	0	0	0.51
BRYZGUNOVA OE, 2017, MOL BIOL+	10.1134/S0026893317010071	2017	0	5	0	0	0.08
ZONG WK, 2017, ONCOTARGET	10.18632/oncotarget.12468	2017	0	13	0	0	0.22
KWOK J, 2017, FRONT GENET	10.3389/fgene.2017.00032	2017	0	44	0	0	0.74
RUSSO GL, 2017, CRIT REV FOOD SCI	10.1080/10408398.2015.1062353	2017	0	50	0	0	0.84
ZAWADZKA M, 2017, J APPL BIOMED	10.1016/j.jab.2016.09.002	2017	0	5	0	0	0.08
ZHU WJ, 2017, CELL MOL LIFE SCI	10.1007/s00018-016-2368-x	2017	0	15	0	0	0.25
YI SH, 2017, BMC MOL BIOL	10.1186/s12867-017-0101-4	2017	0	14	0	0	0.24
HUMINIECKI L, 2017, SEMIN CANCER BIOL	10.1016/j.semcancer.2017.04.002	2017	0	73	0	0	1.23
YAN ZH, 2017, INFLAMMATION	10.1007/s10753-017-0599-0	2017	0	9	0	0	0.15
KHOT VV, 2017, REPROD SCI	10.1177/1933719116671001	2017	0	13	0	0	0.22
AMPUJA M, 2017, BMC GENOMICS	10.1186/s12864-016-3428-1	2017	0	17	0	0	0.29
WURSTER KD, 2017, LEUKEMIA	10.1038/leu.2016.238	2017	0	10	0	0	0.17
CAMILO V, 2017, HELICOBACTER	10.1111/hel.12405	2017	0	118	0	0	1.99
HU Q, 2017, ONCOL LETT	10.3892/ol.2017.5710	2017	0	6	0	0	0.1
BHARGAVA A, 2017, CURR PHARM DESIGN	10.2174/1381612822666161027145359	2017	0	17	0	0	0.29
ENUKA Y, 2017, NUCLEIC ACIDS RES	10.1093/nar/gkx865	2017	0	17	0	0	0.29
LIU Z, 2017, STEM CELL REP	10.1016/j.stemcr.2017.10.006	2017	0	11	0	0	0.19
JU LG, 2017, J IMMUNOL	10.4049/jimmunol.1601194	2017	0	18	0	0	0.3
ZHAO J, 2017, CLIN RES HEPATOL GAS	10.1016/j.clinre.2016.11.011	2017	0	3	0	0	0.05
SEGURA MF, 2017, ONCOTARGET	10.18632/oncotarget.15459	2017	0	13	0	0	0.22
WIEDMEIER JE, 2017, MUTAT RES-FUND MOL M	10.1016/j.mrfmmm.2017.02.001	2017	0	9	0	0	0.15
PONNAMPALAM SN, 2017, ONCOL REP	10.3892/or.2016.5285	2017	0	5	0	0	0.08
NOYON C, 2017, MOL CELL BIOCHEM	10.1007/s11010-016-2936-2	2017	0	10	0	0	0.17
MURRAY M, 2017, BRIT J PHARMACOL	10.1111/bph.13785	2017	0	42	0	0	0.71
ZHANG BG, 2017, NEUROPATH APPL NEURO	10.1111/nan.12321	2017	0	18	0	0	0.3
LV QY, 2017, J CANCER	10.7150/jca.17064	2017	0	22	0	0	0.37
ZHAO KC, 2017, GENE	10.1016/j.gene.2017.07.043	2017	0	46	0	0	0.78
CARREL L, 2017, PHILOS T R SOC B	10.1098/rstb.2016.0355	2017	0	53	0	0	0.9
WATROBA M, 2017, AGEING RES REV	10.1016/j.arr.2017.08.001	2017	0	143	0	0	2.42
GIOVANNETTI E, 2017, ANN ONCOL	10.1093/annonc/mdx499	2017	0	33	0	0	0.56
NISHIOKA C, 2017, CANCER SCI	10.1111/cas.13170	2017	0	18	0	0	0.3
PILLAI S, 2017, CRIT REV ONCOL HEMAT	10.1016/j.critrevonc.2017.05.005	2017	0	20	0	0	0.34
MESSEMAKER T, 2017, GENES IMMUN	10.1038/gene.2017.20	2017	0	14	0	0	0.24
GONSKY R, 2017, GASTROENTEROLOGY	10.1053/j.gastro.2017.04.002	2017	0	19	0	0	0.32
BATIE M, 2017, CELLS-BASEL	10.3390/cells6010008	2017	0	24	0	0	0.41
YOSHIDA W, 2017, ANAL CHIM ACTA	10.1016/j.aca.2017.07.046	2017	0	9	0	0	0.15
SEELEY JJ, 2017, J LEUKOCYTE BIOL	10.1189/jlb.3MR0316-118RR	2017	0	243	0	0	4.1
TOFFOLI LV, 2017, BEHAV BRAIN RES	10.1016/j.bbr.2017.03.023	2017	0	1	0	0	0.02
LIANG W, 2017, AGING CLIN EXP RES	10.1007/s40520-016-0611-9	2017	0	4	0	0	0.07
YIN B, 2017, J ENDODONT	10.1016/j.joen.2016.10.020	2017	0	14	0	0	0.24
BROCKMANN M, 2017, NATURE	10.1038/nature22376	2017	0	82	0	0	1.39
TALHAOUI I, 2017, FREE RADICAL BIO MED	10.1016/j.freeradbiomed.2016.11.040	2017	0	24	0	0	0.41
FABBRI C, 2017, WORLD J BIOL PSYCHIA	10.1080/15622975.2016.1208843	2017	0	59	0	0	1
GUO XH, 2017, MUTAGENESIS	10.1093/mutage/gex030	2017	0	34	0	0	0.57
KLYMENKO Y, 2018, CANCERS	10.3390/cancers10090295	2018	0	39	0	0	0.66
BROWN TC, 2018, J AM COLL SURGEONS	10.1016/j.jamcollsurg.2018.01.051	2018	0	13	0	0	0.22
SMEETS E, 2018, MOL CELL ENDOCRINOL	10.1016/j.mce.2017.08.021	2018	0	11	0	0	0.19
GUINDE J, 2018, CELLS-BASEL	10.3390/cells7070078	2018	0	12	0	0	0.2
MIYAGAWA Y, 2018, INT J ONCOL	10.3892/ijo.2018.4301	2018	0	12	0	0	0.2
MENG H, 2018, ONCOL RES	10.3727/096504017X15123872205507	2018	0	20	0	0	0.34
BARAZEGHI E, 2018, BMC CANCER	10.1186/s12885-018-4579-z	2018	0	12	0	0	0.2
THYAGARAJAN A, 2018, J PHARMACOL EXP THER	10.1124/jpet.117.242636	2018	0	37	0	0	0.62
ARANTES LMRB, 2018, EXPERT REV MOL DIAGN	10.1080/14737159.2017.1404906	2018	0	110	0	0	1.85
SYMONDS EL, 2018, CLIN EPIGENETICS	10.1186/s13148-018-0500-5	2018	0	38	0	0	0.64
WEI HY, 2018, MOL MED REP	10.3892/mmr.2018.9214	2018	0	4	0	0	0.07
O'LEARY K, 2018, CURR CANCER DRUG TAR	10.2174/1568009617666170203162556	2018	0	40	0	0	0.67
SHAO BF, 2018, J CELL MOL MED	10.1111/jcmm.13404	2018	0	21	0	0	0.35
KAUR G, 2018, PLOS ONE	10.1371/journal.pone.0200211	2018	0	9	0	0	0.15
ERSTAD DJ, 2018, CANCER-AM CANCER SOC	10.1002/cncr.31257	2018	0	38	0	0	0.64
CHEN XK, 2018, TRANSL CANCER RES	10.21037/tcr.2018.05.03	2018	0	1	0	0	0.02
DOWLESS M, 2018, CLIN CANCER RES	10.1158/1078-0432.CCR-18-1256	2018	0	34	0	0	0.57
ZHANG YL, 2018, IRAN RED CRESCENT ME	10.5812/ircmj.14873	2018	0	0		0	0
BIN RIAZ I, 2018, TRANSL RES	10.1016/j.trsl.2018.05.004	2018	0	9	0	0	0.15
CAO B, 2018, EXPERT REV GASTROENT	10.1080/17474124.2017.1372191	2018	0	1	0	0	0.02
LUOTO S, 2018, CANCER RES	10.1158/0008-5472.CAN-17-3714	2018	0	50	0	0	0.84
BASTIN D, 2018, J IMMUNOTHER CANCER	10.1186/s40425-018-0366-2	2018	0	6	0	0	0.1
CHU CH, 2018, CANCERS	10.3390/cancers10100393	2018	0	23	0	0	0.39
WAN M, 2018, ENVIRON HEALTH PERSP	10.1289/EHP2395	2018	0	22	0	0	0.37
LIU SK, 2018, ONCOTARGETS THER	10.2147/OTT.S167900	2018	0	23	0	0	0.39
MALOUF C, 2018, CELL MOL LIFE SCI	10.1007/s00018-017-2620-z	2018	0	47	0	0	0.79
LUO C, 2018, GENE	10.1016/j.gene.2018.04.023	2018	0	35	0	0	0.59
BHATTACHARYA C, 2018, JOVE-J VIS EXP	10.3791/57798	2018	0	2	0	0	0.03
KESSLER T, 2018, NEURO-ONCOLOGY	10.1093/neuonc/nox160	2018	0	44	0	0	0.74
WU ZJ, 2018, INT J ONCOL	10.3892/ijo.2018.4290	2018	0	8	0	0	0.13
LIU Y, 2018, INT J BIOL MACROMOL	10.1016/j.ijbiomac.2017.12.110	2018	0	21	0	0	0.35
LAWRENCE B, 2018, NPJ GENOM MED	10.1038/s41525-018-0058-3	2018	0	36	0	0	0.61
RYSER MD, 2018, SCI REP-UK	10.1038/s41598-018-35621-y	2018	0	13	0	0	0.22
LOPOMO A, 2018, EXPERT REV GASTROENT	10.1080/17474124.2017.1374853	2018	0	2	0	0	0.03
IMANI S, 2018, J CANCER	10.7150/jca.25576	2018	0	70	0	0	1.18
OGURA K, 2018, NAT COMMUN	10.1038/s41467-018-03891-9	2018	0	53	0	0	0.89
JACOBI CLJ, 2018, PLOS ONE	10.1371/journal.pone.0191698	2018	0	5	0	0	0.08
SHAH UA, 2018, BLOOD	10.1182/blood-2018-01-824607	2018	0	57	0	0	0.96
EL-MOGY M, 2018, BMC GENOMICS	10.1186/s12864-018-4785-8	2018	0	56	0	0	0.94
MAO XL, 2018, MOL MED REP	10.3892/mmr.2018.9263	2018	0	15	0	0	0.25
SANTARPIA M, 2018, J THORAC DIS	10.21037/jtd.2018.03.81	2018	0	89	0	0	1.5
CARÈ A, 2018, CELL DEATH DIFFER	10.1038/s41418-017-0051-x	2018	0	67	0	0	1.13
ZHAO MC, 2018, ONCOL LETT	10.3892/ol.2017.7411	2018	0	7	0	0	0.12
KAFKOVÁ L, 2018, MBIO	10.1128/mBio.02430-18	2018	0	19	0	0	0.32
XUE M, 2018, GASTRIC CANCER	10.1007/s10120-018-0801-6	2018	0	59	0	0	0.99
YANG C, 2018, TRANSL CANCER RES	10.21037/tcr.2018.01.24	2018	0	4	0	0	0.07
ZHANG M, 2018, MUTAT RES-FUND MOL M	10.1016/j.mrfmmm.2018.04.003	2018	0	8	0	0	0.13
RAHMAN M, 2018, J NEURO-ONCOL	10.1007/s11060-017-2732-1	2018	0	34	0	0	0.57
MARZESE DM, 2018, CLIN EXP METASTAS	10.1007/s10585-018-9905-y	2018	0	30	0	0	0.5
XIAO B, 2018, BMC CANCER	10.1186/s12885-018-4314-9	2018	0	42	0	0	0.71
MALTBY VE, 2018, SCI REP-UK	10.1038/s41598-018-35603-0	2018	0	41	0	0	0.69
GABALLA JM, 2018, FRONT IMMUNOL	10.3389/fimmu.2018.02955	2018	0	12	0	0	0.2
VERBARO DJ, 2018, J IMMUNOL	10.4049/jimmunol.1701700	2018	0	11	0	0	0.19
GAO C, 2018, GENE	10.1016/j.gene.2017.11.063	2018	0	5	0	0	0.08
DERY KJ, 2018, J BIOL CHEM	10.1074/jbc.RA117.001507	2018	0	14	0	0	0.24
EVANS DGR, 2018, AM J HUM GENET	10.1016/j.ajhg.2018.07.002	2018	0	57	0	0	0.96
HONG GN, 2018, BRIEF BIOINFORM	10.1093/bib/bbx009	2018	0	4	0	0	0.07
REKAWIECKI R, 2018, REPROD FERT DEVELOP	10.1071/RD17518	2018	0	3	0	0	0.05
NIKOLAOU S, 2018, TECH COLOPROCTOL	10.1007/s10151-018-1820-3	2018	0	85	0	0	1.43
AGHBARI SMH, 2018, ARCH DERMATOL RES	10.1007/s00403-018-1805-0	2018	0	25	0	0	0.42
GRIMES M, 2018, SCI SIGNAL	10.1126/scisignal.aaq1087	2018	0	38	0	0	0.64
URIBE D, 2018, ANN HEPATOL	10.5604/01.3001.0011.7389	2018	0	3	0	0	0.05
MAZZIO EA, 2018, CANCER GENOM PROTEOM	10.21873/cgp.20083	2018	0	7	0	0	0.12
JING DH, 2018, CANCER CELL	10.1016/j.ccell.2018.11.002	2018	0	51	0	0	0.86
DONG X, 2018, EPIGENETICS-US	10.1080/15592294.2018.1441650	2018	0	6	0	0	0.1
UTSUMI S, 2018, BIOORG MED CHEM LETT	10.1016/j.bmcl.2018.05.008	2018	0	1	0	0	0.02
KHALID M, 2018, MUTAT RES-REV MUTAT	10.1016/j.mrrev.2018.09.003	2018	0	7	0	0	0.12
YU SH, 2018, NAT COMMUN	10.1038/s41467-018-05548-z	2018	0	44	0	0	0.74
YIN JX, 2018, INT J ONCOL	10.3892/ijo.2018.4390	2018	0	17	0	0	0.29
STANTON MG, 2018, NUCLEIC ACID THER	10.1089/nat.2018.0726	2018	0	19	0	0	0.32
LI CW, 2018, CURR HIV RES	10.2174/1570162X16666180219155324	2018	0	4	0	0	0.07
HUANG LH, 2018, CLIN EPIGENETICS	10.1186/s13148-018-0557-1	2018	0	30	0	0	0.5
HE RQ, 2018, CELL PHYSIOL BIOCHEM	10.1159/000488823	2018	0	26	0	0	0.44
JUNG M, 2018, METHODS MOL BIOL	10.1007/978-1-4939-7481-8_32	2018	0	21	0	0	0.35
TAKECHI T, 2018, DRUG METAB DISPOS	10.1124/dmd.117.079061	2018	0	16	0	0	0.27
MOSTOUFI-AFSHAR S, 2018, IRAN J VET RES		2018	0	2	0	0	0.03
HWANG SY, 2018, J CELL PHYSIOL	10.1002/jcp.25989	2018	0	38	0	0	0.64
JOHNSTON HE, 2018, MOL CELL PROTEOMICS	10.1074/mcp.RA117.000539	2018	0	44	0	0	0.74
MÜLLER F, 2018, P NATL ACAD SCI USA	10.1073/pnas.1714512115	2018	0	12	0	0	0.2
KIM W, 2018, DIFFERENTIATION	10.1016/j.diff.2017.11.005	2018	0	41	0	0	0.69
CUPPEN BVJ, 2018, EXPERT REV CLIN IMMU	10.1080/1744666X.2018.1480937	2018	0	5	0	0	0.08
ZHANG CZ, 2018, MED SCI MONITOR	10.12659/MSM.906507	2018	0	15	0	0	0.25
LI XC, 2018, MOL CELL BIOL	10.1128/MCB.00658-17	2018	0	2	0	0	0.03
DUMLER JS, 2018, FRONT CELL INFECT MI	10.3389/fcimb.2018.00014	2018	0	9	0	0	0.15
PASINI A, 2018, BBA-GENE REGUL MECH	10.1016/j.bbagrm.2018.03.007	2018	0	24	0	0	0.4
OHYA M, 2019, PATHOLOGY	10.1016/j.pathol.2018.10.006	2019	0	0		0	0
ZHANG PF, 2019, MOL CANCER	10.1186/s12943-019-1031-1	2019	0	214	0	0	3.9
KARTIKASARI AER, 2019, FRONT IMMUNOL	10.3389/fimmu.2018.03109	2019	0	24	0	0	0.44
SCHENK A, 2019, INT J SPORTS MED	10.1055/a-0741-7001	2019	0	12	0	0	0.22
XIE KP, 2019, J OVARIAN RES	10.1186/s13048-018-0475-z	2019	0	25	0	0	0.46
SEILER CL, 2019, CHEM RES TOXICOL	10.1021/acs.chemrestox.9b00015	2019	0	8	0	0	0.15
DANIUNAITE K, 2019, CURR OPIN BIOTECH	10.1016/j.copbio.2018.07.002	2019	0	9	0	0	0.16
ZHU XQ, 2019, CYTOPATHOLOGY	10.1111/cyt.12719	2019	0	3	0	0	0.05
SAILER V, 2019, EBIOMEDICINE	10.1016/j.ebiom.2019.09.0382352	2019	0	22	0	0	0.4
KOHNKEN R, 2019, J INVEST DERMATOL	10.1016/j.jid.2018.10.035	2019	0	13	0	0	0.24
SCHWARZENBACH H, 2019, CANCER DRUG RESIST	10.20517/cdr.2019.51	2019	0	1	0	0	0.02
MENALDO DL, 2019, TOXICOL IN VITRO	10.1016/j.tiv.2019.06.020	2019	0	5	0	0	0.09
PETERS FS, 2019, CLIN EXP IMMUNOL	10.1111/cei.13309	2019	0	8	0	0	0.15
XIONG WM, 2019, CANCER MANAG RES	10.2147/CMAR.S186217	2019	0	6	0	0	0.11
WONG CC, 2019, SEMIN CANCER BIOL	10.1016/j.semcancer.2018.04.002	2019	0	22	0	0	0.4
LAI IL, 2019, INT J MOL SCI	10.3390/ijms20143473	2019	0	29	0	0	0.53
RAJABI H, 2019, ONCOGENE	10.1038/s41388-019-0940-1	2019	0	19	0	0	0.35
MEI XF, 2019, PARASITE VECTOR	10.1186/s13071-019-3615-4	2019	0	7	0	0	0.13
XU ZB, 2019, ONCOTARGETS THER	10.2147/OTT.S216829	2019	0	19	0	0	0.35
YOUSEFI B, 2019, J CELL PHYSIOL	10.1002/jcp.28925	2019	0	56	0	0	1.02
QIAO EQ, 2019, J CELL BIOCHEM	10.1002/jcb.27680	2019	0	13	0	0	0.24
KHODAREV NN, 2019, INT REV CEL MOL BIO	10.1016/bs.ircmb.2018.08.005	2019	0	28	0	0	0.51
BANERJEE A, 2019, J BIOL CHEM	10.1074/jbc.RA118.004485	2019	0	24	0	0	0.44
QADI SA, 2019, EPIGENETICS INSIGHTS	10.1177/2516865719839011	2019	0	27	0	0	0.49
SHEN YZ, 2019, J CELL PHYSIOL	10.1002/jcp.28852	2019	0	8	0	0	0.15
CHANG H, 2019, BIOMOLECULES	10.3390/biom9110713	2019	0	19	0	0	0.35
YANG Q, 2019, J CELL PHYSIOL	10.1002/jcp.27547	2019	0	8	0	0	0.15
FAN XX, 2019, CANCER MANAG RES	10.2147/CMAR.S225606	2019	0	20	0	0	0.36
FONTES-SOUSA M, 2019, ONCOL REP	10.3892/or.2019.6967	2019	0	13	0	0	0.24
MOSES C, 2019, MOL THER-NUCL ACIDS	10.1016/j.omtn.2018.12.003	2019	0	59	0	0	1.08
NEHME E, 2019, INT J MOL SCI	10.3390/ijms20051159	2019	0	17	0	0	0.31
HOODA J, 2019, CANCER RES	10.1158/0008-5472.CAN-18-2297	2019	0	33	0	0	0.6
CHANDHOK NS, 2019, THER ADV HEMATOL	10.1177/2040620719866081	2019	0	6	0	0	0.11
WEI PF, 2019, NANOSCI NANOTECH LET	10.1166/nnl.2019.2962	2019	0	0		0	0
DAI XF, 2019, BIOMARK MED	10.2217/bmm-2019-0143	2019	0	2	0	0	0.04
CHEN MZ, 2019, BIOCHEM CELL BIOL	10.1139/bcb-2017-0321	2019	0	22	0	0	0.4
WANG XS, 2019, GENOMICS	10.1016/j.ygeno.2018.09.020	2019	0	3	0	0	0.05
CHATTERJEE K, 2019, HELIYON	10.1016/j.heliyon.2019.e02624	2019	0	29	0	0	0.53
ZHU XX, 2019, J MOL CELL CARDIOL	10.1016/j.yjmcc.2018.11.001	2019	0	45	0	0	0.82
BOUGHANEM H, 2019, CANCERS	10.3390/cancers11111629	2019	0	8	0	0	0.15
SIERRA I, 2019, CURR OPIN GENET DEV	10.1016/j.gde.2019.04.012	2019	0	12	0	0	0.22
LOFT M, 2019, J PERS MED	10.3390/jpm9030037	2019	0	3	0	0	0.05
HERWIG-CARL MC, 2019, EXP EYE RES	10.1016/j.exer.2019.04.001	2019	0	18	0	0	0.33
TZOUVELEKIS A, 2019, CHEST	10.1016/j.chest.2019.04.114	2019	0	81	0	0	1.48
ZHU Y, 2019, ANALYST	10.1039/c8an02271b	2019	0	6	0	0	0.11
XU YJ, 2019, OPEN BIOL	10.1098/rsob.180239	2019	0	58	0	0	1.06
PENG H, 2019, MOL OMICS	10.1039/c8mo00218e	2019	0	7	0	0	0.13
SIMEONOV DR, 2019, ANNU REV IMMUNOL	10.1146/annurev-immunol-042718-041522	2019	0	30	0	0	0.55
SHI YF, 2019, SCI TOTAL ENVIRON	10.1016/j.scitotenv.2018.09.085	2019	0	67	0	0	1.22
LOBRY C, 2019, EXP HEMATOL ONCOL	10.1186/s40164-019-0142-0	2019	0	2	0	0	0.04
SHIRAI YT, 2019, ONCOGENE	10.1038/s41388-018-0603-7	2019	0	13	0	0	0.24
ZHANG C, 2019, PATHOL RES PRACT	10.1016/j.prp.2019.01.034	2019	0	36	0	0	0.66
NAKAGAWA H, 2019, SEMIN CANCER BIOL	10.1016/j.semcancer.2018.03.004	2019	0	49	0	0	0.89
SHEPPARD EC, 2019, SCI REP-UK	10.1038/s41598-019-45356-z	2019	0	8	0	0	0.15
REN ZH, 2019, BLOOD	10.1182/blood.2019000578	2019	0	48	0	0	0.87
QU D, 2019, NUCLEIC ACIDS RES	10.1093/nar/gkz117	2019	0	100	0	0	1.82
ZHAO Z, 2019, DIS MARKERS	10.1155/2019/1802620	2019	0	19	0	0	0.35
WANG HF, 2019, J AGR FOOD CHEM	10.1021/acs.jafc.9b00613	2019	0	24	0	0	0.44
SIPOS F, 2019, PATHOL ONCOL RES	10.1007/s12253-018-0544-z	2019	0	7	0	0	0.13
ZHENG MJ, 2019, AGING-US	10.18632/aging.102047	2019	0	19	0	0	0.35
SAWYER MR, 2019, REPROD SCI	10.1177/1933719118817659	2019	0	2	0	0	0.04
NICULITE CM, 2019, FRONT GENET	10.3389/fgene.2019.00680	2019	0	16	0	0	0.29
RICHTER GM, 2019, CLIN EPIGENETICS	10.1186/s13148-019-0697-y	2019	0	17	0	0	0.31
CHURCH BV, 2019, BMC BIOINFORMATICS	10.1186/s12859-019-3252-0	2019	0	12	0	0	0.22
AYIOMAMITIS GD, 2019, CANCERS	10.3390/cancers11101536	2019	0	24	0	0	0.44
SHARAD S, 2019, CANCERS	10.3390/cancers11121995	2019	0	11	0	0	0.2
LIN K, 2019, FASEB J	10.1096/fj.201800759R	2019	0	44	0	0	0.8
PARONI G, 2019, ONCOGENE	10.1038/s41388-018-0620-6	2019	0	19	0	0	0.35
LIU S, 2019, BIOL CHEM	10.1515/hsz-2018-0380	2019	0	21	0	0	0.38
BERGSTROM B, 2019, FRONT IMMUNOL	10.3389/fimmu.2019.01384	2019	0	14	0	0	0.26
SHARMA P, 2019, MOL CELL	10.1016/j.molcel.2018.10.016	2019	0	48	0	0	0.87
TING PC, 2019, J NUTR BIOCHEM	10.1016/j.jnutbio.2018.09.020	2019	0	18	0	0	0.33
XUE J, 2019, ONCOL LETT	10.3892/ol.2019.10955	2019	0	6	0	0	0.11
GAO YH, 2019, FRONT ONCOL	10.3389/fonc.2019.01222	2019	0	17	0	0	0.31
WANG Q, 2019, AGING-US	10.18632/aging.102153	2019	0	24	0	0	0.44
ZHANG GH, 2019, J CELL PHYSIOL	10.1002/jcp.27320	2019	0	72	0	0	1.31
CASO F, 2019, CRIT REV IMMUNOL	10.1615/CritRevImmunol.2020033243	2019	0	10	0	0	0.18
SCHRAMM K, 2019, NEURO-ONCOLOGY	10.1093/neuonc/noz057	2019	0	21	0	0	0.38
PARK J, 2019, JCI INSIGHT	10.1172/jci.insight.128886	2019	0	52	0	0	0.95
DUAN S, 2019, J CELL MOL MED	10.1111/jcmm.14500	2019	0	13	0	0	0.24
AKTER S, 2019, FRONT GENET	10.3389/fgene.2019.00766	2019	0	26	0	0	0.47
DING N, 2019, MUTAT RES-REV MUTAT	10.1016/j.mrrev.2017.09.005	2019	0	23	0	0	0.42
LI Z, 2019, INT J ONCOL	10.3892/ijo.2019.4679	2019	0	82	0	0	1.49
KIM TR, 2019, BMC MED GENOMICS	10.1186/s12920-019-0511-x	2019	0	4	0	0	0.07
YUAN XT, 2019, INT J MOL SCI	10.3390/ijms20133338	2019	0	38	0	0	0.69
CHEN SH, 2019, ANTIVIR RES	10.1016/j.antiviral.2019.104571	2019	0	22	0	0	0.4
HALLAL S, 2019, BRAIN TUMOR PATHOL	10.1007/s10014-019-00335-0	2019	0	28	0	0	0.51
DENG YN, 2019, CARBOHYD POLYM	10.1016/j.carbpol.2019.115009	2019	0	18	0	0	0.33
WANG LG, 2019, HEPATOLOGY	10.1002/hep.30526	2019	0	16	0	0	0.29
LIU LR, 2019, FASEB J	10.1096/fj.201801861R	2019	0	23	0	0	0.42
AVCI CB, 2019, J CELL BIOCHEM	10.1002/jcb.27744	2019	0	1	0	0	0.02
DEFO MA, 2019, AQUAT TOXICOL	10.1016/j.aquatox.2019.105347	2019	0	18	0	0	0.33
TANG Y, 2019, J PHARMACEUT BIOMED	10.1016/j.jpba.2019.01.034	2019	0	10	0	0	0.18
WANG YJ, 2019, BIOSCIENCE REP	10.1042/BSR20190091	2019	0	25	0	0	0.46
JIANG WJ, 2019, APPL ORGANOMET CHEM	10.1002/aoc.5092	2019	0	11	0	0	0.2
MA J, 2019, J HYPERTENS	10.1097/HJH.0000000000002139	2019	0	7	0	0	0.13
MUSTAFI S, 2019, EBIOMEDICINE	10.1016/j.ebiom.2019.04.006	2019	0	17	0	0	0.31
LOH C, 2019, ANN RHEUM DIS	10.1136/annrheumdis-2018-214783	2019	0	64	0	0	1.17
ZHANG JL, 2019, EUR REV MED PHARMACO	10.26355/eurrev_201910_19302	2019	0	9	0	0	0.16
CROW M, 2019, P NATL ACAD SCI USA	10.1073/pnas.1802973116	2019	0	72	0	0	1.31
ARGAUD D, 2019, NUCLEIC ACIDS RES	10.1093/nar/gkz560	2019	0	22	0	0	0.4
CHEN YZ, 2019, ONCOL REP	10.3892/or.2019.7175	2019	0	7	0	0	0.13
TJONDRO HC, 2019, BIOL REV	10.1111/brv.12548	2019	0	34	0	0	0.62
SANKOWSKI R, 2019, P NATL ACAD SCI USA	10.1073/pnas.1822164116	2019	0	32	0	0	0.58
CUI SN, 2019, LAB INVEST	10.1038/s41374-019-0242-9	2019	0	8	0	0	0.15
KOTSAFTI A, 2019, CLIN TRANSL GASTROEN	10.14309/ctg.0000000000000061	2019	0	3	0	0	0.05
PINHEIRO DML, 2019, FREE RADICAL BIO MED	10.1016/j.freeradbiomed.2018.10.432	2019	0	36	0	0	0.66
AZEEZ OI, 2019, PLOS ONE	10.1371/journal.pone.0225073	2019	0	4	0	0	0.07
CACABELOS R, 2019, TRANSL EPIGENET SER	10.1016/B978-0-12-813939-4.00005-X	2019	0	7	0	0	0.13
YANG Z, 2020, AGING-US		2020	0	48	0	0	1.37
TAHIR M, 2020, NEURAL NETWORKS	10.1016/j.neunet.2020.05.027	2020	0	27	0	0	0.77
VASIC R, 2020, CURR STEM CELL REP	10.1007/s40778-020-00178-y	2020	0	12	0	0	0.34
KÜÇÜK C, 2020, THER ADV MED ONCOL	10.1177/1758835919900856	2020	0	7	0	0	0.2
RIZZO F, 2020, VIRCHOWS ARCH	10.1007/s00428-019-02675-w	2020	0	12	0	0	0.34
HURKMANS DP, 2020, LUNG CANCER	10.1016/j.lungcan.2020.06.008	2020	0	2	0	0	0.06
HU SF, 2020, TECHNOL CANCER RES T	10.1177/1533033820934133	2020	0	2	0	0	0.06
MCGRATH-MORROW SA, 2020, SCI REP-UK	10.1038/s41598-020-64514-2	2020	0	13	0	0	0.37
DE VOS L, 2020, IMMUNOTHERAPY-UK	10.2217/imt-2020-0037	2020	0	8	0	0	0.23
GUIRGUIS AA, 2020, EXP HEMATOL	10.1016/j.exphem.2020.09.193	2020	0	4	0	0	0.11
LIU Q, 2020, BIOMED RES INT	10.1155/2020/4612375	2020	0	7	0	0	0.2
WANG XY, 2020, J IMMUNOL RES	10.1155/2020/7263602	2020	0	11	0	0	0.32
HU XY, 2020, FRONT ONCOL	10.3389/fonc.2020.541479	2020	0	32	0	0	0.92
CAO HY, 2020, TECHNOL CANCER RES T	10.1177/1533033820936682	2020	0	4	0	0	0.11
BENNETT TJ, 2020, INT J MOL SCI	10.3390/ijms21249773	2020	0	5	0	0	0.14
WANG C, 2020, FASEB J	10.1096/fj.201901205RR	2020	0	17	0	0	0.49
KATO M, 2020, PLOS ONE	10.1371/journal.pone.0241482	2020	0	6	0	0	0.17
HUANG LJ, 2020, AGING-US	10.18632/aging.103147	2020	0	30	0	0	0.86
GAN JF, 2020, TRANSL CANCER RES	10.21037/tcr-19-2808	2020	0	10	0	0	0.29
ZHAO ZF, 2020, FRONT ONCOL	10.3389/fonc.2020.01172	2020	0	17	0	0	0.49
JOSHI G, 2020, CANCERS	10.3390/cancers12103009	2020	0	2	0	0	0.06
ALI SA, 2020, CELL MOL BIOL	10.14715/cmb/2020.66.7.8	2020	0	14	0	0	0.4
AL-ALO KZK, 2020, REV MED MICROBIOL	10.1097/MRM.0000000000000203	2020	0	1	0	0	0.03
KOTTOROU AE, 2020, CANCERS	10.3390/cancers12040895	2020	0	9	0	0	0.26
BAO-CAAMANO A, 2020, ADV EXP MED BIOL	10.1007/978-3-030-35805-1_8	2020	0	14	0	0	0.4
WAN Q, 2020, AGING-US	10.18632/aging.103974	2020	0	8	0	0	0.23
MENDAZA S, 2020, INT J MOL SCI	10.3390/ijms21030903	2020	0	26	0	0	0.74
BASTURK O, 2020, MODERN PATHOL	10.1038/s41379-019-0334-5	2020	0	8	0	0	0.23
SZABÓ B, 2020, J CLIN ENDOCR METAB	10.1210/clinem/dgaa156	2020	0	4	0	0	0.11
XIAO N, 2020, FRONT CELL DEV BIOL	10.3389/fcell.2020.00557	2020	0	11	0	0	0.32
SUN L, 2020, PATHOL ONCOL RES	10.1007/s12253-019-00777-z	2020	0	7	0	0	0.2
CHANG C, 2020, MOL MED REP	10.3892/mmr.2020.11445	2020	0	2	0	0	0.06
MATSUSHITA H, 2020, J IMMUNOTHER CANCER	10.1136/jitc-2019-000375	2020	0	13	0	0	0.37
TAO W, 2020, FRONT ONCOL	10.3389/fonc.2020.00613	2020	0	18	0	0	0.52
ZAVRIDOU M, 2020, SCI REP-UK	10.1038/s41598-020-63055-y	2020	0	34	0	0	0.97
ZHANG LM, 2020, CELL DEATH DIS	10.1038/s41419-020-03057-w	2020	0	16	0	0	0.46
MARTHONG L, 2020, FRONT GENET	10.3389/fgene.2020.00986	2020	0	3	0	0	0.09
KANG YK, 2020, FRONT GENET	10.3389/fgene.2020.573515	2020	0	11	0	0	0.32
GUZZI N, 2020, RNA BIOL	10.1080/15476286.2020.1732694	2020	0	45	0	0	1.29
DONG CH, 2020, J CELL BIOCHEM	10.1002/jcb.29670	2020	0	15	0	0	0.43
AICHMÜLLER CF, 2020, NEURO-ONCOLOGY	10.1093/neuonc/noaa035	2020	0	10	0	0	0.29
ABD HAMID M, 2020, FRONT IMMUNOL	10.3389/fimmu.2020.00310	2020	0	9	0	0	0.26
PAN ZY, 2020, ANGEW CHEM INT EDIT	10.1002/anie.202008624	2020	0	52	0	0	1.49
QIN G, 2020, J ONCOL	10.1155/2020/9235101	2020	0	10	0	0	0.29
ZUKOWSKI A, 2020, OPEN BIOL	10.1098/rsob.200119	2020	0	8	0	0	0.23
WANG LQ, 2020, BRIT J HAEMATOL	10.1111/bjh.16517	2020	0	10	0	0	0.29
PEJAKOVIC S, 2020, J VIROL	10.1128/JVI.01488-20	2020	0	4	0	0	0.11
ZHANG YF, 2020, HUM MOL GENET	10.1093/hmg/ddaa131	2020	0	18	0	0	0.52
KOPCZYNSKA M, 2020, DIAGNOSTICS	10.3390/diagnostics10100762	2020	0	22	0	0	0.63
LI HM, 2020, AGING-US		2020	0	10	0	0	0.29
RAHAT B, 2020, FRONT GENET	10.3389/fgene.2020.00844	2020	0	33	0	0	0.95
TANG WH, 2020, BIOSCIENCE REP	10.1042/BSR20201604	2020	0	8	0	0	0.23
CAI XY, 2020, J INT MED RES	10.1177/0300060520929167	2020	0	30	0	0	0.86
JIANG B, 2020, ONCOL REP	10.3892/or.2019.7444	2020	0	48	0	0	1.37
ROGERS RF, 2020, CANCER RES	10.1158/0008-5472.CAN-19-1372	2020	0	37	0	0	1.06
MESEURE D, 2020, CANCERS	10.3390/cancers12102833	2020	0	8	0	0	0.23
AWAD AM, 2020, INT J GENOMICS	10.1155/2020/1769735	2020	0	0		0	0
DELMONICO L, 2020, ADV CLIN CHEM	10.1016/bs.acc.2019.12.006	2020	0	6	0	0	0.17
DOU XQ, 2020, KAOHSIUNG J MED SCI	10.1002/kjm2.12127	2020	0	13	0	0	0.37
MAHMOOD N, 2020, BONE RES	10.1038/s41413-020-0103-6	2020	0	11	0	0	0.32
CHEN HQ, 2020, J IMMUNOL RES	10.1155/2020/2328675	2020	0	14	0	0	0.4
DUFORESTEL M, 2020, EPIGENOMICS-UK	10.2217/epi-2019-0170	2020	0	6	0	0	0.17
YAMAMOTO H, 2020, CANCERS	10.3390/cancers12102880	2020	0	23	0	0	0.66
SATHEESH NJ, 2020, BIOMOLECULES	10.3390/biom10010079	2020	0	27	0	0	0.77
MANNAVOLA F, 2020, INT J MOL SCI	10.3390/ijms21010052	2020	0	36	0	0	1.03
XIONG YL, 2020, BMC CANCER	10.1186/s12885-020-07473-1	2020	0	6	0	0	0.17
VITTRANT B, 2020, ONCOIMMUNOLOGY	10.1080/2162402X.2020.1851950	2020	0	8	0	0	0.23
HU ZY, 2020, INT IMMUNOPHARMACOL	10.1016/j.intimp.2020.106910	2020	0	5	0	0	0.14
MARASCA F, 2020, INT J MOL SCI	10.3390/ijms21093201	2020	0	6	0	0	0.17
WANG Q, 2020, CANCER GENET-NY	10.1016/j.cancergen.2019.11.001	2020	0	39	0	0	1.12
MA WR, 2020, MOL CANCER	10.1186/s12943-020-01150-4	2020	0	16	0	0	0.46
SINGH N, 2020, MOL ONCOL	10.1002/1878-0261.12662	2020	0	19	0	0	0.54
ZHANG XZ, 2020, FRONT GENET	10.3389/fgene.2020.00273	2020	0	14	0	0	0.4
QIU KY, 2020, J CELL PHYSIOL	10.1002/jcp.29690	2020	0	15	0	0	0.43
ZHUANG GJ, 2020, FRONT GENET	10.3389/fgene.2020.591079	2020	0	15	0	0	0.43
NI XF, 2020, J CELL BIOCHEM	10.1002/jcb.29656	2020	0	4	0	0	0.11
USSOWICZ M, 2020, ADV CLIN EXP MED	10.17219/acem/112608	2020	0	10	0	0	0.29
FERREIRA RJ, 2020, BIOORGAN MED CHEM	10.1016/j.bmc.2020.115798	2020	0	16	0	0	0.46
WANG ZH, 2020, AGING-US		2020	0	30	0	0	0.86
PALMISANO A, 2020, METHODS MOL BIOL	10.1007/978-1-4939-9773-2_29	2020	0	6	0	0	0.17
KANG WT, 2020, CELL DEATH DIS	10.1038/s41419-020-03240-z	2020	0	24	0	0	0.69
KOBER KM, 2020, MOL PAIN	10.1177/1744806920936502	2020	0	19	0	0	0.54
KARLSSON J, 2020, NAT COMMUN	10.1038/s41467-020-15606-0	2020	0	98	0	0	2.81
SHARMA V, 2020, SCI REP-UK	10.1038/s41598-020-78058-y	2020	0	2	0	0	0.06
MÜLLER S, 2020, NAT CHEM	10.1038/s41557-020-0513-5	2020	0	135	0	0	3.87
PROSHKINA E, 2020, AGEING RES REV	10.1016/j.arr.2020.101087	2020	0	12	0	0	0.34
ZHAO Z, 2020, CANCER BIOMARK	10.3233/CBM-190380	2020	0	19	0	0	0.54
WHITEHOUSE JP, 2020, CANCERS	10.3390/cancers12102937	2020	0	4	0	0	0.11
FISCHER GM, 2020, CANCER MED-US	10.1002/cam4.3474	2020	0	10	0	0	0.29
ZHENG XY, 2020, J CELL PHYSIOL	10.1002/jcp.29085	2020	0	5	0	0	0.14
HOFFMAN RM, 2020, IN VIVO	10.21873/invivo.11948	2020	0	14	0	0	0.4
YANG L, 2020, P NATL ACAD SCI USA	10.1073/pnas.1917203117	2020	0	26	0	0	0.74
WEI ZH, 2020, J CELL PHYSIOL	10.1002/jcp.29162	2020	0	8	0	0	0.23
MOON Y, 2020, BBA-GENE REGUL MECH	10.1016/j.bbagrm.2020.194643	2020	0	8	0	0	0.23
BARAMIYA MG, 2020, FUTUR SCI OA	10.2144/fsoa-2019-0119	2020	0	4	0	0	0.11
REN F, 2020, CHEM RES TOXICOL	10.1021/acs.chemrestox.9b00382	2020	0	1	0	0	0.03
CHEN Y, 2020, BIOCELL	10.32604/biocell.2020.09422	2020	0	3	0	0	0.09
HE S, 2020, COMPUT STRUCT BIOTEC	10.1016/j.csbj.2020.11.044	2020	0	2	0	0	0.06
CALVO X, 2020, BLOOD ADV	10.1182/bloodadvances.2020002206	2020	0	26	0	0	0.74
BAUDIER RL, 2020, J GERONTOL A-BIOL	10.1093/gerona/glaa165	2020	0	2	0	0	0.06
JAFARZADEH M, 2020, BIOCHIMIE	10.1016/j.biochi.2020.02.009	2020	0	27	0	0	0.77
BURTON MA, 2020, NUTRIENTS	10.3390/nu12092821	2020	0	3	0	0	0.09
DUAN MY, 2020, BLOOD CELL MOL DIS	10.1016/j.bcmd.2020.102417	2020	0	21	0	0	0.6
JUAREZ MH, 2020, BREAST CARE	10.1159/000508758	2020	0	7	0	0	0.2
ZHANG L, 2020, SCI TRANSL MED	10.1126/scitranslmed.aaz5387	2020	0	56	0	0	1.6
NAIPAUER J, 2020, PLOS PATHOG	10.1371/journal.ppat.1008589	2020	0	11	0	0	0.32
SUN SF, 2020, J EXP CLIN CANC RES	10.1186/s13046-020-01779-5	2020	0	42	0	0	1.2
POVEDANO E, 2020, ANAL BIOANAL CHEM	10.1007/s00216-019-02219-w	2020	0	21	0	0	0.6
ÖZYALÇIN B, 2020, TRENDS FOOD SCI TECH	10.1016/j.tifs.2020.06.004	2020	0	14	0	0	0.4
WANG J, 2020, PLOS PATHOG	10.1371/journal.ppat.1008429	2020	0	43	0	0	1.23
BINNIE A, 2020, CRIT CARE MED	10.1097/CCM.0000000000004247	2020	0	38	0	0	1.09
HWANG S, 2020, BMB REP	10.5483/BMBRep.2020.53.11.055	2020	0	8	0	0	0.23
BELLANTI JA, 2020, PEDIATR RES	10.1038/s41390-019-0644-9	2020	0	10	0	0	0.29
JANG MA, 2020, KOREAN J INTERN MED	10.3904/kjim.2019.317	2020	0	17	0	0	0.49
TURCAS C, 2020, FRONT ONCOL	10.3389/fonc.2020.01024	2020	0	4	0	0	0.11
AMORÓS-PÉREZ M, 2020, ATHEROSCLEROSIS	10.1016/j.atherosclerosis.2020.02.008	2020	0	12	0	0	0.34
ONYANGO CG, 2020, INFECT AGENTS CANCER	10.1186/s13027-020-00335-2	2020	0	18	0	0	0.52
ZHANG XY, 2020, EXP HEMATOL ONCOL	10.1186/s40164-020-00164-4	2020	0	9	0	0	0.26
MOLINA MA, 2020, EXPERT REV MOL DIAGN	10.1080/14737159.2020.1835472	2020	0	12	0	0	0.34
BOTELLO-MANILLA AE, 2020, EXPERT REV GASTROENT	10.1080/17474124.2020.1780915	2020	0	10	0	0	0.29
WANG B, 2020, FRONT IMMUNOL	10.3389/fimmu.2020.579687	2020	0	32	0	0	0.92
LI XZ, 2020, THERANOSTICS	10.7150/thno.30204	2020	0	16	0	0	0.46
ZHAO ZZ, 2020, FEBS OPEN BIO	10.1002/2211-5463.12952	2020	0	4	0	0	0.11
LIU Q, 2020, EBIOMEDICINE	10.1016/j.ebiom.2019.102612	2020	0	15	0	0	0.43
TALOTTA R, 2020, APMIS	10.1111/apm.13039	2020	0	7	0	0	0.2
EL-KHAZRAGY N, 2020, INT J LAB HEMATOL	10.1111/ijlh.13167	2020	0	7	0	0	0.2
GOLKAR Z, 2020, GENES GENOM	10.1007/s13258-020-01002-x	2020	0	5	0	0	0.14
XUE BC, 2020, PROSTATE CANCER P D	10.1038/s41391-020-0208-4	2020	0	17	0	0	0.49
GAUTVIK KM, 2020, J BONE MINER RES	10.1002/jbmr.3974	2020	0	10	0	0	0.29
RUSSELL-GOLDMAN E, 2020, AM J PATHOL	10.1016/j.ajpath.2020.03.007	2020	0	74	0	0	2.12
ZHITKOVICH A, 2020, CHEM RES TOXICOL	10.1021/acs.chemrestox.0c00348	2020	0	41	0	0	1.17
LAKSHMANAN VK, 2020, COMPUT BIOL MED	10.1016/j.compbiomed.2020.104020	2020	0	10	0	0	0.29
ZHAO D, 2020, MOL THER-NUCL ACIDS	10.1016/j.omtn.2019.11.029	2020	0	13	0	0	0.37
LIU HL, 2020, MOL CARCINOGEN	10.1002/mc.23204	2020	0	6	0	0	0.17
CRIMI E, 2020, EPIGENETICS-US	10.1080/15592294.2020.1748918	2020	0	13	0	0	0.37
LEBLEU VS, 2020, FASEB J	10.1096/fj.201903188R	2020	0	134	0	0	3.84
SUN HY, 2020, CONNECT TISSUE RES	10.1080/03008207.2019.1620225	2020	0	5	0	0	0.14
TU YF, 2020, MOL IMMUNOL	10.1016/j.molimm.2020.02.004	2020	0	11	0	0	0.32
KAUR G, 2020, CELL BIOL TOXICOL	10.1007/s10565-020-09522-8	2020	0	17	0	0	0.49
SHEN H, 2020, PROTEIN PEPTIDE LETT	10.2174/0929866527666200505213431	2020	0	4	0	0	0.11
CAI HQ, 2020, FRONT ONCOL	10.3389/fonc.2020.00669	2020	0	17	0	0	0.49
LIU JC, 2021, FRONT MED-LAUSANNE	10.3389/fmed.2021.757432	2021	0	5	0	0	0.21
XU QH, 2021, FRONT CELL DEV BIOL	10.3389/fcel.2021.669145	2021	0	0		0	0
HUANG XP, 2021, AGING-US		2021	0	12	0	0	0.49
LU WQ, 2021, FRONT CELL DEV BIOL	10.3389/fcell.2021.622198	2021	0	18	0	0	0.74
JASINSKI-BERGNER S, 2021, CANCERS	10.3390/cancers13051167	2021	0	5	0	0	0.21
CAI JH, 2021, WORLD J SURG ONCOL	10.1186/s12957-021-02354-8	2021	0	13	0	0	0.54
WU X, 2021, AGING-US		2021	0	12	0	0	0.49
ZHAO GH, 2021, FRONT ONCOL	10.3389/fonc.2021.756412	2021	0	3	0	0	0.12
WANG Y, 2021, FRONT CELL DEV BIOL	10.3389/fcell.2021.772921	2021	0	16	0	0	0.66
KOU TK, 2021, EXP BIOL MED	10.1177/15353702211019681	2021	0	1	0	0	0.04
WU S, 2021, BIOSCIENCE REP	10.1042/BSR20210523	2021	0	2	0	0	0.08
WU S, 2021, FRONT IMMUNOL	10.3389/fimmu.2021.731842	2021	0	24	0	0	0.99
YANG L, 2021, FRONT ONCOL	10.3389/fonc.2020.611191	2021	0	7	0	0	0.29
ZHANG JL, 2021, FRONT GENET	10.3389/fgene.2021.689748	2021	0	5	0	0	0.21
GENG XC, 2021, FRONT ONCOL	10.3389/fonc.2021.629718	2021	0	9	0	0	0.37
YANG ZZ, 2021, P NATL ACAD SCI USA	10.1073/pnas.2025948118|1of8	2021	0	59	0	0	2.43
WEI WJ, 2021, CANCER RES	10.1158/0008-5472.CAN-21-1518	2021	0	6	0	0	0.25
XU FS, 2021, AGING-US		2021	0	14	0	0	0.58
ZHAN L, 2021, FRONT CELL DEV BIOL	10.3389/fcell.2021.736298	2021	0	8	0	0	0.33
MENG L, 2021, CANCER MANAG RES	10.2147/CMAR.S319312	2021	0	7	0	0	0.29
AN LC, 2021, LEUKEMIA RES	10.1016/j.leukres.2021.106653	2021	0	5	0	0	0.21
WEI R, 2021, FRONT CELL DEV BIOL	10.3389/fcell.2021.724860	2021	0	9	0	0	0.37
FANG K, 2021, FRONT GENET	10.3389/fgene.2021.702072	2021	0	6	0	0	0.25
ZHANG HJ, 2021, J ONCOL	10.1155/2021/1629318	2021	0	4	0	0	0.16
ZHANG F, 2021, ISCIENCE	10.1016/j.isci.2021.103102	2021	0	5	0	0	0.21
YAN Y, 2021, HEPATOB PANCREAT DIS	10.1016/j.hbpd.2020.05.002	2021	0	1	0	0	0.04
ZHU HX, 2021, J CLIN LAB ANAL	10.1002/jcla.24071	2021	0	4	0	0	0.16
MA YP, 2021, FRONT GENET	10.3389/fgene.2021.746666	2021	0	0		0	0
RETTMAN P, 2021, J IMMUNOTHER CANCER	10.1136/jitc-2020-001912	2021	0	10	0	0	0.41
CHEN JW, 2021, FRONT ONCOL	10.3389/fonc.2021.760892	2021	0	3	0	0	0.12
LI YP, 2021, AM J CANCER RES		2021	0	7	0	0	0.29
YANG XH, 2021, 3 BIOTECH	10.1007/s13205-021-03028-8	2021	0	2	0	0	0.08
TATEKAWA S, 2021, CANCERS	10.3390/cancers13205088	2021	0	8	0	0	0.33
SHI R, 2021, INT J GEN MED	10.2147/IJGM.S336403	2021	0	10	0	0	0.41
BECKER-HAPAK MK, 2021, CANCER IMMUNOL RES	10.1158/2326-6066.CIR-20-1002	2021	0	36	0	0	1.48
RITHIDECH KN, 2021, INT J RADIAT BIOL	10.1080/09553002.2021.1884312	2021	0	1	0	0	0.04
KUMARI S, 2021, 3 BIOTECH	10.1007/s13205-020-02549-y	2021	0	8	0	0	0.33
CAO MJ, 2021, EPIGENOMICS-UK	10.2217/epi-2021-0118	2021	0	3	0	0	0.12
WANG XS, 2021, CANCER MED-US	10.1002/cam4.3981	2021	0	9	0	0	0.37
XU TT, 2021, CANCERS	10.3390/cancers13174436	2021	0	7	0	0	0.29
LI XX, 2021, FRONT MOL BIOSCI	10.3389/fmolb.2021.763958	2021	0	9	0	0	0.37
HARDWICK L, 2021, VET SCI	10.3390/vetsci8110286	2021	0	5	0	0	0.21
CHEN M, 2021, CANCER CELL INT	10.1186/s12935-021-02260-9	2021	0	18	0	0	0.74
CUI YQ, 2021, INT J BIOL SCI	10.7150/ijbs.53312	2021	0	6	0	0	0.25
CUENCA-MICÓ O, 2021, BIOMOLECULES	10.3390/biom11101501	2021	0	3	0	0	0.12
ZOU X, 2021, BIOMED RES INT-UK	10.1155/2021/3771866	2021	0	10	0	0	0.41
ZHONG AY, 2021, FRONT PHARMACOL	10.3389/fphar.2021.728420	2021	0	11	0	0	0.45
MANNE A, 2021, FRONT ONCOL	10.3389/fonc.2021.768009	2021	0	24	0	0	0.99
HAN R, 2021, BIOMARK MED	10.2217/bmm-2020-0215	2021	0	5	0	0	0.21
HUANG WJ, 2021, INT J GEN MED	10.2147/IJGM.S341076	2021	0	13	0	0	0.54
WU MD, 2021, BIOCELL	10.32604/biocell.2021.013882	2021	0	4	0	0	0.16
ZHAO CW, 2021, INT J GEN MED	10.2147/IJGM.S331752	2021	0	5	0	0	0.21
SHANG CL, 2021, PHARMACOGEN PERS MED	10.2147/PGPM.S293399	2021	0	3	0	0	0.12
ROGOZIN IB, 2021, FRONT GENET	10.3389/fgene.2021.671866	2021	0	4	0	0	0.16
LIU X, 2021, FRONT ONCOL	10.3389/fonc.2021.777037	2021	0	2	0	0	0.08
WU SY, 2021, COMPUT STRUCT BIOTEC	10.1016/j.csbj.2021.08.047	2021	0	27	0	0	1.11
HOSSAIN SM, 2021, EPIGENOMES	10.3390/epigenomes5030016	2021	0	3	0	0	0.12
ZHU XQ, 2021, EUR J CANCER	10.1016/j.ejca.2021.08.003	2021	0	8	0	0	0.33
CAI Y, 2021, AGING-US		2021	0	23	0	0	0.95
BECKER AP, 2021, CANCERS	10.3390/cancers13040761	2021	0	75	0	0	3.09
HERVIOU L, 2021, CLIN EPIGENETICS	10.1186/s13148-021-01160-z	2021	0	9	0	0	0.37
NAN HX, 2021, PATHOL RES PRACT	10.1016/j.prp.2021.153683	2021	0	5	0	0	0.21
GNANASEKAR A, 2021, COMPUT STRUCT BIOTEC	10.1016/j.csbj.2021.03.032	2021	0	31	0	0	1.28
GAO C, 2021, J GASTROINTEST ONCOL	10.21037/jgo-21-390	2021	0	6	0	0	0.25
MAO YX, 2021, TRANSL ANDROL UROL	10.21037/tau-21-232	2021	0	1	0	0	0.04
ABOU-ALFA GK, 2021, ENGINEERING-PRC	10.1016/j.eng.2021.02.020	2021	0	1	0	0	0.04
LIU LH, 2021, FRONT IMMUNOL	10.3389/fimmu.2021.677169	2021	0	10	0	0	0.41
YU ZN, 2021, ANAL CHEM	10.1021/acs.analchem.1c03266	2021	0	5	0	0	0.21
REN CY, 2021, PEERJ	10.7717/peerj.11377	2021	0	6	0	0	0.25
KUBILIUTE R, 2021, INT J MOL SCI	10.3390/ijms22168846	2021	0	18	0	0	0.74
TSAI JC, 2021, CANCERS	10.3390/cancers13164225	2021	0	2	0	0	0.08
SEIER JA, 2021, J IMMUNOTHER CANCER	10.1136/jitc-2020-001335	2021	0	16	0	0	0.66
QIU BQ, 2021, CANCER CELL INT	10.1186/s12935-021-02380-2	2021	0	12	0	0	0.49
WEI ZX, 2021, J GASTROINTEST ONCOL	10.21037/jgo-21-541	2021	0	3	0	0	0.12
JIA Y, 2021, BIOMED RES INT-UK	10.1155/2021/5862941	2021	0	3	0	0	0.12
LI N, 2021, J PERS MED	10.3390/jpm11050359	2021	0	4	0	0	0.16
XYDIA M, 2021, NAT COMMUN	10.1038/s41467-021-21297-y	2021	0	23	0	0	0.95
SUN XP, 2021, FRONT CELL DEV BIOL	10.3389/fcell.2021.789587	2021	0	3	0	0	0.12
HUA Y, 2021, PATHOL ONCOL RES	10.3389/pore.2021.1609789	2021	0	2	0	0	0.08
FU SQ, 2021, INT J GEN MED	10.2147/IJGM.S336428	2021	0	7	0	0	0.29
ZHANG F, 2021, FRONT IMMUNOL	10.3389/fimmu.2020.624556	2021	0	11	0	0	0.45
FAVIER A, 2021, CANCERS	10.3390/cancers13051137	2021	0	17	0	0	0.7
CABRERA-LICONA A, 2021, RADIOTHER ONCOL	10.1016/j.radonc.2021.03.012	2021	0	26	0	0	1.07
JAKOBSEN MK, 2021, FRONT ONCOL	10.3389/fonc.2020.584024	2021	0	8	0	0	0.33
WANG R, 2021, FRONT MOL BIOSCI	10.3389/fmolb.2021.704910	2021	0	7	0	0	0.29
BRANY D, 2021, INT J MOL SCI	10.3390/ijms222212252	2021	0	19	0	0	0.78
PANG BR, 2021, FRONT ONCOL	10.3389/fonc.2021.690486	2021	0	5	0	0	0.21
CHEN WY, 2021, TRANSL CANCER RES	10.21037/tcr-20-2856	2021	0	8	0	0	0.33
YAO WC, 2021, BIOMED RES INT-UK	10.1155/2021/1466255	2021	0	2	0	0	0.08
SORIN M, 2021, MOL GENET METAB	10.1016/j.ymgme.2021.01.006	2021	0	8	0	0	0.33
HU S, 2021, AGING-US		2021	0	6	0	0	0.25
HASHEMI F, 2021, CURR MOL PHARMACOL	10.2174/1874467214666210120153348	2021	0	9	0	0	0.37
MANRIQUE-RINCÓN AJ, 2021, MOL THER-NUCL ACIDS	10.1016/j.omtn.2021.05.005	2021	0	4	0	0	0.16
KRATZ JR, 2021, SCI REP-UK	10.1038/s41598-021-02946-0	2021	0	4	0	0	0.16
LI GQ, 2021, RADIOTHER ONCOL	10.1016/j.radonc.2021.03.017	2021	0	12	0	0	0.49
YIN CC, 2021, CANCERS	10.3390/cancers13235888	2021	0	15	0	0	0.62
XU ZY, 2021, FRONT ONCOL	10.3389/fonc.2021.691915	2021	0	5	0	0	0.21
QIN TT, 2021, CANCERS	10.3390/cancers13112721	2021	0	10	0	0	0.41
ZHANG XQ, 2021, INT J GEN MED	10.2147/IJGM.S330256	2021	0	2	0	0	0.08
GRANT A, 2021, SCI REP-UK	10.1038/s41598-021-02806-x	2021	0	2	0	0	0.08
GUI CP, 2021, BRIEF BIOINFORM	10.1093/bib/bbab173	2021	0	33	0	0	1.36
TAN P, 2021, TRANSL GASTROENT HEP	10.21037/tgh.2020.01.11	2021	0	2	0	0	0.08
ZHANG DD, 2021, CANCER MANAG RES	10.2147/CMAR.S308986	2021	0	6	0	0	0.25
PAN SY, 2021, METALLOMICS	10.1093/mtomcs/mfab043	2021	0	3	0	0	0.12
WANG L, 2021, FRONT ONCOL	10.3389/fonc.2021.632638	2021	0	6	0	0	0.25
ZHAO L, 2021, FRONT CELL DEV BIOL	10.3389/fcell.2021.600506	2021	0	6	0	0	0.25
ZHENG JF, 2021, J OVARIAN RES	10.1186/s13048-021-00881-2	2021	0	23	0	0	0.95
LIU JH, 2021, FRONT MOL BIOSCI	10.3389/fmolb.2021.670893	2021	0	1	0	0	0.04
YE CW, 2021, TRANSL ANDROL UROL	10.21037/tau-21-576	2021	0	2	0	0	0.08
YANG R, 2021, PLOS PATHOG	10.1371/journal.ppat.1009582	2021	0	15	0	0	0.62
STIXOVÁ L, 2021, LIFE-BASEL	10.3390/life11070669	2021	0	4	0	0	0.16
GÓRSKA A, 2021, CLIN TRANSL ALLERGY	10.1002/clt2.12074	2021	0	3	0	0	0.12
ZHAO Y, 2021, NAT IMMUNOL	10.1038/s41590-021-01027-8	2021	0	43	0	0	1.77
LI Y, 2021, AGING-US		2021	0	10	0	0	0.41
CHAN LKY, 2021, CANCERS	10.3390/cancers13050980	2021	0	9	0	0	0.37
MATOS A, 2021, ADV EXP MED BIOL	10.1007/5584_2020_608	2021	0	2	0	0	0.08
MANDHAIR HK, 2021, WORLD J STEM CELLS	10.4252/wjsc.v13.i6.542	2021	0	11	0	0	0.45
JIANG Y, 2021, ANN TRANSL MED	10.21037/atm-21-2062	2021	0	5	0	0	0.21
WANG QX, 2021, FRONT CELL DEV BIOL	10.3389/fcell.2021.666349	2021	0	4	0	0	0.16
CUI DW, 2021, FRONT MED-LAUSANNE	10.3389/fmed.2021.754709	2021	0	7	0	0	0.29
ZHANG CJ, 2021, FRONT MOL BIOSCI	10.3389/fmolb.2021.645024	2021	0	8	0	0	0.33
MOHANTY A, 2021, SEMIN ONCOL	10.1053/j.seminoncol.2021.06.002	2021	0	10	0	0	0.41
LIANG AJ, 2021, ANN TRANSL MED	10.21037/atm-21-2346	2021	0	7	0	0	0.29
BOLOURI H, 2021, PLOS ONE	10.1371/journal.pone.0259197	2021	0	5	0	0	0.21
LUO HY, 2021, TRENDS MOL MED	10.1016/j.molmed.2020.12.011	2021	0	127	0	0	5.23
LIN LL, 2021, FRONT ONCOL	10.3389/fonc.2021.633024	2021	0	4	0	0	0.16
SONG J, 2021, FRONT IMMUNOL	10.3389/fimmu.2021.715508	2021	0	9	0	0	0.37
LI Y, 2021, ANN MED	10.1080/07853890.2021.1914343	2021	0	25	0	0	1.03
CHEN HY, 2021, CHINESE J CANCER RES	10.21147/j.issn.1000-9604.2021.03.10	2021	0	7	0	0	0.29
MAASS KK, 2021, CANCERS	10.3390/cancers13123002	2021	0	16	0	0	0.66
TYLER R, 2021, J PATHOL	10.1002/path.5749	2021	0	4	0	0	0.16
DULONG S, 2021, SCI REP-UK	10.1038/s41598-021-03247-2	2021	0	3	0	0	0.12
HEISEY DAR, 2021, MOL CANCER THER	10.1158/1535-7163.MCT-20-0489	2021	0	6	0	0	0.25
FENG QL, 2021, FRONT ONCOL	10.3389/fonc.2021.771512	2021	0	2	0	0	0.08
ARMARTMUNTREE N, 2021, J CANCER	10.7150/jca.52378	2021	0	4	0	0	0.16
CHEN M, 2021, FRONT GENET	10.3389/fgene.2021.678368	2021	0	9	0	0	0.37
ALIMAM S, 2021, BLOOD ADV	10.1182/bloodadvances.2020003172	2021	0	12	0	0	0.49
MACKOWSKA N, 2021, INT J MOL SCI	10.3390/ijms22031388	2021	0	10	0	0	0.41
BAIETTI MF, 2021, MOL CANCER RES	10.1158/1541-7786.MCR-20-0705	2021	0	12	0	0	0.49
SHEN CY, 2021, CELLS-BASEL	10.3390/cells10123402	2021	0	5	0	0	0.21
PARK JE, 2021, J GINSENG RES	10.1016/j.jgr.2021.08.006	2021	0	12	0	0	0.49
YAN T, 2021, FRONT CARDIOVASC MED	10.3389/fcvm.2021.713983	2021	0	7	0	0	0.29
LIU CX, 2021, ANN TRANSL MED	10.21037/atm-21-1293	2021	0	0		0	0
D'AQUILA P, 2021, J CLIN MED	10.3390/jcm10061295	2021	0	5	0	0	0.21
CUI YX, 2021, COMPUT STRUCT BIOTEC	10.1016/j.csbj.2020.12.007	2021	0	9	0	0	0.37
LIANG Y, 2021, NUCLEIC ACIDS RES	10.1093/nar/gkab626	2021	0	28	0	0	1.15
SODA N, 2021, CANCERS	10.3390/cancers13153787	2021	0	4	0	0	0.16
SULEJMANI O, 2021, CANCERS	10.3390/cancers13215489	2021	0	3	0	0	0.12
[truncated: 1,297 more rows]
