# Supplementary material for: Bibliometric analysis and visualization of the research on the relationship between RNA methylation and immune cell infiltration in tumors
Source: Front Immunol. 2024 Dec 12;15:1477828. doi: 10.3389/fimmu.2024.1477828 (PMC11669668; doi:10.3389/fimmu.2024.1477828)
Supplement: Supplementary file 1 [file DataSheet1.zip › Supplementary table 1-20/Supplementary table 16 Co-citation_Documents_VOSviewer.xlsx]

## Sheet: 15共被引文献
Supplementary table 16 Co-citation_Documents
cited reference	citations	total link strength
jemal a, 2011, ca-cancer j clin, v61, p134, doi [10.3322/caac.20107 10.3322/caac.20115 10.3322/caac.21492]	296	1557
subramanian a, 2005, p natl acad sci usa, v102, p15545, doi 10.1073/pnas.0506580102	283	1460
han dl, 2019, nature, v566, p270, doi 10.1038/s41586-019-0916-x	238	3095
hänzelmann s, 2013, bmc bioinformatics, v14, doi 10.1186/1471-2105-14-7	236	1856
yoshihara k, 2013, nat commun, v4, doi 10.1038/ncomms3612	235	1589
yu gc, 2012, omics, v16, p284, doi 10.1089/omi.2011.0118	226	1356
zhang b, 2020, mol cancer, v19, doi 10.1186/s12943-020-01170-0	221	2149
ritchie me, 2015, nucleic acids res, v43, doi 10.1093/nar/gkv007	209	1453
wang x, 2014, nature, v505, p117, doi 10.1038/nature12730	206	2464
newman am, 2015, nat methods, v12, p453, doi [10.1038/nmeth.3337 10.1038/nmeth.3337]	204	1256
dominissini d, 2012, nature, v485, p201, doi 10.1038/nature11112	202	2663
siegel rl, 2021, ca-cancer j clin, v71, p7, doi [10.3322/caac.21654 10.3322/caac.20073 10.3322/caac.21387 10.3322/caac.21254 10.3322/caac.21332 10.3322/caac.20006 10.3322/caac.21601 10.3322/caac.21551]	201	1062
li tw, 2017, cancer res, v77, pe108, doi 10.1158/0008-5472.can-17-0307	193	978
wilkerson md, 2010, bioinformatics, v26, p1572, doi 10.1093/bioinformatics/btq170	192	1553
jia gf, 2011, nat chem biol, v7, p885, doi [10.1038/nchembio.687 10.1038/nchembio.687]	186	2659
roundtree ia, 2017, cell, v169, p1187, doi 10.1016/j.cell.2017.05.045	182	1833
wang x, 2015, cell, v161, p1388, doi 10.1016/j.cell.2015.05.014	170	2371
zheng gq, 2013, mol cell, v49, p18, doi 10.1016/j.molcel.2012.10.015	168	2501
he le, 2019, mol cancer, v18, doi 10.1186/s12943-019-1109-9	167	1445
zaccara s, 2019, nat rev mol cell bio, v20, p608, doi 10.1038/s41580-019-0168-5	166	1550
zhao bxs, 2017, nat rev mol cell bio, v18, p31, doi 10.1038/nrm.2016.132	164	1598
huang hl, 2018, nat cell biol, v20, p285, doi 10.1038/s41556-018-0045-z	161	2350
yang y, 2018, cell res, v28, p616, doi 10.1038/s41422-018-0040-8	161	1527
chen xy, 2019, mol cancer, v18, doi 10.1186/s12943-019-1033-z	160	1592
chen mn, 2018, hepatology, v67, p2254, doi 10.1002/hep.29683	152	1679
liu jz, 2014, nat chem biol, v10, p93, doi 10.1038/nchembio.1432	152	2168
li hb, 2017, nature, v548, p338, doi 10.1038/nature23450	151	2049
tahiliani m, 2009, science, v324, p930, doi 10.1126/science.1170116	150	184
zhang sc, 2017, cancer cell, v31, p591, doi 10.1016/j.ccell.2017.02.013	149	1865
meyer kd, 2012, cell, v149, p1635, doi 10.1016/j.cell.2012.05.003	143	2003
charoentong p, 2017, cell rep, v18, p248, doi 10.1016/j.celrep.2016.12.019	142	1101
cui q, 2017, cell rep, v18, p2622, doi 10.1016/j.celrep.2017.02.059	140	1869
gao jj, 2013, sci signal, v6, doi 10.1126/scisignal.2004088	139	715
ping xl, 2014, cell res, v24, p177, doi 10.1038/cr.2014.3	138	2155
huang hl, 2020, cancer cell, v37, p270, doi 10.1016/j.ccell.2020.02.004	136	1460
li tw, 2020, nucleic acids res, v48, pw509, doi 10.1093/nar/gkaa407	134	686
yang s, 2019, nat commun, v10, doi 10.1038/s41467-019-10669-0	132	1904
hanahan d, 2011, cell, v144, p646, doi 10.1016/j.cell.2011.02.013	131	493
love mi, 2014, genome biol, v15, doi 10.1186/s13059-014-0550-8	131	536
cerami e, 2012, cancer discov, v2, p401, doi 10.1158/2159-8290.cd-12-0095	130	638
chandrashekar ds, 2017, neoplasia, v19, p649, doi 10.1016/j.neo.2017.05.002	128	576
sung h, 2021, ca-cancer j clin, v71, p209, doi 10.3322/caac.21660	126	659
wang hm, 2019, nat commun, v10, doi 10.1038/s41467-019-09903-6	126	1828
tang zf, 2017, nucleic acids res, v45, pw98, doi 10.1093/nar/gkx247	117	550
li n, 2020, p natl acad sci usa, v117, p20159, doi 10.1073/pnas.1918986117	115	1532
jiang p, 2018, nat med, v24, p1550, doi 10.1038/s41591-018-0136-1	114	810
su r, 2018, cell, v172, p90, doi 10.1016/j.cell.2017.11.031	113	1758
desrosiers r, 1974, p natl acad sci usa, v71, p3971, doi 10.1073/pnas.71.10.3971	112	1618
lin sb, 2016, mol cell, v62, p335, doi 10.1016/j.molcel.2016.03.021	112	1482
vu lp, 2017, nat med, v23, p1369, doi 10.1038/nm.4416	111	1526
sun t, 2019, biomed pharmacother, v112, doi 10.1016/j.biopha.2019.108613	110	762
alarcón cr, 2015, cell, v162, p1299, doi 10.1016/j.cell.2015.08.011	108	1657
sung h., 2021, ca-cancer j clin, v71, p209, doi 10.3322/caac.21660	108	469
patil dp, 2016, nature, v537, p369, doi 10.1038/nature19342	105	1593
mariathasan s, 2018, nature, v554, p544, doi 10.1038/nature25501	104	959
zhang cz, 2016, p natl acad sci usa, v113, pe2047, doi 10.1073/pnas.1602883113	103	1508
shi hl, 2017, cell res, v27, p315, doi 10.1038/cr.2017.15	100	1598
wang ty, 2020, mol cancer, v19, doi 10.1186/s12943-020-01204-7	100	902
su r, 2020, cancer cell, v38, p79, doi 10.1016/j.ccell.2020.04.017	98	1446
weng hy, 2018, cell stem cell, v22, p191, doi 10.1016/j.stem.2017.11.016	98	1515
xiao w, 2016, mol cell, v61, p507, doi 10.1016/j.molcel.2016.01.012	98	1621
mayakonda a, 2018, genome res, v28, p1747, doi 10.1101/gr.239244.118	97	849
fu y, 2014, nat rev genet, v15, p293, doi 10.1038/nrg3724	96	1007
liu n, 2015, nature, v518, p560, doi 10.1038/nature14234	96	1545
ma jz, 2017, hepatology, v65, p529, doi 10.1002/hep.28885	96	1209
wang ll, 2020, embo j, v39, doi 10.15252/embj.2020104514	96	1271
wang q, 2020, gut, v69, p1193, doi 10.1136/gutjnl-2019-319639	96	1253
alarcón cr, 2015, nature, v519, p482, doi 10.1038/nature14281	94	1334
shannon p, 2003, genome res, v13, p2498, doi 10.1101/gr.1239303	93	503
li zj, 2017, cancer cell, v31, p127, doi 10.1016/j.ccell.2016.11.017	92	1274
thorsson v, 2019, immunity, v51, p411, doi [10.1016/j.immuni.2018.03.023 10.1016/j.immuni.2019.08.004]	92	547
chiappinelli kb, 2015, cell, v162, p974, doi 10.1016/j.cell.2015.07.011	91	269
tong jy, 2018, cell res, v28, p253, doi 10.1038/cr.2018.7	91	1388
ito s, 2011, science, v333, p1300, doi 10.1126/science.1210597	90	185
bindea g, 2013, immunity, v39, p782, doi 10.1016/j.immuni.2013.10.003	89	567
shi hl, 2019, mol cell, v74, p640, doi 10.1016/j.molcel.2019.04.025	89	978
deng xl, 2018, cell res, v28, p507, doi 10.1038/s41422-018-0034-6	86	995
liu j, 2018, nat cell biol, v20, p1074, doi 10.1038/s41556-018-0174-4	86	1131
jiang xl, 2021, signal transduct tar, v6, doi 10.1038/s41392-020-00450-x	85	771
li ys, 2019, mol cancer, v18, doi 10.1186/s12943-019-1066-3	85	766
roulois d, 2015, cell, v162, p961, doi 10.1016/j.cell.2015.07.056	85	248
lan q, 2019, cancer res, v79, p1285, doi 10.1158/0008-5472.can-18-2965	84	762
li t, 2019, mol cancer, v18, doi 10.1186/s12943-019-1038-7	84	980
barbieri i, 2017, nature, v552, p126, doi 10.1038/nature24678	83	1154
jones pa, 2012, nat rev genet, v13, p484, doi 10.1038/nrg3230	83	164
dobin a, 2013, bioinformatics, v29, p15, doi 10.1093/bioinformatics/bts635	82	266
szklarczyk d, 2019, nucleic acids res, v47, pd607, doi 10.1093/nar/gky1131	82	469
liu t, 2020, nucleic acids res, v48, p3816, doi 10.1093/nar/gkaa048	81	889
meyer kd, 2017, annu rev cell dev bi, v33, p319, doi 10.1146/annurev-cellbio-100616-060758	81	971
shulman z, 2020, nat immunol, v21, p501, doi 10.1038/s41590-020-0650-4	81	1059
ma s, 2019, j hematol oncol, v12, doi 10.1186/s13045-019-0805-7	80	683
