# Supplementary material for: Bibliometric analysis and visualization of the research on the relationship between RNA methylation and immune cell infiltration in tumors
Source: Front Immunol. 2024 Dec 12;15:1477828. doi: 10.3389/fimmu.2024.1477828 (PMC11669668; doi:10.3389/fimmu.2024.1477828)
Supplement: Supplementary file 1 [file DataSheet1.zip › Supplementary table 1-20/Supplementary table 17 Coupling_Documents_VOSviewer.xlsx]

## Sheet: 10耦合文献
Supplementary table 17 Coupling_Documents
document	citations	total link strength
chiappinelli (2015)	1136	26
lambrechts (2018)	986	10
goel (2017)	917	16
li (2017b)	781	118
zhang (2020)	661	32
han (2019b)	656	81
fraietta (2018)	532	19
rupaimoole (2016)	517	7
chen (2017)	507	93
han (2019a)	472	70
yang (2019)	470	97
sheng (2018)	428	19
su (2020)	406	79
cai (2018)	354	74
liau (2017)	342	14
xiao (2018)	341	39
chen (2019)	338	65
turinetto (2016)	333	1
li (2021)	328	21
li (2020)	326	91
michalak (2019)	322	100
topper (2017)	319	27
zhao (2016)	297	9
cescon (2020)	291	19
zhang (2019a)	288	2
cheng (2019)	284	120
goodier (2016)	279	15
liew (2015)	272	0
necula (2019)	270	16
landau (2014)	264	12
chen (2018)	261	4
di meo (2017)	257	11
chin (2016)	256	5
marrugo-ramirez (2018)	254	23
zhang (2019d)	253	87
sawada (2016)	250	3
yang (2017)	247	22
yu (2021)	247	21
seeley (2017)	243	12
wang (2020)	239	118
sun (2022)	231	40
li (2017a)	221	35
zhang (2019c)	214	18
yin (2021)	209	62
niranjan (2017)	207	0
shinozaki-ushiku (2015)	206	2
caliri (2021)	204	7
ehrlich (2019)	203	12
solary (2014)	203	42
zhang (2019b)	202	104
