# Supplementary material for: Bibliometric analysis and visualization of the research on the relationship between RNA methylation and immune cell infiltration in tumors
Source: Front Immunol. 2024 Dec 12;15:1477828. doi: 10.3389/fimmu.2024.1477828 (PMC11669668; doi:10.3389/fimmu.2024.1477828)
Supplement: Supplementary file 1 [file DataSheet1.zip › Supplementary table 1-20/Supplementary table 18 Co-citation_journal_VOSviewer.xlsx]

## Sheet: 16共被引杂志
Supplementary table 18 Co-citation_journal
source	citations	total link strength
nature	7758	732082
cell	5954	565811
nucleic acids res	5187	414960
p natl acad sci usa	4646	452955
cancer res	4490	404063
nat commun	3949	404741
science	3610	352213
mol cancer	3596	283151
plos one	3213	307379
mol cell	2783	305177
oncogene	2729	247305
cancer cell	2698	242741
j biol chem	2539	265983
clin cancer res	2531	222129
blood	2418	203096
oncotarget	2333	224156
nat genet	1984	184172
front oncol	1954	152161
new engl j med	1859	148914
sci rep-uk	1774	175091
front immunol	1768	158140
bioinformatics	1699	94163
nat rev cancer	1684	150247
cell res	1668	161215
int j mol sci	1652	155300
cell rep	1602	168911
nat med	1580	142853
cancer lett	1507	134948
genome biol	1463	115270
j clin oncol	1401	111071
cell death dis	1388	129371
nat rev genet	1374	133554
ca-cancer j clin	1304	70783
immunity	1288	116616
gene dev	1283	135093
int j cancer	1271	117099
hepatology	1161	94994
nat rev mol cell bio	1161	113155
cancers	1153	105312
j immunol	1101	107274
j clin invest	1096	108484
nat immunol	1063	100124
biochem bioph res co	1054	108027
nat cell biol	1027	109446
leukemia	976	88507
j virol	971	105846
genome res	958	84940
nat biotechnol	955	89255
j exp clin canc res	952	83993
front cell dev biol	945	81889
cancer discov	941	88671
j hematol oncol	914	74734
bmc cancer	909	80463
brit j cancer	889	81131
mol cell biol	861	86647
gastroenterology	858	75973
embo j	843	91207
lancet	840	58220
front genet	807	61014
nat rev immunol	803	79776
nat methods	797	66627
ann oncol	774	61170
nat chem biol	735	76643
j exp med	732	72476
cell stem cell	711	69313
aging-us	707	58241
theranostics	675	59365
carcinogenesis	672	62670
oncol rep	668	63491
epigenetics-us	657	66390
gut	656	57121
bmc bioinformatics	639	36691
clin epigenetics	633	73811
j cell physiol	631	52311
cancer sci	604	49084
biomed pharmacother	603	57028
j cell mol med	601	52822
nat rev clin oncol	601	50147
oncol lett	599	55997
cancer cell int	590	48459
lancet oncol	580	47745
semin cancer biol	555	51854
rna	550	54236
mol ther-nucl acids	548	45815
j hepatol	538	46237
sci transl med	524	56886
plos genet	523	53660
int j oncol	516	48161
mol ther	507	49820
elife	505	59189
nat struct mol biol	470	60986
oncotargets ther	463	39359
cell cycle	460	43123
hum mol genet	459	51992
tumor biol	455	39797
methods mol biol	451	31262
clin chem	445	48789
world j gastroentero	443	41561
cells-basel	441	46608
signal transduct tar	441	48202
nat rev drug discov	440	43424
epigenomics-uk	433	43775
j cell biochem	431	40825
j immunother cancer	429	33102
mol oncol	417	37391
j transl med	414	36118
j cancer	410	32038
oncoimmunology	410	33388
cancer-am cancer soc	401	32960
am j pathol	396	35602
gene	388	35817
cell metab	387	52524
trends genet	386	41574
cell death differ	384	39427
cell mol life sci	384	43189
bmc genomics	382	31080
cancer immunol res	380	35504
nat protoc	380	29789
jnci-j natl cancer i	379	33560
rna biol	371	36861
neoplasia	369	27133
anticancer res	368	33244
neuro-oncology	368	26848
plos pathog	365	36589
cancer med-us	360	28153
faseb j	347	38919
am j cancer res	346	27270
int j biol sci	331	30541
mol cancer ther	329	36009
brief bioinform	328	20019
sci adv	326	44983
febs lett	324	37152
j thorac oncol	323	21431
ebiomedicine	317	28002
mol cancer res	317	28792
eur j cancer	315	25248
adv exp med biol	308	25825
eur urol	307	22393
mol med rep	302	29777
bba-rev cancer	298	25515
cancer manag res	293	24792
cancer immunol immun	292	23470
genes-basel	292	28015
j cell biol	291	33881
j pathol	291	25481
embo rep	290	36024
am j transl res	287	25898
sci signal	281	22200
genome med	278	22491
j am chem soc	277	31864
front pharmacol	275	28476
j invest dermatol	275	21535
breast cancer res tr	271	22825
eur rev med pharmaco	267	22267
biochem j	265	27866
exp cell res	264	24510
biomed res int	258	24209
ann transl med	253	19467
cell physiol biochem	253	26565
trends cell biol	253	22365
annu rev immunol	249	25724
int immunopharmacol	248	20268
mol carcinogen	248	24688
omics	248	12950
cancer epidem biomar	247	21997
j mol biol	246	30855
jama oncol	244	18457
trends biochem sci	243	25101
immunol rev	240	24062
nat rev gastro hepat	239	17815
biochem pharmacol	238	29706
life sci	238	23541
gynecol oncol	233	21536
j cancer res clin	232	18621
breast cancer res	231	16218
free radical bio med	229	26971
genomics	227	16037
cell host microbe	224	25882
front mol biosci	224	17921
clin transl med	223	22523
trends immunol	223	26382
acta neuropathol	221	15151
cell signal	221	22954
bba-gene regul mech	220	22302
brit j haematol	220	19366
dev cell	219	24118
csh perspect biol	215	25880
anal chem	213	15597
febs j	212	20859
j cell sci	212	22440
virology	211	28497
trends cancer	209	19672
biochemistry-us	206	24027
development	205	20256
bioscience rep	204	17832
clin chim acta	203	18573
int j mol med	198	17895
haematologica	197	17859
modern pathol	196	13774
dis markers	195	19102
exp mol med	194	20970
j clin endocr metab	194	16052
nat rev dis primers	193	11233
cancer treat rev	192	13519
cell mol immunol	192	20639
curr opin genet dev	191	21439
am j hum genet	189	19326
epigenet chromatin	189	18419
jama-j am med assoc	189	13679
jci insight	186	18594
eur j immunol	185	16148
genom proteom bioinf	185	15901
int j clin exp patho	185	18224
methods	182	12011
pharmacol therapeut	182	19050
annu rev biochem	181	20024
circ res	180	20053
environ health persp	179	13432
gene chromosome canc	179	17381
j oncol	177	14499
wires rna	177	17759
curr biol	176	23875
pathol res pract	176	14659
med sci monitor	175	16613
cancer biol ther	173	15774
int j biochem cell b	172	17879
peerj	171	13031
ann ny acad sci	169	18464
plos biol	167	17921
autophagy	165	16689
lung cancer	165	13256
cancer gene ther	164	14388
bioengineered	163	13603
mol cell proteomics	162	15302
cancer metast rev	159	15357
lab invest	159	13098
prostate	159	13861
trends mol med	157	15835
med oncol	156	13983
oxid med cell longev	155	17475
ann surg oncol	154	12338
cell death discov	154	15758
j med chem	152	20055
cancer commun	151	11959
exp ther med	151	17404
leukemia res	151	13538
medicine	151	13314
annu rev cell dev bi	150	13724
stem cells	150	13488
ann rheum dis	149	14924
redox biol	149	16317
biomolecules	148	16443
bmc med genomics	145	10794
pharmacol res	144	12301
mol ther-oncolytics	143	12994
crit rev oncol hemat	142	9641
embo mol med	141	15903
angew chem int edit	140	11153
oral oncol	139	7853
transl oncol	139	14645
cancer biomark	138	12757
toxicol sci	138	10457
bba-mol cell res	137	13893
circulation	137	13999
mol immunol	137	14369
dna cell biol	136	11525
j leukocyte biol	133	11747
molecules	133	13719
arthritis rheum-us	132	12233
nat neurosci	131	14827
adv sci	130	13211
annu rev pathol-mech	130	11487
mol biol cell	130	11368
nutrients	130	21584
toxicol appl pharm	130	11646
j allergy clin immun	128	12064
blood cancer j	127	11055
j immunol res	126	11950
am j resp crit care	125	9804
bba-mol basis dis	125	14331
hum pathol	125	10992
mutat res-fund mol m	125	15541
transl lung cancer r	125	9002
cell biosci	123	12091
curr opin immunol	123	11447
j neuro-oncol	123	9362
j proteome res	123	11093
plos comput biol	123	9626
j urology	122	11494
mol cell biochem	122	12025
cell proliferat	121	9227
curr opin cell biol	121	10337
j autoimmun	120	14333
j mol med	120	10730
oncologist	120	9504
dna repair	118	10313
front microbiol	118	17177
cell syst	117	8067
exp mol pathol	117	10909
neuron	116	14133
toxicol lett	116	10480
j mol diagn	114	10502
front endocrinol	113	13906
aging cell	112	18964
j control release	112	9351
leukemia lymphoma	112	9930
viruses-basel	112	16731
endocr-relat cancer	111	9037
am j physiol-cell ph	110	13877
biomaterials	110	8399
future oncol	110	9325
j clin med	110	9124
am j surg pathol	109	6676
biomed res int-uk	108	7875
cancer prev res	108	12693
protein cell	107	12831
biomark res	106	7427
j gen virol	106	11358
j nutr	106	16771
j stat softw	106	5369
mediat inflamm	106	8867
drug resist update	105	11194
eur j pharmacol	104	11439
front bioeng biotech	104	7247
pathol oncol res	104	7847
bioessays	103	11122
exp hematol	103	11509
immunology	103	11313
j neurosci	101	9974
oncogenesis	101	11335
clin transl oncol	100	8023
antioxid redox sign	99	11031
arterioscl throm vas	99	9539
bmc med	99	8950
cell discov	99	15655
endocrinology	99	9621
acs chem biol	98	11815
iubmb life	98	10759
front biosci-landmrk	97	9674
arthritis res ther	96	10647
j clin lab anal	96	9044
arch biochem biophys	95	12791
digest dis sci	95	9636
nat rev urol	95	6527
cell oncol	94	8974
chem res toxicol	93	8549
clin immunol	93	9617
dev biol	93	8564
j clin pathol	93	7899
mbio	93	8611
brit j pharmacol	92	9441
invest ophth vis sci	92	6086
mol cell endocrinol	92	7945
mol neurobiol	92	7055
mol biol rep	91	10508
acs nano	90	7846
j biomed sci	90	10911
nat cancer	90	14776
semin cell dev biol	90	8292
biorxiv	89	14122
neoplasma	89	6564
asian pac j cancer p	88	6983
cytokine	88	7824
diabetes	88	9026
expert opin ther tar	88	7424
adv drug deliver rev	87	6690
physiol rev	87	7725
anal biochem	86	5635
csh perspect med	86	7900
mol pharmacol	86	8696
semin oncol	86	6338
curr pharm design	85	7552
retrovirology	85	11986
comput struct biotec	84	8339
plos med	84	7184
stat med	84	4345
chem-biol interact	83	8463
brit j dermatol	82	6343
cancer biol med	82	5626
gastric cancer	82	6412
annu rev genet	81	9277
cancer chemoth pharm	81	6971
cell commun signal	81	6181
expert rev mol diagn	81	7747
thyroid	81	6497
adv mater	80	4785
ann surg	80	5374
blood adv	80	6229
clin biochem	80	9676
virchows arch	80	6209
