# Supplementary material for: Bibliometric analysis and visualization of the research on the relationship between RNA methylation and immune cell infiltration in tumors
Source: Front Immunol. 2024 Dec 12;15:1477828. doi: 10.3389/fimmu.2024.1477828 (PMC11669668; doi:10.3389/fimmu.2024.1477828)
Supplement: Supplementary file 1 [file DataSheet1.zip › Supplementary table 1-20/Supplementary table 19 Coupling_Journal_VOSviewer.xlsx]

## Sheet: 11耦合杂志（用）
Supplementary table 19 Coupling_Journal
source	documents	citations	total link strength
molecular cancer	35	3630	40881
nature communications	31	3349	14929
frontiers in immunology	145	2203	131083
cancer cell	10	2040	9367
proceedings of the national academy of sciences of the united states of	24	1647	6745
frontiers in oncology	139	1501	108423
international journal of molecular sciences	51	1376	19043
cancer research	21	1182	11595
oncogene	22	1102	7772
cancer letters	16	1066	8535
frontiers in cell and developmental biology	76	1032	81291
cancers	74	1011	26448
oncotarget	34	945	4078
frontiers in genetics	119	923	87397
scientific reports	75	859	37737
clinical epigenetics	36	795	8322
blood	16	772	3467
gastroenterology	11	760	3493
nucleic acids research	16	749	5002
ebiomedicine	14	682	7724
mutation research-reviews in mutation research	11	634	1944
aging-us	48	535	34768
cell death & disease	20	532	6595
molecular oncology	10	531	4017
epigenetics	17	497	8363
theranostics	13	486	8545
international journal of oncology	13	460	6691
seminars in cancer biology	11	435	6071
journal of experimental & clinical cancer research	11	397	3353
plos one	25	396	3915
cancer cell international	27	373	19975
bmc cancer	30	371	20508
molecular therapy-nucleic acids	10	361	3611
gene	20	339	10903
plos pathogens	11	338	3500
journal of translational medicine	16	319	11481
journal of cellular physiology	12	301	4717
american journal of cancer research	21	294	11817
cancer medicine	14	292	10872
journal of biological chemistry	9	269	589
journal of cancer	12	261	4091
journal of cellular and molecular medicine	14	258	8302
frontiers in molecular biosciences	27	220	21837
frontiers in pharmacology	22	216	15265
frontiers in endocrinology	11	188	6411
journal for immunotherapy of cancer	12	177	4189
annals of translational medicine	24	163	16696
disease markers	17	155	12639
cells	10	153	3410
cancer science	9	152	4459
international journal of biological sciences	10	149	10570
oncology letters	14	148	3564
biomed research international	18	143	11091
journal of oncology	24	139	17247
biomolecules	10	132	7694
oncology reports	10	129	918
computational and structural biotechnology journal	9	122	7526
journal of immunology research	12	120	4637
epigenomics	12	118	3879
oxidative medicine and cellular longevity	14	116	13830
biomedicines	9	104	4262
international immunopharmacology	9	96	4711
journal of cancer research and clinical oncology	19	88	15179
biomedicine & pharmacotherapy	10	83	11712
international journal of general medicine	14	66	11575
american journal of translational research	20	60	12704
heliyon	19	57	15005
pathology research and practice	9	56	2138
translational cancer research	18	49	11898
bmc medical genomics	12	44	7967
translational oncology	10	40	4534
medicine	11	20	7785
