# Supplementary material for: Bibliometric analysis and visualization of the research on the relationship between RNA methylation and immune cell infiltration in tumors
Source: Front Immunol. 2024 Dec 12;15:1477828. doi: 10.3389/fimmu.2024.1477828 (PMC11669668; doi:10.3389/fimmu.2024.1477828)
Supplement: Supplementary file 1 [file DataSheet1.zip › Supplementary table 1-20/Supplementary table 2 Author ranking based on the number of publications_bibliometrix.xlsx]

## Sheet: Sheet1
Supplementary table 2 Author ranking based on the number of publications
Authors	Articles	Articles Fractionalized
ZHANG Y	63	7.65
LIU Y	60	7.11
WANG Y	56	7.73
ZHANG J	54	6.64
LI Y	49	6.31
WANG J	45	5.13
WANG L	45	7.73
LI J	41	4.49
LI X	40	4.65
LIU J	39	4.51
WANG X	39	5.67
ZHANG W	38	4.44
WANG H	37	5
ZHANG H	37	4.61
ZHANG X	37	4.23
CHEN Y	36	4.6
LI L	36	4.64
YANG Y	34	4.09
ZHANG L	34	4.68
LI H	31	3.29
CHEN L	30	2.9
LIU L	30	4.07
WANG Q	30	3.84
ZHANG C	28	2.97
CHEN X	26	2.99
GAO Y	26	3.07
HE C	26	2.44
HUANG Y	25	3.28
LI W	24	2.53
WANG W	24	3.33
LI XY	23	3.33
WANG C	23	2.51
ZHANG Q	23	3.74
ZHOU Y	23	2.42
WANG Z	22	2.88
LI N	21	3.45
LIU C	21	2.47
LIU Q	21	3.51
CHEN C	20	2.82
HE J	20	2.02
LIU X	20	2.37
XU J	20	2.35
CHEN J	19	1.97
WANG F	19	2.32
YANG H	19	2.11
YANG L	19	2.49
CHEN JJ	18	2.05
LI C	18	1.94
WANG XY	18	2.43
ZHANG B	18	1.84
ZHANG YY	18	1.93
LI HY	17	1.72
LI M	17	2.42
LI Z	17	2.21
LIU H	17	2.53
WANG D	17	1.53
WANG JY	17	2.37
WANG S	17	2
YANG J	17	2.78
YU J	17	1.74
ZHANG XY	17	1.73
ZHAO Y	17	1.73
CHEN H	16	1.91
LI JJ	16	2.05
LIU XY	16	1.7
LIU ZH	16	1.42
SHI Y	16	1.61
WANG YZ	16	1.8
ZHANG M	16	2.47
ZHANG YJ	16	2.25
CHEN R	15	1.93
SUN Y	15	1.69
WU X	15	1.77
XU Y	15	1.88
YANG X	15	1.95
ZHANG YW	15	1.43
ZHOU L	15	2.11
ZHU Y	15	1.99
HUANG J	14	1.93
LI JY	14	1.54
LI Q	14	1.7
LI S	14	1.45
LI YY	14	1.82
LI ZH	14	1.85
LIU JH	14	1.87
WANG B	14	1.42
WANG HY	14	1.34
WANG T	14	1.74
XU L	14	1.87
XU X	14	1.25
YANG Q	14	1.71
ZHANG CY	14	2.03
ZHOU X	14	1.73
CHEN XY	13	1.62
JIANG Y	13	1.39
JIN J	13	1.28
LI JX	13	1.61
LIU JY	13	1.32
WANG M	13	1.76
WANG YX	13	1.18
WANG ZH	13	1.42
WU H	13	2.16
XU H	13	1.38
ZENG H	13	1.23
ZHANG F	13	1.6
ZHANG JH	13	1.1
ZHANG S	13	1.52
ZHOU J	13	1.67
CHEN M	12	1.78
CHEN Q	12	1.84
CHEN ZY	12	1.71
DU J	12	1.76
GUO Y	12	1.83
HU Y	12	1.76
JIANG H	12	1.17
JIANG T	12	1.38
LI K	12	1.37
LI P	12	1.52
LI SY	12	1.39
LI ZJ	12	1.19
LIU M	12	1.45
LIU T	12	1.54
LU Y	12	1.26
MA J	12	1.6
WANG LL	12	1.22
WANG N	12	1.29
WANG YQ	12	1.52
WANG ZY	12	1.41
ZHANG R	12	1.43
ZHANG YH	12	1.26
ZHANG Z	12	1.74
CHEN Z	11	1.38
CHEN ZH	11	1.27
HE Y	11	0.91
HUANG W	11	1.27
LI B	11	1.47
LI T	11	1.46
LI ZZ	11	1.59
LIN J	11	1.27
LIN L	11	1.31
LIU SY	11	1.39
SONG Y	11	1.18
WANG K	11	1.3
WANG LJ	11	1.27
WANG P	11	1.24
WANG SY	11	1.39
WU J	11	1.17
YANG C	11	1.22
YANG F	11	1.07
YANG Z	11	1.38
ZHANG N	11	1.21
ZHANG P	11	1.36
ZHAO J	11	1.13
ZHAO L	11	1.52
CHEN F	10	1.11
CHEN JL	10	1.15
CHEN SJ	10	1.25
CHEN YX	10	1.02
DIETRICH D	10	1.7
GAO L	10	1.32
HU J	10	1
HUANG L	10	1.14
JIANG L	10	1.23
LI XL	10	1.05
LI YQ	10	1.14
LIU B	10	1.22
LIU YF	10	1.12
LIU YH	10	1.28
RAO A	10	2.53
SUN J	10	0.91
WANG JL	10	1.34
WANG LH	10	1.32
WANG YJ	10	1.28
WANG YS	10	1.28
WU Q	10	1.71
XU D	10	1.38
YANG M	10	1.33
YANG S	10	1.36
YIN J	10	1.06
ZENG J	10	1.04
ZHANG JL	10	1.33
ZHANG LY	10	1.06
ZHANG XH	10	1.53
ZHANG ZY	10	1.36
ZHOU H	10	1.28
ZHOU Q	10	1.54
ZHU J	10	1.44
ZHU S	10	0.83
HAN L	9	0.86
HU X	9	1.01
HUANG HL	9	0.96
HUANG X	9	2.05
JIANG X	9	0.98
JIANG XL	9	1.31
LI CY	9	0.81
LI D	9	1.32
LI JH	9	1
LI R	9	1.32
LI YM	9	1.74
LIU MY	9	1.08
LIU TT	9	1.75
LIU XS	9	0.96
LIU YY	9	0.83
LIU ZQ	9	0.86
LU J	9	1.02
MA L	9	1.28
SHEN L	9	1.19
TANG J	9	0.77
WANG HL	9	1.37
WANG JJ	9	1.03
WEI Q	9	1.71
WU B	9	1.15
WU Y	9	0.91
XU F	9	1.41
YU L	9	1.26
ZHANG CH	9	1.07
ZHANG HJ	9	1.22
ZHANG JY	9	1.07
ZHANG ZH	9	0.94
ZHAO K	9	1.04
ZHAO S	9	1.02
ZHENG J	9	1.06
CAI Y	8	0.89
CHEN B	8	1.12
CHEN G	8	0.74
CHEN HY	8	0.77
CHEN LY	8	0.85
CHEN N	8	1.13
CHEN S	8	0.76
CHEN T	8	1.26
CHEN W	8	0.8
CHEN XQ	8	0.92
CHEN YH	8	1.02
CHEN YY	8	1.43
GAO C	8	0.84
GAO S	8	1.25
HAN Y	8	0.88
HUANG D	8	0.93
HUANG H	8	0.88
HUANG ZD	8	1.87
LI F	8	1.14
LI JQ	8	1.12
LI MY	8	0.89
LI XX	8	1.1
LIANG C	8	0.84
LIU F	8	1.31
LIU JC	8	0.86
LIU W	8	0.96
LIU XQ	8	0.89
LIU Z	8	1.14
LIU ZY	8	0.94
PEI ZJ	8	0.88
QIN Y	8	0.82
SHEN H	8	0.69
SONG J	8	0.88
SUN L	8	0.88
TANG L	8	0.9
WANG HB	8	0.8
WANG JW	8	1.04
WANG R	8	0.96
WANG SQ	8	1.1
WANG XQ	8	0.93
WANG YF	8	0.75
WANG YH	8	0.98
WANG YY	8	1.05
WONG CC	8	0.73
WU S	8	0.91
WU YY	8	0.93
XIA Y	8	0.8
XIONG Y	8	0.91
YAN F	8	1.01
YANG YL	8	1.69
YU H	8	0.93
YU M	8	1.23
YU Y	8	0.95
YU ZC	8	1.05
ZHANG XD	8	1.17
ZHANG XL	8	1.02
ZHANG YR	8	0.93
ZHENG L	8	1.56
CAO XT	7	1.39
CAO Y	7	0.61
CHEN CH	7	0.47
CHEN JX	7	1.31
CHEN K	7	1.26
CHEN LL	7	0.67
CHEN MY	7	0.79
CHEN SY	7	0.78
CHEN YJ	7	0.91
DENG XL	7	1.15
DENG Y	7	0.91
DING YQ	7	0.77
DONG L	7	0.62
FANG JY	7	0.79
GAO M	7	0.66
GONG YY	7	0.75
GREENBAUM BD	7	0.66
HAN MD	7	0.87
HE L	7	0.87
HU XL	7	0.72
JIANG YK	7	0.68
KRISTIANSEN G	7	1.07
KUMAR S	7	1.65
LI HB	7	0.9
LI LL	7	0.7
LI SH	7	0.86
LI YL	7	0.84
LI ZY	7	1
LIN Y	7	0.84
LIU HL	7	0.94
LIU N	7	1.05
LIU XC	7	1
LIU ZZ	7	0.85
MA Q	7	0.98
MA Y	7	0.8
REN J	7	0.92
SHEN Y	7	0.91
SHI YF	7	0.91
TIAN H	7	1.04
TIAN Y	7	0.81
TING DT	7	0.66
WANG HF	7	0.99
WANG JH	7	0.82
WANG JP	7	0.71
WANG XS	7	1.5
WANG YC	7	1.01
WANG YL	7	0.86
WANG ZL	7	0.73
WANG ZM	7	0.66
WEI L	7	0.81
WEI XY	7	0.85
WU CJ	7	0.39
WU K	7	0.59
WU M	7	0.84
XIA L	7	0.73
XIAO X	7	0.95
XIAO Y	7	1.27
XIE D	7	0.53
XU B	7	0.68
XU C	7	1.08
XU JY	7	0.61
XU ZJ	7	1.13
YAN YL	7	1.26
YANG K	7	0.87
YU XJ	7	0.82
YUAN XL	7	0.98
ZHANG HL	7	0.68
ZHANG JX	7	0.97
ZHANG LX	7	0.74
ZHANG T	7	1.08
ZHANG YG	7	1.05
ZHANG YQ	7	0.79
ZHANG YX	7	0.91
ZHAO Z	7	0.92
ZHAO ZY	7	0.86
ZHENG H	7	0.71
ZHOU W	7	0.9
ZHU L	7	0.89
BAYLIN SB	6	0.41
BOOTZ F	6	0.61
CAO K	6	0.66
CARTRON PF	6	0.86
CHEN CY	6	0.86
CHEN FF	6	0.92
CHEN HR	6	0.42
CHEN JH	6	0.51
CHEN JM	6	0.83
CHEN P	6	0.89
CHEN XJ	6	0.65
CHEN YL	6	0.52
CHEN ZQ	6	0.61
CHENG Q	6	0.48
CHIM CS	6	1.01
CREIGHTON CJ	6	0.42
DIETRICH J	6	0.61
FAN J	6	0.47
FANG L	6	0.68
FENG H	6	0.7
GAO YZ	6	0.79
GU J	6	1.05
GU Y	6	0.76
GUO J	6	0.69
HE X	6	0.6
HE XY	6	0.76
HOU Y	6	0.49
HUANG C	6	0.71
HUANG S	6	1.16
JIANG J	6	0.64
JIN Y	6	0.53
KATO M	6	0.32
KUI XY	6	0.65
LEE S	6	0.8
LI G	6	0.8
LI GL	6	0.64
LI HL	6	0.72
LI JM	6	0.72
LI JN	6	1.22
LI KX	6	0.56
LI SQ	6	0.52
LI WH	6	0.87
LI XH	6	0.73
LI XN	6	0.69
LI XR	6	0.73
LI XW	6	0.82
LI YS	6	0.6
LI YW	6	0.88
LI ZX	6	0.58
LIU HY	6	0.76
LIU R	6	0.57
LIU XD	6	0.8
LIU XL	6	0.92
LIU YM	6	0.66
LU Q	6	0.63
LU YY	6	0.91
LUO C	6	0.53
LUO YH	6	1.04
MA X	6	0.87
OLINSKI R	6	1.33
PENG Y	6	0.71
QIAN J	6	0.75
SHAO Y	6	0.5
SONG W	6	0.8
SU R	6	0.37
SUN H	6	0.84
SUN N	6	0.67
SUN T	6	0.56
SUN ZQ	6	1.01
TOST J	6	0.72
WANG CF	6	0.92
WANG XD	6	0.92
WANG XF	6	0.59
WANG XJ	6	1.18
WANG XZ	6	0.74
WANG YP	6	0.72
WANG ZF	6	0.65
WANG ZW	6	0.69
WEI B	6	0.64
WU CL	6	0.54
WU F	6	0.54
WU RY	6	0.57
WU SL	6	0.77
XIE L	6	0.6
YAN H	6	0.5
YANG N	6	0.71
YANG R	6	0.7
YANG XH	6	0.89
YANG XY	6	0.89
YU T	6	0.72
YU X	6	0.76
YUAN Q	6	0.58
ZHANG GC	6	0.56
ZHANG HY	6	0.67
ZHANG JJ	6	0.78
ZHANG JW	6	0.86
ZHANG MX	6	0.53
ZHANG WJ	6	0.76
ZHANG WY	6	0.77
ZHANG XZ	6	0.87
ZHANG YF	6	0.59
ZHANG ZC	6	0.66
ZHAO P	6	0.7
ZHAO Q	6	0.85
ZHAO T	6	0.48
ZHAO W	6	0.68
ZHAO X	6	0.81
ZHENG XY	6	0.69
ZHENG Y	6	0.8
ZHOU M	6	1.05
ZHOU T	6	0.99
ZHOU XY	6	0.87
ZHU LL	6	0.66
ZHU XL	6	0.59
ZHU YJ	6	0.54
ABDEL-MAKSOUD MA	5	0.47
AHMAD A	5	0.7
ALMUTAIRI SM	5	0.44
AN JH	5	0.56
BOUGRAS-CARTRON G	5	0.79
CAO XY	5	0.61
CHEN DJ	5	0.62
CHEN HX	5	0.8
CHEN JB	5	0.51
CHEN JY	5	0.63
CHEN SH	5	0.58
CHEN SQ	5	0.61
CHEN XM	5	0.73
CHEN ZZ	5	0.56
CHENG L	5	0.52
CHENG X	5	0.65
CHENG XF	5	0.53
CHENG Y	5	0.61
CHIAPPINELLI KB	5	0.34
CUI YH	5	0.48
DENG J	5	0.59
DENG L	5	0.55
DONG W	5	0.51
DONG Y	5	0.56
DU YY	5	0.53
FAN Y	5	0.51
FANG Z	5	0.8
FENG Y	5	0.59
FENG ZH	5	0.61
FU SQ	5	0.67
GACKOWSKI D	5	1.08
GAO F	5	0.67
GAO J	5	0.59
GAO SG	5	0.44
GHOSH S	5	1.02
GRONBÆK K	5	0.58
GUO H	5	0.75
GUO LY	5	0.6
GUO W	5	0.51
GUO X	5	0.54
HE B	5	0.56
HOLDENRIEDER S	5	1.44
HOU J	5	0.5
HU C	5	0.47
HU K	5	0.87
HU XY	5	0.61
HUANG CY	5	0.64
HUANG Q	5	0.64
HUANG WJ	5	0.77
HUANG ZJ	5	0.57
ICHIMURA K	5	0.36
JI H	5	0.46
JIANG F	5	1.07
JIANG P	5	0.6
JIN L	5	0.79
KANG W	5	0.32
KIM JH	5	0.61
KIM SY	5	0.44
KONG AN	5	0.47
LEE YS	5	1.21
LI CX	5	0.59
LI DY	5	0.62
LI GZ	5	0.44
LI HH	5	0.53
LI HM	5	0.53
LI JP	5	0.87
LI LY	5	0.67
LI MX	5	0.49
LI QL	5	0.55
LI QX	5	0.73
LI SJ	5	0.79
LI WX	5	0.42
LI XB	5	1.02
LI XF	5	0.83
LI YH	5	0.47
LI YX	5	0.61
LI YZ	5	0.49
LIANG JY	5	0.39
LIANG Y	5	0.62
LIAO WJ	5	0.51
LIN JH	5	0.6
LIN ZJ	5	0.7
LIO CWJ	5	1.45
LIU CY	5	0.94
LIU G	5	0.65
LIU GL	5	0.96
LIU JB	5	0.47
LIU MM	5	0.47
LIU SJ	5	0.5
LIU WW	5	0.5
LIU YB	5	0.62
LU F	5	0.44
LU L	5	0.91
LU XY	5	0.53
LUO J	5	0.65
LUO Y	5	0.78
LUO YW	5	0.56
MA LF	5	0.65
MA XL	5	0.62
MATSUSHITA Y	5	0.4
PAN T	5	0.41
PENG B	5	0.81
PENG C	5	0.93
PENG L	5	0.96
PFISTER SM	5	0.38
QI Y	5	0.62
QIN J	5	0.4
SARGSYAN D	5	0.49
SATOMI K	5	0.36
SHEN S	5	0.72
SINGH A	5	0.57
SONG H	5	0.56
SONG MY	5	0.56
SUN QY	5	0.78
TAN FW	5	0.58
TANG C	5	0.58
TANG Y	5	0.64
TANG YM	5	0.86
TIAN J	5	0.8
VOGT TJ	5	0.45
WANG CY	5	0.95
WANG G	5	0.55
WANG GX	5	0.53
WANG HH	5	0.69
WANG HJ	5	0.53
WANG HS	5	0.57
WANG JF	5	0.64
WANG JM	5	0.58
WANG KY	5	0.61
WANG QX	5	0.54
WANG SB	5	0.47
WANG SJ	5	0.98
WANG WW	5	0.61
WANG XH	5	0.51
WANG XT	5	0.48
WANG XW	5	0.52
WANG YT	5	0.61
WANG ZQ	5	0.48
WANG ZS	5	0.58
WANG ZT	5	0.72
WEI JH	5	0.56
WEISSMAN D	5	1.43
WENG HY	5	0.54
WU C	5	0.31
WU D	5	0.47
WU P	5	0.51
WU W	5	0.62
WU WJ	5	0.59
WU YT	5	0.65
WU ZX	5	0.84
XIANG Y	5	0.61
XIONG W	5	0.54
XU K	5	0.88
XU MM	5	0.84
XU XJ	5	0.67
XU ZY	5	0.64
XUE Q	5	0.47
YAN Y	5	0.64
YAN ZY	5	0.58
YANG JH	5	0.64
YANG W	5	0.35
YANG XF	5	0.4
YANG XL	5	0.67
YANG YC	5	0.61
YANG YQ	5	0.46
YANG YY	5	0.52
YANG ZJ	5	0.64
YAO J	5	0.49
YIN L	5	0.73
YU F	5	0.33
YU JH	5	0.63
YU XF	5	0.48
YU ZL	5	1.75
YUAN Y	5	0.72
YUAN YX	5	0.75
ZENG Y	5	0.98
ZHANG FX	5	0.6
ZHANG JM	5	0.69
ZHANG K	5	0.56
ZHANG MY	5	0.61
ZHANG XB	5	0.65
ZHANG XP	5	0.75
ZHANG XQ	5	1.1
ZHANG XX	5	0.66
ZHANG YL	5	0.62
ZHANG ZL	5	0.78
ZHANG ZX	5	0.46
ZHAO B	5	0.45
ZHAO D	5	0.5
ZHAO HT	5	0.57
ZHAO SJ	5	0.44
ZHAO YC	5	1.01
ZHAO ZH	5	0.57
ZHENG B	5	0.46
ZHENG JJ	5	0.53
ZHENG SY	5	0.9
ZHOU JY	5	0.65
ZHOU LM	5	0.64
ZHOU S	5	0.72
ZHOU WD	5	0.92
ZHOU XR	5	0.54
ZHOU YB	5	0.43
ZHOU YF	5	0.38
ZHOU ZJ	5	0.47
ZHOU ZY	5	0.64
ZHU B	5	0.68
ZHU H	5	0.63
ZHU JF	5	0.7
ZHU JH	5	0.53
ZHU JL	5	0.66
ZHU WJ	5	0.59
ZHU X	5	0.55
ZOU C	5	0.71
ZUO ZX	5	0.24
ABURATANI H	4	0.22
AIFANTIS I	4	0.28
ARYEE MJ	4	0.23
BAI J	4	0.36
BISSONNETTE MB	4	0.23
BO H	4	0.62
BRATMAN SV	4	0.84
CAI J	4	0.46
CAI JB	4	0.26
CAI L	4	0.48
CAI Z	4	0.47
CALIN GA	4	0.66
CAO KX	4	0.41
CHANG S	4	0.52
CHANG WC	4	0.33
CHATTERJEE A	4	0.55
CHE X	4	0.42
CHEN D	4	0.43
CHEN DB	4	0.7
CHEN JS	4	0.42
CHEN LJ	4	0.47
CHEN WL	4	0.34
CHEN XC	4	0.52
CHEN XH	4	0.38
CHEN XL	4	0.64
CHEN YQ	4	0.63
CHEN YS	4	0.6
CHEN YT	4	0.47
CHEN YZ	4	0.54
CHEN ZF	4	0.38
CHEN ZW	4	0.34
CHENG J	4	0.5
CUI GL	4	0.62
CUI J	4	0.51
CUI W	4	0.53
DAI Y	4	0.48
DAVIES MA	4	0.18
DENG YP	4	0.66
DING H	4	0.71
DONG J	4	0.63
DONG Z	4	0.54
ESTELLER M	4	0.54
FAN H	4	0.55
FAN YF	4	0.76
FENG DC	4	0.62
FENG NH	4	0.52
FENG SH	4	0.45
FENG YQ	4	0.68
FU BD	4	0.43
FU JJ	4	0.87
FUJIWARA K	4	0.41
GAO G	4	0.68
GAO HJ	4	0.61
GAO ZJ	4	0.51
GEORGE M	4	0.62
GNIRKE A	4	0.17
GONG Y	4	0.46
GOU HY	4	0.25
GUO L	4	0.34
GUO MM	4	0.44
GUO P	4	0.44
GUO SS	4	0.34
GUO YD	4	0.37
HAN F	4	0.56
HAN J	4	0.37
HAN Q	4	0.49
HAN YY	4	0.43
HE YF	4	0.66
HE YJ	4	0.46
HE YL	4	0.35
HE YY	4	0.39
HE ZY	4	0.44
HONG J	4	0.26
HONG L	4	0.58
HOON DSB	4	0.37
HU T	4	0.38
HU XT	4	0.5
HU ZQ	4	0.4
HUANG G	4	0.56
HUANG HY	4	0.43
HUANG K	4	0.47
HUANG LJ	4	0.33
HUANG R	4	0.52
HUANG XY	4	0.38
HUANG YZ	4	0.49
HUANG ZH	4	0.46
JAMIL M	4	0.37
JELINEK J	4	0.24
JIA RB	4	0.75
JIANG B	4	0.49
JIANG HY	4	0.68
JIANG S	4	1.3
JIN XY	4	0.39
JONES DTW	4	0.27
KIM HJ	4	0.31
KIM K	4	0.4
KONG Y	4	0.48
LANDSBERG J	4	0.32
LAZAR AJ	4	0.18
LEE J	4	0.62
LI DD	4	0.57
LI GH	4	0.42
LI GY	4	0.31
LI HF	4	0.35
LI HJ	4	0.47
LI JT	4	0.43
LI LQ	4	0.74
LI QY	4	0.37
LI SL	4	0.44
LI SM	4	0.53
LI SS	4	0.63
LI TS	4	0.53
LI WL	4	0.6
LI XJ	4	0.72
LI XP	4	0.64
LI YF	4	0.39
LI YP	4	0.6
LI ZL	4	0.46
LIANG HL	4	0.35
LIAO Q	4	0.31
LIN C	4	0.46
LIN F	4	0.39
LIN K	4	0.39
LIN SB	4	0.56
LIN SY	4	0.46
LIN TX	4	0.31
LIN XH	4	0.37
LIN YL	4	0.47
LIU D	4	0.82
LIU GH	4	0.59
LIU HH	4	0.48
LIU HQ	4	0.39
LIU JF	4	0.35
LIU JJ	4	0.39
LIU JX	4	0.56
LIU K	4	0.73
LIU LJ	4	0.42
LIU RJ	4	1.01
LIU S	4	0.65
LIU SW	4	0.44
LIU SX	4	0.57
LIU TS	4	0.44
LIU WL	4	0.4
LIU XB	4	0.55
LIU XJ	4	0.46
LIU XN	4	0.39
LIU XX	4	0.37
LIU YP	4	0.41
LIU YQ	4	0.39
LIU YT	4	0.49
LIU YX	4	0.38
LIU ZX	4	0.6
LU JY	4	0.59
LU LG	4	1.02
LU MJ	4	0.78
LU X	4	0.44
LU YF	4	0.39
LU ZQ	4	0.39
LUO F	4	0.27
LUO N	4	0.32
LUO Q	4	0.38
LUO YJ	4	0.61
LV L	4	0.5
MA D	4	0.44
MADZO J	4	0.34
MEISSNER A	4	0.17
MENG L	4	0.6
MENG LF	4	0.5
NARITA Y	4	0.28
NIE H	4	0.96
PAN JF	4	0.98
PAN JY	4	0.43
PAN YS	4	0.27
PENG D	4	0.45
PENG H	4	0.39
QIN X	4	0.23
QIN XY	4	0.42
QIU SY	4	0.38
QIU XY	4	0.38
QIU Y	4	0.57
RAKSHIT S	4	0.62
REIFENBERGER G	4	0.14
RICHARD S	4	1.25
SARKAR K	4	0.62
SHARMA A	4	0.54
SHEN C	4	0.21
SHEN J	4	0.32
SHEN LF	4	0.71
SHEN SY	4	0.35
SHI S	4	0.55
SHI XY	4	0.54
SHI YL	4	0.55
SHI Z	4	0.45
SHIBATA T	4	0.15
SOLOVYOV A	4	0.2
SONG C	4	0.62
SONG JX	4	0.34
STRATI A	4	0.75
SUN LP	4	0.56
SUN M	4	0.38
SUN XC	4	0.38
SUN XY	4	0.41
TAN Q	4	0.38
TANAKA S	4	0.24
TANG H	4	0.8
TANG R	4	0.42
TANG YY	4	0.42
TIAN JH	4	0.46
TONG JY	4	0.62
VERMA A	4	0.31
WAN JH	4	0.48
WANG CJ	4	0.7
WANG CM	4	0.34
WANG CS	4	0.6
WANG CX	4	0.87
WANG LF	4	0.5
WANG LQ	4	0.95
WANG MH	4	0.52
WANG RL	4	0.35
WANG RY	4	0.49
WANG SH	4	0.63
WANG SM	4	0.38
WANG TY	4	0.46
WANG WJ	4	0.68
WANG XC	4	0.48
WANG XL	4	0.55
WANG XP	4	0.38
WANG XX	4	0.35
WANG YB	4	0.65
WANG YD	4	0.38
WANG YM	4	0.51
WANG YN	4	0.56
WANG YR	4	0.51
WANG YW	4	0.33
WANG ZJ	4	0.67
WANG ZX	4	0.42
WEI JB	4	0.44
WEI JF	4	0.53
WEICHSELBAUM RR	4	0.37
WEN Y	4	0.79
WONG KY	4	0.58
WU JJ	4	0.69
WU L	4	0.76
WU MY	4	0.41
WU ZP	4	0.45
WU ZW	4	0.56
XIAO B	4	0.46
XIAO HJ	4	0.48
XIE J	4	0.35
XIE JY	4	0.47
XIONG J	4	0.64
XIONG L	4	0.37
XU HZ	4	0.31
XU M	4	0.4
XU QH	4	0.46
XU RH	4	0.4
XU SP	4	0.69
XU WH	4	0.38
XU XM	4	0.35
XU YX	4	0.57
XUE C	4	1.07
XUE H	4	0.4
YAN J	4	0.47
YANG CY	4	0.45
YANG G	4	0.69
YANG HW	4	0.56
YANG KT	4	0.44
YANG ML	4	0.6
YANG P	4	0.58
YANG QF	4	0.56
YANG SH	4	0.39
YANG T	4	0.49
YANG XJ	4	0.38
YIN H	4	0.45
YIN K	4	0.45
YIN R	4	0.34
YOSHIDA A	4	0.36
YOU Y	4	0.39
YUAN BF	4	0.59
YUAN F	4	0.48
YUE XJ	4	1.12
ZHAI JN	4	0.27
ZHANG CZ	4	0.7
ZHANG D	4	0.43
ZHANG DH	4	0.46
ZHANG GL	4	0.84
ZHANG HH	4	0.56
ZHANG HP	4	1.03
ZHANG HQ	4	0.47
ZHANG JB	4	0.38
ZHANG LJ	4	0.62
ZHANG LL	4	0.33
ZHANG LM	4	0.49
ZHANG MH	4	0.59
ZHANG MJ	4	0.67
ZHANG QQ	4	0.88
ZHANG QY	4	0.53
ZHANG SW	4	0.83
ZHANG SY	4	0.55
ZHANG WC	4	0.71
ZHANG WL	4	0.48
ZHANG XC	4	0.66
ZHANG XM	4	0.28
ZHANG XT	4	0.3
ZHANG YZ	4	0.77
ZHANG ZD	4	0.31
ZHAO F	4	0.48
ZHAO H	4	0.36
ZHAO JJ	4	0.22
ZHAO LL	4	0.38
ZHAO SL	4	0.42
ZHAO YJ	4	0.52
ZHAO ZC	4	0.4
ZHENG XF	4	0.39
ZHOU B	4	0.85
ZHOU CC	4	0.39
ZHOU GQ	4	0.47
ZHOU JD	4	0.56
ZHOU JX	4	0.65
ZHOU LQ	4	0.51
ZHOU MQ	4	0.42
ZHOU P	4	0.43
ZHOU WJ	4	0.68
ZHU HC	4	0.33
ZHU HJ	4	0.5
ZHU K	4	0.53
ZHU M	4	0.51
ZHU Q	4	0.51
ZHU XQ	4	0.76
ZHU XY	4	0.45
ZOU Q	4	0.49
ZU XB	4	0.41
ANDRISANI O	3	0.61
ARORA KS	3	0.16
ASNAFI V	3	0.19
AUFY M	3	0.29
BAI JL	3	0.31
BANERJEE S	3	0.33
BAO Y	3	0.67
BARSYTE-LOVEJOY D	3	0.83
BENSON M	3	0.25
BERNARD OA	3	0.29
BHARDWAJ N	3	0.23
BRIAND J	3	0.42
BRONKHORST AJ	3	1
CAI W	3	0.48
CAI WJ	3	0.32
CAO F	3	0.37
CAO HY	3	0.73
CAO J	3	0.39
CAO YQ	3	0.34
CAO YX	3	0.43
CHAI PW	3	0.5
CHAI RC	3	0.32
CHANG HY	3	0.54
CHANG YH	3	0.25
CHEN BS	3	1.08
CHEN BX	3	0.32
CHEN DX	3	0.52
CHEN HQ	3	0.32
CHEN JF	3	0.52
CHEN JR	3	0.16
CHEN JW	3	0.26
CHEN LP	3	0.3
CHEN SL	3	0.21
CHEN SZ	3	0.29
CHEN WY	3	0.53
CHEN XW	3	0.45
CHEN YP	3	0.6
CHEN YW	3	0.27
CHEN ZG	3	0.3
CHEN ZJ	3	0.32
CHEN ZS	3	0.44
CHENG C	3	0.4
CHENG D	3	0.26
CHENG MS	3	0.23
CHENG YX	3	0.25
CHI P	3	0.29
CHNG WJ	3	0.26
CI WM	3	0.35
CONG ZX	3	0.33
CUI GY	3	0.27
CUI HJ	3	0.46
CUI JF	3	0.34
CUI JW	3	0.28
CUI XL	3	0.22
CUI Y	3	0.51
CUI YS	3	0.43
CUI Z	3	0.4
DAI JD	3	0.19
DAI MY	3	0.4
DAI ZH	3	0.29
DAI ZL	3	0.34
DAI ZY	3	0.21
DANG Q	3	0.34
DAWSON MA	3	0.62
DE CARVALHO DD	3	0.45
DENG H	3	0.29
DENG JJ	3	0.28
DENG K	3	0.42
DENG S	3	0.65
DENG T	3	0.37
DENG W	3	0.34
DING JP	3	0.25
DING XC	3	0.17
DONG JW	3	0.26
DONG LH	3	0.21
DONG R	3	0.27
DONG X	3	0.27
DOU XY	3	0.21
DU YX	3	0.64
DU ZF	3	0.26
DUAN LC	3	0.33
DUAN XL	3	0.34
ECCLES MR	3	0.44
FAN C	3	0.31
FAN XQ	3	0.5
FAN XX	3	0.28
FANG F	3	0.28
FANG Y	3	0.33
FELSBERG J	3	0.1
FENG B	3	0.39
FENG Q	3	0.37
FLAVELL RA	3	0.18
FLEISCHER T	3	0.21
FOKSINSKI M	3	0.41
FRENEL JS	3	0.45
FU B	3	0.4
FU Y	3	0.21
FU YY	3	0.51
FUKS F	3	0.29
GAO P	3	0.47
GAO Q	3	0.22
GAO W	3	0.36
GAO X	3	0.39
GAO XH	3	0.39
GAO YH	3	0.26
GAO YM	3	0.5
GAO ZY	3	0.27
GE SF	3	0.5
GIBBONS DL	3	0.21
GOLLETZ C	3	0.2
GONG J	3	0.38
GU C	3	0.3
GU HC	3	0.12
GU L	3	0.36
GU X	3	0.29
GU XF	3	0.35
GU XY	3	0.48
GUAN X	3	0.41
GUIL S	3	0.19
GUO CF	3	0.43
GUO HS	3	0.17
GUO HY	3	0.52
GUO T	3	0.32
GUO YW	3	0.45
HACOHEN N	3	0.13
HAN B	3	0.3
HAN DL	3	0.17
HAN H	3	0.52
HAN JJ	3	0.31
HAN W	3	0.24
HAN X	3	0.37
HAN XH	3	0.36
HAN XY	3	0.28
HAO L	3	0.3
HAO M	3	0.47
HAO Y	3	0.48
HASHEMI M	3	0.31
HAYASHI T	3	0.26
HAYDU LE	3	0.14
HE HH	3	0.45
HE HY	3	0.44
HE JB	3	0.48
HE JL	3	0.43
HE MH	3	0.24
HE Q	3	0.63
HE W	3	0.33
HE XL	3	0.24
HERMEKING H	3	1.17
HONG LL	3	0.42
HONG YT	3	0.25
HOU LJ	3	0.32
HOU P	3	0.45
HOU XY	3	0.54
HOU YR	3	0.5
HU BQ	3	0.39
HU JY	3	0.24
HU L	3	0.31
HU M	3	0.19
HU N	3	0.36
HU Q	3	0.27
HU S	3	0.62
HU SS	3	0.26
HU XD	3	0.38
HU YB	3	0.28
HU YX	3	0.42
HUA L	3	0.3
HUANG B	3	0.32
HUANG DD	3	0.27
HUANG HF	3	0.38
HUANG JC	3	0.53
HUANG JH	3	0.34
HUANG JP	3	0.45
HUANG JX	3	0.29
HUANG JY	3	0.66
HUANG KY	3	0.18
HUANG P	3	0.68
HUANG QY	3	0.34
HUANG RY	3	0.25
HUANG XH	3	0.64
HUANG XL	3	0.39
HUANG YH	3	0.45
HUANG ZP	3	0.21
HUANG ZQ	3	0.28
HUANG ZX	3	0.29
IRUDAYARAJ J	3	0.69
ISHII H	3	0.26
ISSA JPJ	3	0.67
ITO M	3	0.25
JAIN K	3	0.8
JI CY	3	0.25
JI J	3	0.57
JIA BB	3	0.37
JIA J	3	0.35
JIA XM	3	0.36
JIANG C	3	0.37
JIANG CY	3	0.34
JIANG K	3	0.25
JIANG M	3	0.29
JIANG Q	3	0.22
JIANG XB	3	0.57
JIANG XF	3	0.49
JIANG XH	3	0.24
JIANG XJ	3	0.24
JIANG XW	3	0.31
JIANG ZZ	3	0.31
JIAO Y	3	0.3
JIN LL	3	0.45
JIN M	3	0.23
JIN P	3	0.42
JIN Q	3	0.45
JONES PA	3	0.25
KANDURI C	3	0.38
KASIMU M	3	0.27
KE Y	3	0.29
KIM GW	3	1.13
KIM J	3	0.16
KIM M	3	0.31
KIM S	3	0.38
KIM SB	3	0.22
KIM Y	3	0.25
KLINE R	3	0.39
KONG W	3	0.62
KUANG M	3	0.18
KUNITA A	3	0.56
LAM EWF	3	0.21
LANDAU DA	3	0.12
LE DANTEC C	3	0.43
LEE HS	3	0.35
LEE JW	3	0.41
LEE K	3	0.25
LEE M	3	0.28
LEI L	3	0.47
LENTINI A	3	0.25
LEVINE RL	3	0.56
LI A	3	0.31
LI BB	3	0.4
LI BT	3	0.22
LI BW	3	0.42
LI BZ	3	0.29
LI CF	3	0.56
LI CS	3	0.31
LI DM	3	0.44
LI GP	3	0.29
LI HG	3	0.24
LI HX	3	0.39
LI JC	3	0.41
LI JF	3	0.3
LI JL	3	0.49
LI LH	3	0.26
LI LJ	3	0.48
LI QF	3	0.51
LI QQ	3	0.37
LI RF	3	0.39
LI SB	3	0.44
LI TJ	3	0.54
LI TM	3	0.31
LI TY	3	0.29
LI WC	3	0.46
LI WS	3	0.32
LI WY	3	0.28
LI XD	3	0.51
LI XG	3	0.29
LI XS	3	0.29
LI YC	3	0.15
LIAN CG	3	0.36
LIANG GN	3	0.42
LIANG H	3	0.24
LIANG HF	3	0.4
LIANG JQ	3	0.35
LIANG L	3	0.38
LIANG LL	3	0.31
LIANIDOU E	3	0.42
LIAO HY	3	0.3
LIAO XW	3	0.49
LIAO Y	3	0.32
LICHTER P	3	0.36
LIN H	3	0.39
LIN HY	3	0.36
LIN SC	3	0.29
LIN ZH	3	0.42
LIU BF	3	0.2
LIU BY	3	0.28
LIU CQ	3	0.29
LIU FB	3	0.44
LIU FP	3	0.38
LIU HB	3	0.56
LIU HM	3	0.29
LIU HT	3	0.36
LIU JL	3	0.35
LIU JM	3	0.34
LIU JQ	3	0.27
LIU LH	3	0.3
LIU LW	3	0.34
LIU ML	3	0.24
LIU PP	3	0.36
LIU QB	3	0.41
LIU QZ	3	0.32
LIU SC	3	0.54
LIU SL	3	0.45
LIU SS	3	0.31
LIU WR	3	0.29
LIU WX	3	0.21
LIU XF	3	0.27
LIU XZ	3	0.34
LIU YC	3	0.45
LIU YL	3	0.38
LIU YW	3	0.31
LIU ZC	3	0.47
LIU ZJ	3	0.38
LIU ZP	3	0.29
LU C	3	0.6
LU CL	3	0.4
LU D	3	0.39
LU DD	3	0.31
LU H	3	0.33
LU JW	3	0.31
LU QJ	3	0.37
LU S	3	0.22
LU W	3	0.25
LU YJ	3	0.25
LU Z	3	0.35
LU ZY	3	0.23
LUO HH	3	0.22
LUO HL	3	0.34
LUO JH	3	0.33
LUO P	3	0.21
LUO YX	3	0.36
MA C	3	0.46
MA CY	3	0.29
MA F	3	0.83
MA M	3	0.44
MA SB	3	0.38
MA TM	3	0.4
MAIMAITI A	3	0.27
MAITRA A	3	0.33
MAO XY	3	0.37
MARZESE DM	3	0.42
MASTORAKI S	3	0.42
MEEHAN RR	3	0.39
MENG J	3	0.46
MIAO TW	3	0.47
MIAO Y	3	0.33
MIAO YY	3	0.22
MICALLEF J	3	0.29
MING L	3	0.34
MITRA S	3	0.13
MO HY	3	0.22
NADARADJANE A	3	0.44
NESTOR CE	3	0.25
NI HY	3	0.15
NIE X	3	0.7
NISHIKAWA R	3	0.15
NIU C	3	0.24
O'HAGAN HM	3	1
OGAWA S	3	0.11
OHTANI H	3	0.25
ORSKOV AD	3	0.25
PAN J	3	0.24
PAN JD	3	0.47
PAN W	3	0.36
PAN X	3	0.3
PAN YQ	3	0.28
PANG JX	3	0.34
PARK JH	3	0.39
PARK S	3	0.3
PATRA SK	3	0.44
PENG J	3	0.33
PENG JJ	3	0.37
PENG Q	3	0.34
PENG R	3	0.32
PENG S	3	0.28
PENG WY	3	0.2
PENG ZY	3	0.31
PU X	3	0.33
QI F	3	0.47
QI LM	3	0.38
QIAN C	3	0.54
QIAN ZR	3	0.3
QIAO Z	3	0.47
QIN N	3	0.17
QIN WX	3	0.25
QIN YR	3	0.52
QING Y	3	0.26
QIU L	3	0.47
QU K	3	0.35
RABBANI SA	3	0.82
RANA TM	3	0.34
RATH S	3	0.48
REN WJ	3	0.36
REN XX	3	0.17
REN YH	3	0.31
RENAUDINEAU Y	3	0.43
SAHM F	3	0.15
SALOMON C	3	0.39
SARVARI P	3	0.54
SARWAR MS	3	0.3
SCARPA M	3	0.26
SHAO F	3	0.32
SHAO Z	3	0.31
SHE YL	3	0.3
SHEN F	3	0.45
SHEN N	3	0.43
SHEN Q	3	0.39
SHI GM	3	0.19
SHI J	3	0.37
SHI JH	3	0.3
SHI JJ	3	0.19
SHI WM	3	0.62
SHIDDIKY MJA	3	0.39
SHINOZAKI-USHIKU A	3	0.56
SHU YQ	3	0.51
SIDDIQUI A	3	1.13
SINGH M	3	0.28
SONG GL	3	0.34
SONG JL	3	1.11
SONG S	3	0.29
SONG XZ	3	0.09
STRICK R	3	0.16
STRIETH S	3	0.34
STRISSEL PL	3	0.16
SU Q	3	0.29
SUN CY	3	0.34
SUN DQ	3	0.34
SUN HD	3	0.31
SUN MY	3	0.56
SUN Q	3	0.44
SUN RR	3	0.34
SUN SC	3	0.35
SUN W	3	0.4
SUN X	3	0.56
SUN YF	3	0.22
SUN Z	3	0.25
SUN ZG	3	0.39
SUN ZJ	3	0.4
SUNG JJY	3	0.19
SUZUKI H	3	0.14
SZABOLCS A	3	0.09
SZYF M	3	0.38
TAHERIAZAM A	3	0.31
TAKAHASHI Y	3	0.19
TAN B	3	0.16
TAN L	3	0.27
TAN LR	3	0.37
TAN W	3	0.2
TAN YX	3	0.29
TANG Q	3	0.44
TAO L	3	0.33
TAO Q	3	0.2
TENG Y	3	0.56
THIELEMANS K	3	0.18
TIAN XT	3	0.22
TO KF	3	0.21
TSAGARATOU A	3	0.57
TU Y	3	0.42
VALLETTE FM	3	0.42
VILLANUEVA A	3	0.49
VON DEIMLING A	3	0.11
WANG BJ	3	0.36
WANG CH	3	0.58
WANG CL	3	0.53
WANG CZ	3	0.39
WANG DM	3	0.36
WANG DX	3	0.33
WANG EH	3	0.39
WANG GF	3	0.3
WANG GG	3	0.21
WANG GQ	3	0.52
WANG GY	3	0.42
WANG HZ	3	0.34
WANG JB	3	0.5
WANG JK	3	0.31
WANG JX	3	0.33
WANG LD	3	0.33
WANG LM	3	0.24
WANG LP	3	0.51
WANG LT	3	0.41
WANG QQ	3	0.45
WANG QY	3	0.54
WANG SC	3	0.66
WANG SX	3	0.24
WANG TJ	3	0.49
WANG TL	3	0.42
WANG WF	3	0.33
WANG WG	3	0.36
WANG WL	3	0.49
WANG WQ	3	0.45
WANG XM	3	0.58
WANG ZB	3	0.33
WANG ZP	3	0.23
WEI C	3	0.25
WEI H	3	0.44
WEI J	3	0.57
WEI RX	3	0.41
WEI W	3	0.4
WEI Z	3	0.39
WELLER M	3	0.18
WEN CY	3	0.31
WEN J	3	0.47
WENG J	3	0.28
WU CC	3	0.33
WU DJ	3	0.43
WU HZ	3	0.27
WU JB	3	0.51
WU MH	3	0.39
WU SS	3	0.51
WU SX	3	0.27
WU SY	3	0.51
WU XC	3	0.98
WU XD	3	0.21
WU XF	3	0.27
WU XY	3	0.29
WU YB	3	0.44
WU YH	3	0.31
WU YP	3	0.39
WU YQ	3	0.62
WU YX	3	0.33
WU YZ	3	0.56
WU Z	3	0.45
WU ZJ	3	0.64
WU ZY	3	0.69
XIA Q	3	0.31
XIA WJ	3	0.33
XIAO F	3	0.28
XIAO L	3	0.46
XIAO T	3	0.47
XIAO ZY	3	0.38
XIE H	3	0.34
XIE MY	3	0.4
XIE X	3	0.34
XIE XY	3	0.3
XIN XR	3	0.31
XING J	3	0.29
XU CJ	3	0.42
XU DF	3	0.28
XU FS	3	0.4
XU GR	3	0.35
XU HJ	3	0.26
XU HT	3	0.31
XU JJ	3	0.3
XU LX	3	0.23
XU MF	3	0.41
XU MJ	3	0.16
XU N	3	0.14
XU P	3	0.2
XU QY	3	0.41
XU S	3	0.4
XU XY	3	0.52
XU YJ	3	0.32
XU YQ	3	0.83
XU YS	3	0.47
XU YT	3	0.27
XU YZ	3	0.3
XU Z	3	0.38
XU ZQ	3	0.64
XUE L	3	0.41
YAN WJ	3	0.34
YAN XQ	3	0.25
YAN XW	3	0.26
YAN ZQ	3	0.35
YANG BW	3	0.39
YANG BY	3	0.28
YANG D	3	0.87
YANG HH	3	0.25
YANG HY	3	0.34
YANG JL	3	0.38
YANG JW	3	0.27
YANG JY	3	0.33
YANG LF	3	0.41
YANG LH	3	0.34
YANG LT	3	0.26
YANG PH	3	0.3
YANG QY	3	0.45
YANG XM	3	0.34
YANG XT	3	0.81
YANG XW	3	0.39
YANG YK	3	0.7
YANG ZY	3	0.33
YAO C	3	0.38
YAO M	3	0.33
YAO Y	3	0.5
YE D	3	0.22
YE H	3	0.52
YE HL	3	0.23
YE JJ	3	0.37
YE L	3	0.29
YE Y	3	0.18
YE YC	3	0.37
YI CQ	3	0.41
YI J	3	0.5
YIN HF	3	0.34
YIN XM	3	0.32
YOU MJ	3	0.2
YOU Q	3	0.35
YU AZ	3	0.28
YU CH	3	0.51
YU D	3	0.42
YU DH	3	0.31
YU HF	3	0.33
YU JJ	3	0.28
YU KK	3	0.46
YU SL	3	0.23
YU XT	3	0.37
YU XY	3	0.31
YU YC	3	0.22
YU Z	3	0.54
YU ZJ	3	0.37
YUAN K	3	0.51
YUAN P	3	0.35
ZAHNOW CA	3	0.13
ZAPATKA M	3	0.36
ZAVRIDOU M	3	0.42
ZDRENGHEA M	3	0.23
ZENG C	3	0.29
ZENG L	3	0.33
ZENG MS	3	0.21
ZENG S	3	0.3
ZENG X	3	0.34
ZENG Z	3	0.36
ZENG ZH	3	0.35
ZHANG BH	3	0.39
ZHANG BX	3	0.42
ZHANG CC	3	0.25
ZHANG CJ	3	0.34
ZHANG CQ	3	0.28
ZHANG DD	3	0.24
ZHANG GH	3	0.32
ZHANG HD	3	0.37
ZHANG HM	3	0.41
ZHANG JG	3	0.29
ZHANG JZ	3	0.37
ZHANG KN	3	0.32
ZHANG LD	3	0.21
ZHANG MM	3	0.31
ZHANG MQ	3	0.42
ZHANG MW	3	0.37
ZHANG QC	3	0.7
ZHANG RZ	3	0.43
ZHANG SJ	3	0.43
ZHANG SQ	3	0.43
ZHANG WD	3	0.34
ZHANG WN	3	0.4
ZHANG WQ	3	0.43
ZHANG WX	3	0.75
ZHANG XJ	3	0.32
ZHANG XW	3	0.35
ZHANG YK	3	0.29
ZHANG YS	3	0.29
ZHANG ZB	3	0.68
ZHANG ZG	3	0.44
ZHAO C	3	0.5
ZHAO DQ	3	0.4
ZHAO HB	3	0.35
ZHAO HY	3	0.33
ZHAO JD	3	0.41
ZHAO JH	3	0.28
ZHAO JX	3	0.67
ZHAO JZ	3	0.34
ZHAO M	3	0.26
ZHAO QQ	3	0.41
ZHAO RR	3	0.23
ZHAO XL	3	0.39
ZHAO XY	3	0.34
ZHAO YH	3	0.51
ZHAO YX	3	0.54
ZHAO ZM	3	0.35
ZHENG CL	3	0.29
ZHENG D	3	0.44
ZHENG HC	3	0.36
ZHENG N	3	0.26
ZHENG QD	3	0.31
ZHENG SS	3	0.44
ZHENG X	3	0.38
ZHONG H	3	0.35
ZHONG X	3	0.34
ZHONG XP	3	0.35
ZHONG Y	3	0.37
ZHONG ZH	3	0.31
ZHOU F	3	0.28
ZHOU JW	3	0.27
ZHOU MJ	3	0.7
ZHOU N	3	0.42
ZHOU QM	3	0.24
ZHOU R	3	0.29
ZHOU SJ	3	0.43
ZHOU XC	3	0.35
ZHOU XF	3	0.45
ZHOU XL	3	0.25
ZHOU YJ	3	0.56
ZHOU YL	3	0.54
ZHOU YX	3	0.48
ZHOU YY	3	0.41
ZHOU ZQ	3	0.51
ZHU JY	3	0.25
ZHU MX	3	0.46
ZHU SJ	3	0.49
ZHU YC	3	0.32
ZHU YH	3	0.39
ZHU YL	3	0.26
ZHU ZG	3	0.48
ZHU ZM	3	1.5
ZOU J	3	0.52
ZOU JN	3	0.4
ZOU X	3	0.78
ABBAS MN	2	0.37
ABDELGAWWAD MR	2	0.15
AGOSTINELLI C	2	0.07
AGRAWAL K	2	0.22
AHMAD S	2	0.23
AI YL	2	0.24
AILI Y	2	0.17
AKRAM MA	2	0.15
AL-QAHTANI WH	2	0.2
ALAMEH MG	2	0.27
ALEXANDER KA	2	0.05
ALI A	2	0.33
ALLAN JN	2	0.08
ALLEN JN	2	0.05
ALMAMUN M	2	0.46
ALONSO A	2	0.08
ALTAVILLA G	2	0.31
AN J	2	0.34
AN Y	2	0.23
ANDERSON KC	2	0.46
ANDERSSON PO	2	0.33
ANTOINE M	2	0.09
ANWAIER A	2	0.17
AOUFOUCHI S	2	0.09
APPLEBAUM MA	2	0.18
ARAI Y	2	0.1
ARAKELIAN A	2	0.33
ARNOVITZ S	2	0.06
ARONICA E	2	0.08
ARTHOFER E	2	0.11
ASAI A	2	0.11
ASTOUL P	2	0.17
ATEEQ B	2	0.29
AU-YEUNG RKH	2	0.23
AVETTAND-FENOEL V	2	0.08
BAAN CC	2	0.33
BAGACEAN C	2	0.18
BAI H	2	0.25
BAI L	2	0.27
BAI RM	2	0.23
BAI YH	2	0.37
BANERJEE A	2	0.45
BAO HL	2	0.38
BAO X	2	0.3
BAO-CAAMANO A	2	0.38
BARAZEGHI E	2	0.28
BARBIE DA	2	0.08
BARR T	2	0.18
BARTL J	2	0.07
BASTIN D	2	0.22
BAULANDE S	2	0.1
BECCARIA K	2	0.09
BECK D	2	0.11
BECK S	2	0.11
BECKHOVE P	2	0.07
BEGGS AD	2	0.17
BEHRENS C	2	0.11
BELL DA	2	0.24
BELLACOSA A	2	0.07
BELLANTI JA	2	2
BERENT-MAOZ B	2	0.18
BERGAMASCHI A	2	0.09
BERGER SL	2	0.05
BERINDAN-NEAGOE I	2	0.24
BERNATCHEZ C	2	0.06
BERNSTEIN BE	2	0.09
BEROUKHIM R	2	0.07
BERTHOU C	2	0.18
BETJES MGH	2	0.33
BETTEGOWDA C	2	0.15
BHANDARI A	2	0.33
BHANOT G	2	0.13
BHANU NV	2	0.08
BHAT AA	2	0.24
BI GS	2	0.21
BI JM	2	0.15
BI LK	2	0.42
BIALKOWSKI L	2	0.12
BIAN YY	2	0.21
BIZET M	2	0.09
BLANCHETTE C	2	0.12
BLANCO-GONZÁLEZ E	2	0.53
BLASZKOWSKY LS	2	0.05
BOER K	2	0.33
BONALDI T	2	0.22
BORDRON A	2	0.18
BORRESEN-DALE AL	2	0.13
BOUCHAT S	2	0.09
BOURDEAUT F	2	0.09
BRAND RM	2	0.08
BRECKPOT K	2	0.12
BROBERG K	2	0.21
BROOS K	2	0.12
BROSSART P	2	0.14
BRUCE JP	2	0.24
BRUNEAU J	2	0.13
BRZÓSKA K	2	0.44
BU L	2	0.37
BUGNO J	2	0.1
BUJKO M	2	0.24
BUSATO F	2	0.14
BYRD JC	2	0.1
BÉGUELIN W	2	0.07
CAI C	2	0.24
CAI H	2	0.42
CAI HQ	2	0.24
CAI JJ	2	0.21
CAI KC	2	0.21
CAI LH	2	0.37
CAI QH	2	0.37
CAI QQ	2	0.32
CAI T	2	0.28
CAI WY	2	0.22
CAI XM	2	0.2
CAI YH	2	0.13
CALIGIURI MA	2	0.18
CAMPBELL MR	2	0.24
CAMPUZANO S	2	0.16
CAO CH	2	0.23
CAO H	2	0.2
CAO HX	2	0.29
CAO JZ	2	0.19
CAO L	2	0.27
CAO LL	2	0.29
CAO LM	2	0.2
CAO LQ	2	0.27
CAO M	2	0.19
CAO MR	2	0.19
CAO MT	2	0.34
CAO XF	2	0.27
CAO YD	2	0.18
CAO YJ	2	0.39
CAO YY	2	0.15
CAPORASO NE	2	0.19
CARMELIET P	2	0.1
CASTELO-BRANCO P	2	0.26
CASTILHO RM	2	0.5
CECCARELLI V	2	0.18
CEN XA	2	0.29
CESCON DW	2	0.58
CHAI XK	2	0.31
CHAKLADAR J	2	0.19
CHAKRAVARTHY A	2	0.11
CHALIGNE R	2	0.08
CHAN AT	2	0.1
CHAN FKL	2	0.18
CHANG EY	2	0.19
CHANG H	2	0.44
CHANG L	2	0.31
CHANG RB	2	0.12
CHANG TH	2	0.19
CHAPPELL G	2	0.45
CHARFI S	2	0.2
CHATTOPADHYAY P	2	0.31
CHEN BJ	2	0.5
CHEN BL	2	0.29
CHEN DL	2	0.45
CHEN DY	2	0.14
CHEN FY	2	0.31
CHEN GQ	2	0.27
CHEN GW	2	0.27
CHEN GX	2	0.19
CHEN GY	2	0.2
CHEN HL	2	0.16
CHEN HW	2	0.27
CHEN JP	2	0.27
CHEN KX	2	0.14
CHEN LZ	2	0.28
CHEN MJ	2	0.26
CHEN ML	2	0.2
CHEN MM	2	0.2
CHEN ND	2	0.23
CHEN NY	2	0.37
CHEN QL	2	0.28
CHEN QM	2	0.15
CHEN QQ	2	0.23
CHEN RF	2	0.12
CHEN RS	2	0.2
CHEN RX	2	0.16
CHEN SP	2	0.19
CHEN SR	2	0.17
CHEN ST	2	0.23
CHEN SX	2	0.18
CHEN TT	2	0.16
CHEN TX	2	0.13
CHEN WB	2	0.28
CHEN WC	2	0.2
CHEN WN	2	0.2
CHEN WQ	2	0.24
CHEN WZ	2	0.3
CHEN XD	2	0.19
CHEN XT	2	0.25
CHEN XX	2	0.22
CHEN YC	2	0.21
CHEN YG	2	0.42
CHEN YM	2	0.15
CHEN ZD	2	0.18
CHEN ZL	2	0.2
CHEN ZX	2	0.4
CHENG B	2	0.43
CHENG CH	2	0.18
CHENG CL	2	0.31
CHENG FJ	2	0.22
CHENG FY	2	0.23
CHENG H	2	0.18
CHENG JH	2	0.37
CHENG M	2	0.16
CHENG S	2	0.31
CHENG XB	2	0.2
CHENG XD	2	0.55
CHENG XW	2	0.2
CHENG YF	2	0.33
CHENG YM	2	0.13
CHEONG KL	2	0.25
CHERAY M	2	0.6
CHHABRA R	2	1
CHIBA S	2	1.06
CHMURA SJ	2	0.1
CHO JY	2	0.23
CHOI JH	2	0.31
CHONG T	2	0.25
CHONG W	2	0.22
CHOPRA A	2	0.31
CHOU PC	2	0.18
CHOUDHRY H	2	0.24
CHOUDHURY A	2	0.12
CHU XF	2	0.31
CHUNG TH	2	0.13
CHUTURGOON AA	2	0.67
CIMMINO L	2	0.08
CLARK JW	2	0.05
CLEMENT K	2	0.08
COHEN L	2	0.22
COLLACO JM	2	0.21
COMIN-ANDUIX B	2	0.18
CORCORAN RB	2	0.05
COSTA M	2	0.4
COUPEAU D	2	0.27
CREASY CA	2	0.06
CRISTEA V	2	0.18
CUI CH	2	0.12
CUI GH	2	0.23
CUI L	2	0.17
CUI XC	2	0.17
CUI XH	2	0.18
CUI ZG	2	0.31
CUI ZW	2	0.23
CULL AH	2	0.45
CUOMO A	2	0.22
DAI G	2	0.31
DAI L	2	0.28
DAI MH	2	0.08
DAI P	2	0.34
DAI Q	2	0.19
DAI SJ	2	0.23
DAI XY	2	0.22
DAI YL	2	0.23
DAI YY	2	0.21
DAS AB	2	0.38
DAS P	2	0.53
DAS S	2	0.24
DAUNAY A	2	0.18
DAVIDSON NE	2	0.1
DAWLATY MM	2	0.11
DE BRUYNE E	2	0.21
DE CUBAS AA	2	0.07
DE LAS RIVAS J	2	0.13
DE SMEDT E	2	0.21
DE VOS L	2	0.29
DELAMARRE L	2	0.38
DELLA-VALLE V	2	0.09
DENG F	2	0.44
DENG HH	2	0.27
DENG JH	2	0.39
DENG QM	2	0.24
DENG RS	2	0.17
[truncated: 15,046 more rows]
