# Supplementary material for: Bibliometric analysis and visualization of the research on the relationship between RNA methylation and immune cell infiltration in tumors
Source: Front Immunol. 2024 Dec 12;15:1477828. doi: 10.3389/fimmu.2024.1477828 (PMC11669668; doi:10.3389/fimmu.2024.1477828)
Supplement: Supplementary file 1 [file DataSheet1.zip › Supplementary table 1-20/Supplementary table 20 Most_Frequent_keywords_bibliometrix.xlsx]

## Sheet: Sheet1
Supplementary table 20 Most_Frequent_keywords
Words	Occurrences
prognosis	401
dna methylation	305
immunotherapy	243
epigenetics	196
tumor microenvironment	193
immune infiltration	156
hepatocellular carcinoma	145
methylation	145
m6a	136
n6-methyladenosine	134
biomarker	130
cancer	126
breast cancer	97
colorectal cancer	83
lncrna	83
tumor immune microenvironment	75
gastric cancer	67
lung adenocarcinoma	67
pan-cancer	66
immune microenvironment	65
liquid biopsy	62
rna methylation	60
m(6)a	58
bioinformatics	55
prognostic signature	54
inflammation	52
m6a modification	51
mettl3	51
long non-coding rna	48
pd-l1	48
biomarkers	47
glioma	46
microrna	44
metastasis	42
lung cancer	41
prognostic model	41
tcga	41
immune cell infiltration	40
prostate cancer	37
histone modification	36
mirna	36
pancreatic cancer	36
diagnosis	35
immune	35
5-methylcytosine	34
gene expression	33
lncrnas	32
rna modification	32
5-hydroxymethylcytosine	30
ovarian cancer	30
n-6-methyladenosine	29
glioblastoma	28
bladder cancer	27
clear cell renal cell carcinoma	27
epigenetic regulation	27
hcc	27
multiple myeloma	27
cell-free dna	26
epigenetic	26
colon cancer	25
nomogram	25
apoptosis	24
immunity	24
proliferation	24
drug sensitivity	23
ferroptosis	23
head and neck squamous cell carcinoma	23
histone modifications	23
n6-methyladenosine (m6a)	23
nsclc	23
survival	23
transcriptome	23
cerna	22
m(6)a modification	22
m5c	22
non-small cell lung cancer	21
hepatocellular carcinoma (hcc)	20
long non-coding rnas	20
long noncoding rna	20
melanoma	20
overall survival	20
rna-seq	20
tet2	20
tumour microenvironment	20
prognostic biomarker	19
ythdf2	19
acute myeloid leukemia	18
immune cells	18
immune response	18
m7g	18
machine learning	18
non-coding rna	18
osteosarcoma	18
ezh2	17
hypoxia	17
immune checkpoint	17
multi-omics	17
n7-methylguanosine	17
tumor immunity	17
tumorigenesis	17
aging	16
alkbh5	16
cancer therapy	16
leukemia	16
m6a methylation	16
mrna	16
risk model	16
bioinformatics analysis	15
colon adenocarcinoma	15
epigenomics	15
epitranscriptomics	15
immune infiltrates	15
invasion	15
m6a rna methylation	15
nf-kappa b	15
renal cell carcinoma	15
signature	15
targeted therapy	15
tumor	15
ythdf1	15
autophagy	14
cancer immunotherapy	14
cell proliferation	14
drug resistance	14
endometrial cancer	14
microenvironment	14
mutation	14
pd-1	14
cancer stem cells	13
cervical cancer	13
circulating tumor cells	13
epigenetic modifications	13
epithelial-mesenchymal transition	13
hepatitis b virus	13
liver cancer	13
micrornas	13
non-coding rnas	13
prognostic	13
rna sequencing	13
therapeutic target	13
therapy	13
chemotherapy	12
chromatin	12
cuproptosis	12
epigenetic modification	12
exosome	12
expression	12
glycolysis	12
immune escape	12
innate immunity	12
mutation burden	12
oxidative stress	12
pan-cancer analysis	12
precision medicine	12
the cancer genome atlas	12
tumor suppressor	12
cell cycle	11
epstein-barr virus	11
extracellular vesicles	11
histone methylation	11
immune evasion	11
luad	11
lung squamous cell carcinoma	11
m(6)a regulators	11
m1a	11
m6a regulators	11
mirnas	11
molecular subtype	11
nasopharyngeal carcinoma	11
pancreatic adenocarcinoma	11
plasma	11
triple-negative breast cancer	11
vitamin c	11
5hmc	10
aml	10
circulating tumor dna	10
dnmt1	10
fto	10
hnscc	10
igf2bp2	10
kidney renal clear cell carcinoma	10
long noncoding rnas	10
lung adenocarcinoma (luad)	10
m(6)a rna methylation	10
metabolism	10
n6-methyladenosine methylation	10
non-small cell lung cancer (nsclc)	10
promoter methylation	10
thyroid cancer	10
transcription	10
tumor microenvironment (tme)	10
alternative splicing	9
circrna	9
circular rna	9
dna hydroxymethylation	9
dnmt	9
histone acetylation	9
immune checkpoint blockade	9
immune checkpoint inhibitors	9
immunohistochemistry	9
mettl14	9
p53	9
pyroptosis	9
rna	9
sars-cov-2	9
single-cell rna sequencing	9
transcription factor	9
tumor mutation burden	9
uveal melanoma	9
akt	8
angiogenesis	8
chemoresistance	8
chronic lymphocytic leukemia	8
cytokines	8
dna demethylation	8
dna methyltransferase	8
dna repair	8
epitranscriptome	8
gene signature	8
igf2bp3	8
immune checkpoints	8
immunosuppression	8
lymphoma	8
m(6)a methylation	8
macrophages	8
methyltransferase	8
n6-methyladenosine modification	8
noncoding rna	8
noncoding rnas	8
obesity	8
pancreatic ductal adenocarcinoma	8
prognostic biomarkers	8
sarcoma	8
serum	8
subtype	8
transcriptomics	8
acetylation	7
autoimmunity	7
carcinogenesis	7
ccrcc	7
decitabine	7
differentiation	7
dna damage	7
emt	7
esophageal cancer	7
esophageal squamous cell carcinoma	7
gene regulation	7
genomic instability	7
hpv	7
hydroxymethylation	7
hypomethylation	7
immune therapy	7
interferon	7
lower-grade glioma	7
microarray	7
myelodysplastic syndromes	7
neuroblastoma	7
next-generation sequencing	7
pathogenesis	7
progression	7
pten	7
rheumatoid arthritis	7
risk score	7
rna modifications	7
survival analysis	7
telomerase	7
tet	7
tet1	7
tme	7
transcription factors	7
uhrf1	7
wgcna	7
wtap	7
acute lymphoblastic leukemia	6
arginine methylation	6
bioinformatic analysis	6
cancer treatment	6
chromatin remodeling	6
circulating cell-free dna	6
cisplatin	6
combination therapy	6
copy number variation	6
covid-19	6
cutaneous melanoma	6
dendritic cells	6
development	6
gene therapy	6
head and neck cancer	6
histones	6
hnrnpc	6
inflammatory response	6
low-grade glioma	6
macrophage	6
macrophage polarization	6
metabolic reprogramming	6
multiomics	6
ncrnas	6
nsun2	6
oral squamous cell carcinoma	6
papillary thyroid carcinoma	6
phosphorylation	6
placenta	6
prmt5	6
prognosis prediction	6
rbm15	6
risk signature	6
snp	6
systemic lupus erythematosus	6
t cell	6
tumor-associated macrophages	6
tumor immune microenvironment (time)	6
tumor metastasis	6
vegfa	6
wnt	6
5-azacytidine	5
b cell	5
biological function	5
brca1	5
c-myc	5
cancer-associated fibroblasts	5
cancer diagnosis	5
cancer immunity	5
cancer progression	5
cancer stem cell	5
cdkn2a	5
cellular senescence	5
circular rnas	5
cisplatin resistance	5
classification	5
clear cell renal cell carcinoma (ccrcc)	5
cpg methylation	5
crispr	5
diagnostic	5
dnmt3a	5
drug prediction	5
drug response	5
e-cadherin	5
endometrial carcinoma	5
epigenetic alterations	5
epigenetic biomarkers	5
epigenetic therapy	5
epigenome	5
exosomes	5
gastric cancer (gc)	5
genetics	5
h19	5
hepatitis b virus x protein	5
human papillomavirus	5
immune landscape	5
immune profiles	5
immune system	5
immunomodulation	5
line-1	5
long non-coding rnas (lncrnas)	5
long noncoding rnas (lncrnas)	5
m5c methylation	5
mass spectrometry	5
mechanism	5
methyltransferase-like 3	5
microglia	5
migration	5
mitochondria	5
molecular classification	5
molecular mechanism	5
myc	5
myeloma	5
n6-methyladenosine (m6a) methylation	5
nc886	5
necroptosis	5
oral cancer	5
pi3k	5
pirna	5
prediction	5
prognostic marker	5
prognostic value	5
rectal cancer	5
recurrence	5
regulation	5
review	5
rna methylation modification	5
senescence	5
signaling pathways	5
skin cutaneous melanoma	5
smoking	5
soft tissue sarcoma	5
stem cell	5
the cancer genome atlas (tcga)	5
time	5
transcription regulation	5
transposable elements	5
treatment	5
tumor-associated macrophage	5
tumor-infiltrating immune cells	5
tumor heterogeneity	5
tumor immunology	5
tumor progression	5
tumor suppressor genes	5
ubiquitination	5
viral replication	5
1	4
5-hydroxymethylcytosine (5hmc)	4
adrenocortical carcinoma	4
atherosclerosis	4
autoimmune diseases	4
beta-catenin	4
biological markers	4
blood	4
cancers	4
carcinoma	4
cardiovascular diseases	4
cell free dna	4
cerna network	4
chemokines	4
cholangiocarcinoma	4
circrnas	4
circulating tumor dna (ctdna)	4
clear-cell renal cell carcinoma	4
clinical significance	4
colorectal cancer (crc)	4
colorectal carcinoma	4
consensus clustering	4
demethylation	4
diabetes	4
differentially expressed genes	4
diffuse large b-cell lymphoma	4
dlbcl	4
dna methyltransferase inhibitor	4
drug targets	4
early diagnosis	4
endothelial cells	4
escc	4
extracellular matrix	4
fragmentomics	4
g9a	4
gastrointestinal cancer	4
gene expression profiling	4
gene mutation	4
genomics	4
geo	4
glioblastoma multiforme	4
h3k27me3	4
hbv	4
hbx	4
head and neck squamous cell carcinoma (hnscc)	4
helicobacter pylori	4
hepatic stellate cells	4
heterochromatin	4
heterogeneity	4
human	4
hypermethylation	4
icb	4
il-6	4
immune cells infiltration	4
immuno-oncology	4
immunotherapy response	4
inflammatory bowel disease	4
kidney renal papillary cell carcinoma	4
kirc	4
lipopolysaccharide	4
liver fibrosis	4
liver hepatocellular carcinoma	4
long non-coding rna (lncrna)	4
long noncoding rna (lncrna)	4
lusc	4
m(6)a regulator	4
m6a (n6-methyladenosine)	4
m6ascore	4
mesenchymal stem cells	4
methyladenosine	4
methylome	4
mettl1	4
micro-rna	4
mrna stability	4
myeloid-derived suppressor cells	4
n-6-methyladenosine (m(6)a)	4
nanoparticles	4
ncrna	4
oncogene	4
oncogenesis	4
osteoarthritis	4
pancancer	4
pdl1	4
peripheral blood	4
personalized medicine	4
polymorphism	4
prmt7	4
prognosis model	4
prognostic markers	4
prognostic signatures	4
proteomics	4
pseudouridine	4
psoriasis	4
radioresistance	4
renal clear cell carcinoma	4
rna-sequencing	4
rna binding proteins	4
rna metabolism	4
rna n6-methyladenosine	4
screening	4
scrna-seq	4
single-cell	4
stem cells	4
stemness	4
subtypes	4
t-all	4
t cell exhaustion	4
t cells	4
target therapy	4
ten-eleven translocation	4
tet proteins	4
tgf-beta	4
therapeutics	4
tp53	4
tumor-infiltrating	4
tumor immunotherapy	4
tumor mutational burden	4
type i interferon	4
ulcerative colitis	4
viral infection	4
virus	4
ythdc1	4
ythdc2	4
ythdf3	4
	3
2	3
5-hmc	3
5-hydroxymethyluracil	3
5-mc	3
adaptive immunity	3
akt signaling	3
alkb family	3
alkbh	3
alu	3
androgen receptor	3
anti-tumor immunity	3
antitumor immunity	3
apc	3
arsenic	3
ascorbic acid	3
azacitidine	3
b	3
bcl2	3
biochemical recurrence	3
bisulfite conversion	3
body fluids	3
brain cancer	3
cancer biomarker	3
cancer heterogeneity	3
cancer immunology	3
cancer metabolism	3
cancer subtypes	3
cardiovascular disease	3
cell death	3
cell migration	3
cell therapy	3
cfdna	3
chemosensitivity	3
chip	3
chromatin accessibility	3
clinical application	3
cnv	3
co-expression network	3
competing endogenous rna	3
copd	3
cpg island	3
crohn's disease	3
ctc	3
ctdna	3
cyld	3
cytogenetics	3
cytotoxicity	3
diabetic nephropathy	3
diagnostic biomarkers	3
differential expression	3
disease	3
diseases	3
dna	3
dna-methylation	3
dna methylome	3
dna methyltransferases	3
dna modifications	3
dsrna	3
early detection	3
egfr	3
endogenous retrovirus	3
epigenetic changes	3
epigenetic drugs	3
epigenetic reprogramming	3
epithelial ovarian cancer	3
esophageal carcinoma	3
ewas	3
expression profiles	3
fibroblasts	3
folic acid	3
foxm1	3
foxp3	3
gbm	3
genes	3
genetic alterations	3
genetic and epigenetic alterations	3
genome instability	3
gold nanorods	3
gut microbiota	3
hematopoiesis	3
hepatocarcinogenesis	3
histone deacetylase	3
hla-g	3
hub genes	3
human cancer	3
human endogenous retroviruses	3
hypomethylating agents	3
igf2bp1	3
immune infiltrate	3
immune phenotype	3
immune regulation	3
immune responses	3
immunogenomics	3
immunosuppressive microenvironment	3
immunotherapies	3
individualized medicine	3
inflammasome	3
inhibitors	3
innate immune response	3
integrative analysis	3
kidney cancer	3
laser capture microdissection	3
lgg	3
liver disease	3
lung	3
lung squamous cell carcinoma (lusc)	3
lysine-specific demethylase 1	3
m 6 a modification	3
m6a-related lncrnas	3
m6a rna methylation regulators	3
m6a rna modification	3
m6a score	3
m7g modification	3
malat1	3
mapk	3
medulloblastoma	3
meg3	3
melatonin	3
meningioma	3
meta-analysis	3
metabolomics	3
mgmt	3
microarray analysis	3
microsatellite instability	3
mitophagy	3
molecular characterization	3
molecular mechanisms	3
monocytes	3
mrna vaccine	3
multi-omics analysis	3
myelodysplastic syndrome	3
n6-methyladenosine mrna methylation	3
n6-methylandenosine	3
n7-methyladenosine	3
n7-methylguanosine (m7g)	3
n7-methylguanosine modification	3
nanotechnology	3
nash	3
neoplasms	3
next generation sequencing	3
nf-kappa b pathway	3
nf kappa b	3
nkila	3
nrf2	3
oscc	3
outcome	3
oxidative phosphorylation	3
photothermal therapy	3
physical activity	3
pi3k/akt	3
pluripotency	3
pm2 5	3
post-transcriptional modification	3
preeclampsia	3
prognosis biomarker	3
prognostic prediction	3
promoter	3
prostate	3
pulmonary fibrosis	3
rcc	3
reactive oxygen species	3
regulatory network	3
regulatory t cells	3
relapse	3
resveratrol	3
retrotransposons	3
rig-i	3
rna-binding protein	3
rna interference	3
rna modification writers	3
rna stability	3
ros	3
sex	3
signaling pathway	3
single cell	3
small cell lung cancer	3
small interfering rna	3
somatic mutations	3
stat3	3
stomach adenocarcinoma	3
subtyping	3
super-enhancer	3
tert	3
tets	3
therapy resistance	3
tnf-alpha	3
transcriptional regulation	3
tumor biomarkers	3
tumor growth	3
tumor immune	3
tumor immune environment	3
tumor immune microenvironment (tme)	3
tumor metabolism	3
tumor therapy	3
tumour suppressor	3
ultraviolet b	3
urothelial carcinoma	3
vaccine	3
viral mimicry	3
3	2
5-methylcytosine (5mc)	2
5-methylcytosine (m5c)	2
5mc	2
abcb1	2
acute lymphoblastic leukemia (all)	2
acute myeloid leukemia (aml)	2
adam12	2
adenocarcinoma	2
adipogenesis	2
aggressiveness	2
ahrr	2
aimp1	2
anoikis	2
anril	2
anti-pd-1	2
anti-pd1	2
anticancer activity	2
antigen presentation	2
antiviral immunity	2
aryl hydrocarbon receptor	2
ascorbate	2
astrocytes	2
astrocytoma	2
atrial fibrillation	2
aurora kinase a	2
autoencoder	2
autoimmune disease	2
b-catenin pathway	2
b-cell lymphoma 2	2
b cells	2
b3gnt3	2
bart	2
bc	2
bcg	2
bcl-2	2
bio-marker	2
bioactive compounds	2
biomolecular markers	2
bladder cancer (blca)	2
bm742401	2
bone marrow	2
braf	2
breast cancer subtypes	2
brms1	2
cadmium	2
cancer-associated fibroblast	2
cancer biology	2
cancer epigenetics	2
cancer hallmarks	2
cancer prognosis	2
cancer/testis antigens	2
cas9	2
cav1	2
caveolin-1	2
cccdna	2
cd47	2
cd8(+) t cell	2
cd8+t cells	2
cdc42	2
cell-free 5hmc sequencing	2
cell-free rna	2
cell communication	2
cell differentiation	2
cell function assays	2
cell viability	2
central nervous system	2
cervical neoplasms	2
cgas	2
chemoradiotherapy	2
chemotherapy resistance	2
chromatin dynamics	2
chromatin immunoprecipitation	2
chromatin modifications	2
chronic hepatitis b	2
chronic inflammation	2
cigarette smoke	2
ciita	2
circulating	2
circulating dna	2
circulating tumor cells (ctc)	2
circulating tumor cells (ctcs)	2
claudin-4	2
clinical outcome	2
cll	2
clonal evolution	2
coagulation	2
colorectal adenocarcinoma	2
colorectal neoplasms	2
competitive endogenous rna	2
copy number alteration	2
coronary artery disease	2
cox-2	2
cox regression	2
cpg	2
cpg dna methylation	2
crc	2
csf	2
ctcf	2
ctcs	2
ctla4	2
curcumin	2
cytokine	2
data mining	2
database	2
ddx5	2
deamination	2
deconvolution	2
deep learning	2
demethylase	2
demethylases	2
detection	2
detection approaches	2
diffuse large b cell lymphoma	2
dioxygenase	2
dipg	2
disease prognosis	2
disease progression	2
dna copy number	2
dna methyltransferase 1	2
dna modification	2
docetaxel	2
droplet digital pcr	2
drosophila	2
drug sensitivity analysis	2
drugs	2
early detection of cancer	2
ebv	2
egcg	2
ehmt2	2
electrochemical detection	2
elfn1-as1	2
embryo	2
embryogenesis	2
endocrine therapy	2
endometriosis	2
endometrium	2
enhancer	2
enrichment analysis	2
ependymoma	2
epidrugs	2
epigenetic change	2
epigenetic factors	2
epigenetic mark	2
epigenetic modulation	2
epigenetic silencing	2
epigenetic therapies	2
epigenomic	2
erna	2
esophageal squamous cell carcinoma (escc)	2
estrogen receptor alpha	2
exercise	2
exhaustion	2
experimental validation	2
extracellular vesicle	2
fatty acid metabolism	2
fdx1	2
female	2
fibroblast-like synoviocytes	2
fibrosis	2
follicular lymphoma	2
fulvestrant	2
fumonisin b-1	2
function	2
fusion gene	2
g3bp1	2
gallbladder cancer	2
gapdh	2
gastric carcinoma	2
gender	2
gene	2
gene expression profile	2
gene expression signature	2
gene knockout	2
gene regulation network	2
gene silencing	2
genetic alteration	2
genome-wide profiling	2
genome stability	2
genotoxicity	2
ginsenoside rh2	2
glioma stem cells	2
gliomas	2
glycometabolism	2
gold nanoparticles	2
gprasp1	2
gsea	2
h3k4me3	2
hazard assessment	2
hbxip	2
hdac	2
hdac inhibitors	2
hdac1	2
hematological malignancy	2
hematopoietic stem cell	2
hepatic stellate cell	2
hepatitis c virus	2
herv	2
herv-k	2
hif	2
hif-1	2
hippo pathway	2
histone deacetylase inhibitor	2
histone demethylation	2
histone methyltransferase	2
histone methyltransferases	2
histone post-translational modification	2
hiv	2
hiv-1	2
hmga2	2
hnsc	2
hodgkin lymphoma	2
homocysteine	2
host-virus interaction	2
hotair	2
hydroquinone	2
hydroxymethylcytosine	2
ibd	2
idh	2
idh mutation	2
idiopathic pulmonary fibrosis	2
ifn-gamma	2
igf-1	2
immune cell	2
immune characteristics	2
immune checkpoint inhibition	2
immune checkpoint inhibitor	2
immune dysfunction	2
immune efficacy	2
immune infiltrating	2
immune infiltrating cells	2
immune markers	2
immune profile	2
immune signatures	2
immune status	2
immunogenetics	2
immunogenic cell death	2
immunogenicity	2
immunosuppressive	2
incrna	2
infection	2
infiltrating immune cells	2
inflammatory bowel diseases	2
inflammatory disease	2
inflammatory diseases	2
inhibitor	2
innate	2
innate immune cell	2
integrin	2
interacting proteins	2
intercellular communication	2
interferon alpha	2
interferon response	2
intervertebral disc degeneration	2
intratumor heterogeneity	2
irf1	2
kidney neoplasms	2
kmt2d	2
kras	2
kras mutation	2
lactate	2
lag3	2
laryngeal cancer	2
laryngeal squamous cell carcinoma	2
lc-ms/ms	2
lenvatinib	2
lihc	2
lipid metabolism	2
lipid nanoparticles	2
lipoproteins	2
liposarcoma	2
liquid biopsies	2
lncrna meg3	2
lncrna neat1	2
longevity	2
low grade glioma	2
lower-grade gliomas	2
lymph node metastasis	2
lymphocytes	2
m 6 a	2
m(1)a	2
m(5)c regulators	2
m(6)a erasers	2
m(6)a readers	2
m(6)a rna methylation regulators	2
m(6)a rna modification	2
m(6)a score	2
m(6)a writers	2
m(7)g modification	2
m1 macrophages	2
m2 macrophage	2
m2 macrophages	2
m5c rna methylation regulator	2
m5c rna modification	2
m6a-related genes	2
m6a modification patterns	2
m7g methylation	2
malignant progression	2
malignant transformation	2
mantle cell lymphoma	2
mbd3	2
memory b cell	2
mesenchymal transition	2
methylation modification	2
methylomics	2
mettl16	2
mettl3/14	2
mettl5	2
mettl7a	2
mettls	2
micro-rnas	2
microrna (mirna)	2
mir-10b	2
mir-155	2
mir-21	2
mir-9	2
model	2
molecular	2
molecular assays	2
molecular pathology	2
molecular subtypes	2
mrna delivery	2
mrna expression	2
mtorc1	2
multi-omics data	2
multiplex rt-pcr	2
muscle-invasive bladder cancer	2
mutational signature	2
mutations	2
myeloid cells	2
n-6‐	2
n1-methyladenosine	2
n1-methyladenosine (m1a) modification	2
n6	2
n6-methyladenosine (m6a) rna methylation	2
n6-methyladenosine methylation regulators	2
n6-methyladenosine(m6a)	2
n6 adenosine methylation	2
n6‐	2
nafld	2
neat1	2
nf-kb	2
ngs	2
nk cell	2
nk cells	2
non-hodgkin's lymphoma	2
non-invasive	2
nop2	2
notch1	2
nuclear factor-kappa b	2
nutrition	2
oncogenes	2
oncology	2
one-carbon metabolism	2
os	2
osteoporosis	2
ovarian carcinoma	2
oxidative damage	2
oxidative dna damage	2
p16	2
p300	2
p53 signaling	2
paclitaxel	2
pan -cancer analysis	2
panoptosis	2
papillary thyroid cancer	2
papillary thyroid carcinoma (ptc)	2
pappa	2
paraganglioma	2
pathway	2
patient stratification	2
pcif1	2
pd-1 blockade	2
pd-l2	2
pd1	2
pdac	2
pediatric	2
pediatric tumors	2
personalized treatment	2
phagocytosis	2
physiological and pathological processes	2
pilocytic astrocytoma	2
pnn	2
poor prognosis	2
post-transcriptional regulation	2
posttranslational modification	2
prc2	2
precancerous adenoma	2
predictive biomarkers	2
predictive model	2
prevention	2
prmt1	2
prognosis signature	2
prognostic factor	2
prognostic risk model	2
prognostic score	2
proliferation and invasion	2
promoters	2
prostate adenocarcinoma (prad)	2
protein arginine methylation	2
pseudogene	2
pseudouridine synthase	2
pseudouridylation	2
psoriatic arthritis	2
pulmonary toxicity	2
pulpitis	2
pus1	2
qpcr	2
qrt-pcr	2
quantitative pcr (qpcr)	2
r-loop	2
rac3	2
radiation	2
radiotherapy	2
random forest	2
reactivation	2
reduced representation bisulfite sequencing	2
regeneration	2
regulatory t cell	2
rejuvenation	2
relb	2
renal cancer	2
repetitive elements	2
resistance	2
response	2
retrotransposition	2
retrovirus	2
rett syndrome	2
risk factor	2
risk score signature	2
rna-binding proteins	2
rna editing	2
rna epigenetics	2
rna expression	2
rna modification "writer"	2
rna n6-methyladenosine modification	2
rna polymerase ii	2
rna seq	2
rna splicing	2
rnai	2
rnase l	2
rnaseq	2
rt-qpcr	2
s-adenosylmethionine	2
saliva	2
sec24d	2
self-renewal	2
sendai virosome	2
sepsis	2
sertoli cells	2
setd2	2
setd8	2
setdb1	2
shc1	2
signaling	2
silver nanoparticles	2
single-cell analysis	2
single-cell sequencing	2
single-cell transcriptome sequencing	2
single-cell transcriptomics	2
single nucleotide polymorphism	2
sirna	2
sirna delivery	2
skin cancer	2
smad	2
small molecule	2
snorna	2
socs1	2
socs3	2
solid tumors	2
somatic hypermutation	2
somatic mutation	2
sox2	2
spinal cord injury	2
spliceosome	2
splicing	2
splicing factor	2
squamous cell carcinoma	2
stomach cancer	2
stress response	2
stroma	2
sunitinib	2
susceptibility	2
systematic review	2
t-cell acute lymphoblastic leukemia	2
t-cell lymphoma	2
t-cells	2
t cell responses	2
target prediction	2
targeted drug delivery system	2
targeted drug therapy	2
tcga database	2
tcp1	2
telomere	2
temozolomide	2
testicular cancer	2
th17 cells	2
thbs2	2
the cancer genome atlas database (tcga database)	2
therapeutic	2
therapeutic response	2
therapeutic responses	2
therapies	2
thyroid carcinoma	2
tissue microarray	2
tlr9	2
tobacco	2
toxicology	2
traf1	2
transcriptional	2
transcriptional activation	2
transcriptional gene silencing	2
transcriptomic	2
transfer rna	2
transforming growth factor	2
translation	2
translation control	2
translational bioinformatics	2
translational medicine	2
translational research	2
trf	2
triple negative breast cancer	2
triptolide	2
trna	2
trna fragments	2
trophoblast	2
tsa	2
tumor-immune microenvironment	2
tumor-infiltrating lymphocytes	2
tumor development	2
tumor escape	2
tumor immune cell infiltration	2
tumor infiltrating lymphocytes	2
tumor markers	2
tumor microenevironment	2
tumor necrosis factor-alpha	2
tumour immune microenvironment	2
tyrosine kinase inhibitor	2
ucec	2
urinary bladder neoplasms	2
uterine corpus endometrial carcinoma	2
uvb	2
vegf	2
vimentin	2
viral hepatitis	2
vitamin b-12	2
warburg effect	2
wdr4	2
weighted gene co-expression network analysis	2
whole-genome bisulfite sequencing	2
whole genome sequencing	2
wilms tumor	2
wm_score	2
writer	2
wt1	2
x-chromosome inactivation	2
yap1	2
-methyladenosine	1
-o-methylation	1
κ	1
(6)-methyladenosine)	1
(h)medip-seq	1
(hydroxy)methylation	1
(mc)-c-5	1
1α	1
10-fold cross-validation	1
14	1
16q24	1
17p deletions	1
19q codeletion	1
1p	1
2 ' o-dirnethyladenosine	1
2′	1
21) acute myeloid leukemia	1
222	1
2d-dige	1
2d culture	1
2d macromolecule	1
3'utr	1
3-methylcholanthrene	1
3d structure	1
3p medicine)	1
4-aminobutyrate aminotransferase	1
450 k	1
450 k array	1
450k	1
5-aza	1
5-aza-2'-deoxycytidine	1
5-aza-2 '-deoxycytidine	1
5-aza-cdr	1
5-aza-dc	1
5-carboxycytosine	1
5-carboxylcytosine (5cac)	1
5-chlorocytidine	1
5-fluoro-2'-deoxycytidine	1
5-fluorouracil-based chemotherapy	1
5-fluorouracil8	1
5-formylcytosine	1
5-formylcytosine (5fc)	1
5-hydroxylmethylocytosine	1
5-hydroxymethyl cytosine	1
5-hydroxymethylation	1
5-hydroxymethylcytosine sequencing	1
5-hydroxymethylcytosine signatures	1
5-methyl-2 '-deoxycytidine	1
5-methyl-2 '-deoxycytidine monophosphate	1
5-methylcytidine	1
5-methylcytosine (m(5)c)	1
5-methylcytosine (m(5)c) modification	1
5-methylcytosine rna methylation	1
5-methylcytosine rna methyltransferase	1
5-methylcytosine rna methyltransferases	1
5 hydroxymethylcytosine	1
5‐	1
5aza-dc	1
5hmc-seal	1
5mc methylation	1
5mc/5hmc	1
6-methyladenine	1
6-thioguanine	1
7	1
7-methylguanosine	1
7-methylguanosine (m(7)g)	1
7-methylguanosine (m7g) modification	1
7-methylguanosine modification	1
8-oxo-7 8-dihydroguanine	1
8-oxo-7 8-dihydroguanine purine 8 5'-cyclo-2'-	1
8-oxodg	1
8-tcdd	1
a-to-i	1
a-to -i editing	1
a1298c	1
a1cf	1
a20	1
a549 cell	1
aaa	1
abat	1
abca1	1
abdominal aortic aneurysm	1
aberrant	1
aberrant dna	1
aberrant methylation	1
abnormal morphology	1
abortion	1
abrine	1
abt-263	1
ac007255 8	1
ac012073	1
ac096751	1
aca snornp gene family	1
acap1	1
ace2	1
acetyl-keto-b-boswellic acid (akba)	1
acid resistance	1
acidity	1
acinar to ductal metaplasia	1
acinetobacter	1
acoustic neuroma	1
acsl1	1
actinic keratosis (ak)	1
actionable gene	1
activation of t cells	1
active dna demethylation	1
active ingredients in chonglou	1
active targeting	1
activity	1
acute-on-chronic hepatitis b liver failure	1
acute lung injury	1
acute lymphoid leukemia	1
acute myelogenous leukemia	1
acute myocardial infarction (ami)	1
acute promyelocytic leukemia	1
acute respiratory distress	1
acyclic nucleosides	1
adamts9	1
adamts9-as2	1
adamtsl5	1
adaptive	1
adaptive immune cell	1
adaptive immune cells	1
adaptive total variation	1
additional pathogenic mutations	1
adenomas	1
adenomatous polyposis coli (apc)	1
adenosine	1
adenosine a2a receptor	1
adenosine deaminase acting on rna-1 (adar1)	1
adenovirus e1b 19kd interacting protein 3	1
adhesins	1
adhesion and invasion	1
adipocyte	1
adjuvants	1
adoptive	1
adoptive immunotherapy	1
adora2a	1
adrenocortical carcinoma (acc)	1
adrm1	1
advanced melanoma	1
aerosolization	1
afatinib	1
affinity interaction	1
african american men	1
agap2-as1	1
age	1
age-related diseases	1
age-related kidney diseases	1
ageing	1
agnps	1
ago2	1
agr2	1
ahr	1
aid	1
aids	1
aim2	1
aiolos	1
air pollution	1
aire	1
akt pathway	1
akt pkb	1
al139385	1
al360181 1	1
al513318 2	1
alcohol	1
alcoholic liver disease	1
aldoc	1
aldolase b (aldob)	1
algorithm	1
algorithm analysis	1
alisertib	1
alkali-extracted polysaccha-ride	1
alkb homolog 5	1
alkylating agents	1
all	1
allele-specific transcription	1
alpha-actin methylation	1
alpha-fetoprotein	1
alphaherpesvirus	1
alpl	1
als	1
alt	1
alternative lengthening of telomeres	1
alternative polyadenylation	1
alternative promoter interaction	1
alternative source of neoantigen	1
alu and line-1	1
alveolar cell	1
alveolar macrophages	1
ambispective study	1
amino acid metabolism	1
amplification	1
analogue caps	1
anaplasma phagocytophilum	1
anaplastic glioma	1
anaplastic large cell lymphoma	1
anchorage-independent growth	1
and copd	1
and late-occurring radiation-induced damage	1
androgen	1
androgen deprivation therapy resistance	1
androgen receptor (ar)	1
angiocentric glioma	1
angiotensin-converting enzyme 2	1
anion-exchange hplc-icp-ms	1
anion-exchange hplc-uv	1
ankrd13a	1
ankylosing spondylitis	1
anova	1
anti-cancer drug sensitivity	1
anti-centromere antibody	1
anti-ctla-4 therapy	1
anti-inflammatory immunity	1
anti-oncogene	1
anti-pd-1 treatment	1
anti-pd-l1	1
anti-topoisomerase 1 antibody	1
anti-tumor activities	1
anti-tumor immune response	1
anti-tumor immunotherapy	1
anti-tumoral	1
anti-tumour immunity	1
anti-viral immunity	1
antibody	1
anticancer	1
antidepressant	1
antigen-independent tumor cytotoxicity	1
antigen-presenting cell	1
antigen presenting cell	1
antigen retrieval	1
antigenic marker	1
antioxidant activity	1
antioxidants	1
antisense lncrnas	1
antisense transcription	1
antiviral	1
antiviral defence	1
antiviral response	1
anxa2	1
aom/dss	1
ap-2 alpha	1
ap endonuclease	1
apigenin	1
aplastic anemia	1
apo-ai	1
apoa1	1
apobec1	1
apolipoprotein a	1
apostichopus japonicus	1
aps	1
ar	1
ara-c	1
ards	1
are	1
arecoline	1
argonaute	1
arhgap39	1
arhgdib-rac1 axis	1
arid1b	1
arntl2 axis	1
arpc5	1
arsenic trioxide	1
artemisia sphaerocephala krasch gum	1
arteriosclerosis	1
arthritis	1
artificial intelligence	1
as3mt	1
ascites	1
ash1l	1
asialoglycoprotein receptors	1
asian patients	1
associating protein	1
association analysis	1
asthma	1
astroblastoma	1
astronaut	1
asxl1 mutations	1
atac-seq	1
atezolizumab	1
atopic asthma	1
atorvastatin	1
atp-dependent chromatin remodeling	1
atxn1	1
au-rich elements	1
auf1	1
aurora b	1
aurora kinase-b	1
autoimmune hepatitis	1
aza	1
aza-cdr	1
b-catenin signaling	1
b-catenin signaling pathway	1
b-cell all	1
b-glucan	1
b-myb	1
b -catenin signaling	1
b cell acute lymphoblastic leukaemia	1
b cell malignancies	1
b regulation	1
b signaling pathway	1
b[a]p	1
b2	1
b4galnt1	1
b7 family	1
bach2	1
bacteria	1
bacterial infections	1
barcelona clinic liver cancer classification system (bclc)	1
barr virus	1
basal core promoter	1
base mispair	1
basonuclin 1	1
bax	1
bcam	1
bcat1	1
bcl-2-like protein 11	1
bcr-abl1	1
beas-2b cells	1
beclin-1	1
behaviour	1
benzene	1
benzo[alpyrene	1
bet inhibitor	1
bet inhibitors	1
beta-catenin pathway	1
beta cell	1
beta2 toxin	1
betaine-homocysteine s-methyltransferase	1
bevacizumab	1
bh4	1
big data	1
biliary tract cancer	1
bin3	1
bioactive diet components	1
bioactive peptides	1
biochemistry	1
biocompatibility	1
bioinfomatics	1
bioinformatic	1
bioinformatic analyses	1
bioinformatics analyses	1
bioinformatics tools	1
bioinformation	1
bioinformation analysis	1
biological activity	1
biological effect	1
biological mechanisms	1
biological process	1
biologics and biosimilars	1
biologics response	1
bioluminescence resonance energy transfer	1
biomaker	1
biomark	1
biomarkers tumor	1
biosensor	1
biphasic	1
biphenotypic b cells	1
birc5	1
bisphenol a	1
bisulfite sequencing	1
bivalent promoter	1
bix-01294	1
bladder cancer (bca)	1
bladder cancer	1
bladder tumor	1
bladder urothelial carcinoma	1
blastic plasmacytoid dendritic cell neoplasm	1
blca	1
blimp-1	1
blk	1
blood-based biomarkers	1
blood-brain barrier	1
blood-tumor barrier	1
blood cell	1
blood cell types	1
blood cells	1
blood malignancies	1
blood preservation tubes	1
bmp9	1
bmscs	1
body fluid	1
bola2b	1
bone cancer	1
bone lesion	1
bone marrow mesenchymal stem cell-derived exosome	1
bone marrow microenvironment	1
bone marrow plasma	1
bone morphogenetic protein	1
bone morphogenetic protein 6	1
bone tissue engineering	1
bothrops	1
bottom -up ms	1
bowel cancer	1
bpde	1
brain derived neurotrophic factor	1
brain disease	1
brain glioma	1
brain low-grade glioma	1
brain neoplasms	1
brain tumor	1
brain tumors	1
brca	1
brca-1	1
breast	1
breast carcinomas	1
breast invasive carcinoma	1
breast tissues	1
breastcancer	1
breastfeeding	1
bric	1
bromodomain-containing proteins	1
bronchial cell	1
bt4ca	1
btbd10	1
btg2	1
bub1b	1
bulk rna sequencing	1
bulk sequencing	1
bystanders	1
bzip	1
c	1
c-jun/c-fos/srebp1 axis	1
c-x-c motif ligand 12	1
c > t mutation	1
c/ebp-alpha	1
c14orf62	1
c2c12 muscle cells	1
c5orf46	1
c677t	1
c677t polymorphism	1
ca2+ concentration	1
cadherin	1
cadherin-11	1
cadmium sulfate	1
camp	1
camsap1	1
cancer-associated immune cells	1
cancer-testis antigens	1
cancer - skin/ melanoma	1
cancer biomarkers	1
cancer cell	1
cancer cell differentiation	1
cancer cell lines	1
cancer cell migration	1
cancer cells	1
cancer detection	1
cancer development	1
cancer drug resistance	1
cancer etiology	1
cancer genomics	1
cancer hotspots	1
cancer immune infiltrates	1
cancer immunobiology	1
cancer marker	1
cancer metastasis	1
cancer molecular subtypes	1
cancer mutation	1
cancer research	1
cancer resistance	1
cancer risk	1
cancer stem-like cells	1
cancer stem cells (cscs)	1
cancer stemness	1
cancer stroma	1
cancer subclassification	1
cancer vaccine-adjuvants	1
candidate mrnas	1
canine	1
cap-independent translation	1
car t	1
car t cell	1
car t cell therapy	1
carbon black	1
carboplatin	1
carcinogen-esis	1
carcinoma non-small-cell lung	1
carm1	1
cas	1
caspase	1
caspase 3	1
caspase9 pathway	1
castration-resistant prostate cancer (crpc)	1
catalyst	1
catalytic subunit m 6 a-mettl complex	1
cathepsin b	1
cathepsin l (ctsl)	1
cationic lipids	1
cationic liposomes	1
causality	1
caveolae	1
caveolin-2	1
caveolin‐	1
caveolins	1
cbll1	1
cbx1	1
cbx7	1
ccal	1
ccar1	1
ccdc144nl-as1	1
ccl2	1
ccl5	1
ccnd1/2	1
ccne1	1
ccr6	1
cct3	1
cct8	1
cd155	1
cd19+b cells	1
cd200	1
cd22	1
cd274	1
cd276(b7-h3)	1
cd3(+) t cells	1
cd30 lymphoproliferative disorders	1
cd34	1
cd34(+) cells	1
cd36	1
cd4 cells	1
cd4 exhausted t cells	1
cd4(+) t cells	1
cd44v6 chimeric antigen receptor-t cells	1
cd45(+) epc	1
cd73	1
cd8	1
cd8 t cell	1
cd8(+) t cells	1
cd8(+)t cells	1
cd8+t cell	1
cd82	1
cdc42ep3	1
cdca4	1
cddo	1
cdh1	1
cdh11	1
cdh13	1
cdh3	1
cdh4	1
cdk4/6 inhibitors	1
cdk9	1
cdkn2b	1
cdna library	1
ceacam1	1
cebpa-dt	1
celiac disease	1
cell-based screening	1
cell-free 5mc sequencing	1
cell-free dna fragmentation	1
cell-free dna integrity	1
cell-mixed	1
cell-signaling	1
cell-type specific gene regulation	1
cell apoptosis	1
cell biology	1
cell cycle arrest	1
cell fate	1
cell growth	1
cell infiltration	1
cell invasion	1
cell membrane-coated nanovesicles	1
cell metastasis	1
cell model	1
cell motility	1
cell senescence	1
cell transformation	1
cell‐	1
cell	1
cellular circuits	1
cellular longevity	1
cellular memory	1
cellular transformation	1
cellular tumor antigen p53	1
central nervous system cancer	1
centromere protein family member genes	1
cerna regulatory network	1
cernas	1
cervical cancer (cc)	1
cervical cancer cell	1
cervical carcinoma	1
cervical squamous carcinoma	1
cervical squamous cell carcinoma	1
cervicovaginal lavage	1
cesc	1
cessation	1
cf-mtdna	1
cf-ndna	1
cfc-dna	1
cfc-ncrna	1
cfc-nucleosomes	1
cfhr4	1
cgga	1
cgi-55	1
chaperone	1
checkpoint inhibition	1
checkpoints	1
chemical labeling	1
chemical modification	1
chemical safety	1
chemograms	1
chemokine	1
chemoradiotherapy sensitivity	1
chemotaxis	1
chemotherapeutic agents	1
chemotherapy drug	1
chemotherapy drugs	1
chidamide	1
childhood pneumonia	1
children	1
chimeric antigen receptor	1
chinese glioma genome atlas	1
chinese oak silkworm	1
chip-seq	1
chlamydia pneumonia	1
chloride channel	1
cholesterol	1
chondrocytes	1
chondroid lipoma	1
chromosomal instability	1
chromosomal translocation	1
chromosome 9p21	1
chromosome distribution	1
chromosome instability	1
chromosome loop	1
chromr	1
chronic actinic dermatitis	1
chronic diseases	1
chronic lymphocytic leukaemia	1
chronic lymphocytic leukaemia (cll)	1
chronic lymphocytic leukemia (cll)	1
chronic myeloid leukemia	1
chronic myeloid leukemia blast crisis	1
chronic neutrophil leukemia	1
chronic obstructive pulmonary disease	1
chronic restraint stress	1
cibersort	1
cic	1
circadian	1
circadian rhythm	1
circfut8	1
circgars	1
circhipk3	1
circnfix	1
circqsox1	1
circrna-100284	1
circulant tumor cells (ctc)	1
circulant tumor dna (ctdna)	1
circular rna_0006790	1
circulating-free dna	1
circulating-tumor dna	1
circulating biomarkers	1
circulating cell-free tumor dna	1
circulating cell free nucleic acids	1
circulating free dna	1
circulating mirna	1
circulating molecules	1
circulating mrna	1
circulating nucleic acids	1
circulating nucleic acids in plasma	1
circulating rna	1
circulating tumor rna (ctrna)	1
circulating tumour cells (ctcs)	1
circulating tumour dna	1
circulating tumour dna (ctdna)	1
circzbtb44	1
cis enhancers	1
cks2	1
class switch dna recombination	1
clear cell renal carcinoma	1
clear cell renal cell carcinomas	1
clear cell sarcoma of the kidney	1
cleavage stimulation factor subunit 2	1
click chemistry	1
cliec acids	1
clinical	1
clinical applications	1
clinical characteristics	1
clinical features	1
clinical implication	1
clinical management	1
clinical perspectives	1
clinical prognostic	1
clinical translation	1
clinical trials	1
clinicaldiagnosis	1
clinically localized prostate cancer	1
clinicopathological features	1
clonal hematopoiesis	1
clonality	1
cluster of patients	1
cluster subtypes	1
clustered regularly interspaced short palindromic repeats-associated protein 9 (crispr-cas9)	1
clustering	1
clustering analysis	1
cnn	1
cns tumors	1
cns tumours	1
cnvs	1
co-immunoprecipitation	1
co-option	1
coad	1
cobalamin	1
codelivery system	1
coding rna	1
coding rna (lncrna)	1
coexpression network	1
cognitive decline	1
cognitive impairment	1
cohort studies	1
col1a1	1
cold atmospheric plasma	1
cold tumor	1
cold tumors	1
colitis	1
collagen	1
collagen fiber alignment	1
collagen remodeling	1
collagen triple helix repeat containing 1 (cthrc1)	1
collagen vi family	1
[truncated: 3,316 more rows]
