# Supplementary material for: Bibliometric analysis and visualization of the research on the relationship between RNA methylation and immune cell infiltration in tumors
Source: Front Immunol. 2024 Dec 12;15:1477828. doi: 10.3389/fimmu.2024.1477828 (PMC11669668; doi:10.3389/fimmu.2024.1477828)
Supplement: Supplementary file 1 [file DataSheet1.zip › Supplementary table 1-20/Supplementary table 3 Author impact(TC)_bibliometrix.xlsx]

## Sheet: Sheet1
Supplementary table 3 Author impact (TC ranking)
Author	h_index	g_index	m_index	TC	NP	PY_start
HE C	16	26	1.778	2755	26	2016
LIU Y	21	51	1.909	2618	60	2014
LIU J	16	39	1.455	2154	39	2014
LI Y	19	45	1.9	2042	49	2015
CHEN JJ	14	18	1.75	2029	18	2017
ZHANG B	11	18	1.375	1864	18	2017
BAYLIN SB	6	6	0.6	1837	6	2015
WANG Y	19	41	1.727	1767	56	2014
WANG X	16	39	1.455	1759	39	2014
WANG L	17	41	1.545	1706	45	2014
LI ZJ	10	12	1.25	1613	12	2017
ZAHNOW CA	3	3	0.3	1606	3	2015
CHIAPPINELLI KB	5	5	0.5	1552	5	2015
SU R	6	6	0.75	1535	6	2017
STRICK R	3	3	0.3	1470	3	2015
STRISSEL PL	3	3	0.3	1470	3	2015
LI CY	7	9	0.778	1458	9	2016
HUANG HL	7	9	0.875	1440	9	2017
DONG L	5	7	0.625	1408	7	2017
LI W	14	24	1.273	1406	24	2014
WENG HY	5	5	0.625	1315	5	2017
LI L	15	35	1.5	1265	36	2015
QIN X	4	4	0.5	1250	4	2017
ZHANG Y	16	34	1.455	1221	63	2014
ZHANG X	14	34	1.4	1208	37	2015
SNYDER A	2	2	0.2	1197	2	2015
HUANG Y	12	25	1.091	1175	25	2014
LI HL	5	6	0.5	1172	6	2015
XU J	13	20	1.182	1165	20	2014
ZUO ZX	5	5	0.625	1142	5	2017
AKMAN B	1	1	0.1	1136	1	2015
BECKMANN MW	1	1	0.1	1136	1	2015
BUHU S	1	1	0.1	1136	1	2015
CHAN TA	1	1	0.1	1136	1	2015
COPE LM	1	1	0.1	1136	1	2015
DESRICHARD A	1	1	0.1	1136	1	2015
HEIN A	1	1	0.1	1136	1	2015
HENKE C	1	1	0.1	1136	1	2015
MAKAROV V	1	1	0.1	1136	1	2015
MERGOUB T	1	1	0.1	1136	1	2015
PARDOLL DM	1	1	0.1	1136	1	2015
ROTE NS	1	1	0.1	1136	1	2015
SLAMON DJ	1	1	0.1	1136	1	2015
WOLCHOK JD	1	1	0.1	1136	1	2015
ZHANG J	15	32	1.875	1132	54	2017
ZHANG W	14	33	1.273	1095	38	2014
CHEN L	16	30	1.6	1093	30	2015
JIN J	9	13	0.818	1086	13	2014
WANG JY	8	17	0.727	1062	17	2014
BISSONNETTE MB	4	4	0.5	1047	4	2017
CARMELIET P	2	2	0.286	1021	2	2018
LAMBRECHTS D	2	2	0.286	1021	2	2018
THIENPONT B	2	2	0.286	1021	2	2018
WANG H	14	31	1.4	1011	37	2015
AERTS S	1	1	0.143	986	1	2018
AIBAR S	1	1	0.143	986	1	2018
BASSEZ A	1	1	0.143	986	1	2018
BOECKX B	1	1	0.143	986	1	2018
BURTON O	1	1	0.143	986	1	2018
DE LEYN P	1	1	0.143	986	1	2018
DECALUWÉ H	1	1	0.143	986	1	2018
LISTON A	1	1	0.143	986	1	2018
NITTNER D	1	1	0.143	986	1	2018
PIRCHER A	1	1	0.143	986	1	2018
VAN DEN EYNDE K	1	1	0.143	986	1	2018
VANSTEENKISTE J	1	1	0.143	986	1	2018
VERBEKEN E	1	1	0.143	986	1	2018
WAUTERS E	1	1	0.143	986	1	2018
WEYNAND B	1	1	0.143	986	1	2018
CHEN Y	11	31	1.375	976	36	2017
GOEL S	2	2	0.25	974	2	2017
XU MM	5	5	0.833	970	5	2019
KIM HJ	3	4	0.273	968	4	2014
LI H	12	30	1.2	952	31	2015
SHI Y	11	16	1.1	950	16	2015
WANG J	14	30	1.273	943	45	2014
HE J	12	20	1.091	943	20	2014
HAN DL	3	3	0.5	940	3	2019
ROBERTS TM	2	2	0.25	936	2	2017
WU Q	6	10	1.2	928	10	2020
ZHAO JJ	2	4	0.25	924	4	2017
LI BB	2	3	0.25	922	3	2017
YANG X	8	15	0.8	920	15	2015
BRINJONES H	1	1	0.125	917	1	2017
DECRISTO MJ	1	1	0.125	917	1	2017
ELLIS MJ	1	1	0.125	917	1	2017
HOOG J	1	1	0.125	917	1	2017
KHAN N	1	1	0.125	917	1	2017
KROP IE	1	1	0.125	917	1	2017
MA CX	1	1	0.125	917	1	2017
MCALLISTER SS	1	1	0.125	917	1	2017
METZGER-FILHO O	1	1	0.125	917	1	2017
RAMM S	1	1	0.125	917	1	2017
SCENEAY J	1	1	0.125	917	1	2017
UBELLACKER JM	1	1	0.125	917	1	2017
WATT AC	1	1	0.125	917	1	2017
WINER EP	1	1	0.125	917	1	2017
XIE SZ	1	1	0.125	917	1	2017
JIANG X	6	9	0.75	911	9	2017
WANG DF	2	2	0.25	908	2	2017
LI J	15	29	1.364	904	41	2014
LI SL	4	4	0.5	891	4	2017
CHANG HY	3	3	0.375	888	3	2017
CHEN F	8	10	1	880	10	2017
WANG LL	8	12	0.8	869	12	2015
LI B	7	11	1	860	11	2018
HUANG H	4	8	0.5	854	8	2017
CHEN YG	2	2	0.25	845	2	2017
YANG H	10	19	1.429	842	19	2018
ZHU S	6	10	0.667	838	10	2016
HU C	4	5	0.5	835	5	2017
WANG C	10	23	1.25	833	23	2017
ARNOVITZ S	2	2	0.25	824	2	2017
WANG YG	2	2	0.25	824	2	2017
LI N	9	21	0.9	820	21	2015
LI YY	3	14	0.375	815	14	2017
DONG LH	3	3	0.375	812	3	2017
CHEN P	3	6	0.375	808	6	2017
ZHANG C	12	28	1.2	806	28	2015
CHANG RB	2	2	0.333	783	2	2019
DOUGHERTY U	2	2	0.333	783	2	2019
CHEN H	9	16	1	781	16	2016
GURBUXANI S	1	1	0.125	781	1	2017
HONG GM	1	1	0.125	781	1	2017
LARSON RA	1	1	0.125	781	1	2017
NACHTERGAELE S	1	1	0.125	781	1	2017
NEILLY MB	1	1	0.125	781	1	2017
STRONG J	1	1	0.125	781	1	2017
TANG LC	1	1	0.125	781	1	2017
WENG XC	1	1	0.125	781	1	2017
ZHANG PM	1	1	0.125	781	1	2017
LIU YY	7	9	1.167	780	9	2019
ZHANG L	13	27	1.182	778	34	2014
YANG Y	12	27	1.2	776	34	2015
ZHANG H	13	27	1.3	770	37	2015
YU J	12	17	1.5	766	17	2017
ZHANG Q	11	23	1.1	756	23	2015
WANG ZH	9	13	1	743	13	2016
HUANG J	9	14	0.9	739	14	2015
CHEN ZH	7	11	1.4	735	11	2020
RAO A	10	10	1.111	727	10	2016
SHEN B	2	2	0.333	727	2	2019
DENG XL	5	7	1	725	7	2020
LI X	11	26	1.375	719	40	2017
YANG S	6	10	1	701	10	2019
WEICHSELBAUM RR	3	4	0.5	687	4	2019
ZHOU YL	3	3	0.6	686	3	2020
LU JC	2	2	0.333	686	2	2019
CHEN CY	3	6	0.5	675	6	2019
HAN L	7	9	1	664	9	2018
WU XW	2	2	0.222	662	2	2016
HUANG XN	2	2	0.25	660	2	2017
GAO L	6	10	1.2	656	10	2020
GAO M	4	7	0.8	648	7	2020
TANG R	4	4	0.667	643	4	2019
YANG Z	8	11	0.8	625	11	2015
QING Y	3	3	0.6	625	3	2020
WU Y	4	9	0.4	623	9	2015
SHEN C	4	4	0.5	619	4	2017
ZHANG YY	10	18	1	616	18	2015
ZHANG YW	8	15	0.889	614	15	2016
LU Q	6	6	0.6	612	6	2015
LIU XJ	3	4	0.429	610	4	2018
LIU L	13	24	1.857	604	30	2018
CHEN R	9	15	1.125	603	15	2017
CUI YH	4	5	0.667	602	5	2019
SATPATHY AT	2	2	0.25	597	2	2017
ZHOU Y	11	23	1.1	596	23	2015
WANG HY	7	14	0.778	594	14	2016
CHEN SJ	6	10	0.667	590	10	2016
FAN J	6	6	0.545	583	6	2014
JIA RB	4	4	0.571	582	4	2018
LUO F	4	4	0.5	582	4	2017
WANG D	9	17	1.125	576	17	2017
RANA TM	3	3	0.6	576	3	2020
LI YC	3	3	0.6	575	3	2020
TAN B	3	3	0.6	573	3	2020
LI M	8	17	0.889	569	17	2016
WEI JF	4	4	0.4	569	4	2015
ZHENG J	8	9	1	567	9	2017
MARCUCCI G	2	2	0.4	567	2	2020
MÜSCHEN M	2	2	0.4	567	2	2020
PRINCE E	2	2	0.4	567	2	2020
AGRAWAL K	2	2	0.4	565	2	2020
HUI H	2	2	0.4	565	2	2020
KANG YQ	2	2	0.4	565	2	2020
ALEXANDER KA	2	2	0.286	558	2	2018
BERGER SL	2	2	0.286	558	2	2018
DONG W	5	5	0.625	556	5	2017
CALIN GA	4	4	0.444	553	4	2016
WEI JB	4	4	0.667	550	4	2019
WANG SY	6	11	0.857	547	11	2018
ZHOU ZJ	5	5	0.833	543	5	2019
WANG B	6	14	0.75	536	14	2017
HE YY	3	4	0.429	536	4	2018
TANG J	6	9	0.545	535	9	2014
SOOD AK	2	2	0.222	535	2	2016
ZHAO ZC	4	4	0.8	533	4	2020
AMBROSE D	1	1	0.143	532	1	2018
BUSHMAN FD	1	1	0.143	532	1	2018
CARTY SA	1	1	0.143	532	1	2018
COGDILL AP	1	1	0.143	532	1	2018
DENIZIO JE	1	1	0.143	532	1	2018
EVERETT JK	1	1	0.143	532	1	2018
FRAIETTA JA	1	1	0.143	532	1	2018
GARCIA KC	1	1	0.143	532	1	2018
GEE MH	1	1	0.143	532	1	2018
GOHIL M	1	1	0.143	532	1	2018
GUPTA M	1	1	0.143	532	1	2018
HWANG Y	1	1	0.143	532	1	2018
JORDAN MS	1	1	0.143	532	1	2018
JUNE CH	1	1	0.143	532	1	2018
KALOS M	1	1	0.143	532	1	2018
KOHLI RM	1	1	0.143	532	1	2018
KULIKOVSKAYA I	1	1	0.143	532	1	2018
LACEY SF	1	1	0.143	532	1	2018
LEVINE BL	1	1	0.143	532	1	2018
LIN-SHIAO E	1	1	0.143	532	1	2018
LUNDH S	1	1	0.143	532	1	2018
MARCUCCI KT	1	1	0.143	532	1	2018
MELENHORST JJ	1	1	0.143	532	1	2018
MORRISSETTE JJD	1	1	0.143	532	1	2018
NAZIMUDDIN F	1	1	0.143	532	1	2018
NOBLES CL	1	1	0.143	532	1	2018
PORTER DL	1	1	0.143	532	1	2018
REDDY S	1	1	0.143	532	1	2018
REICH TJ	1	1	0.143	532	1	2018
SAMMONS MA	1	1	0.143	532	1	2018
YOUNG RM	1	1	0.143	532	1	2018
ZHAO YB	1	1	0.143	532	1	2018
WU CJ	6	7	0.545	531	7	2014
SHAH P	2	2	0.333	529	2	2019
CHEN CH	6	7	0.667	528	7	2016
DENG Y	4	7	0.444	526	7	2016
ZHENG SY	4	5	0.571	523	5	2018
YU H	5	8	0.833	522	8	2019
WU J	6	11	0.667	518	11	2016
LOPEZ-BERESTEIN G	1	1	0.111	517	1	2016
RUPAIMOOLE R	1	1	0.111	517	1	2016
YANG HW	2	4	0.2	515	4	2015
SUN J	7	10	0.636	510	10	2014
LIU C	8	21	0.8	507	21	2015
DE CARVALHO DD	3	3	0.429	501	3	2018
HAN J	2	4	0.333	499	4	2019
GNIRKE A	4	4	0.364	498	4	2014
MEISSNER A	4	4	0.364	498	4	2014
YANG C	6	11	0.75	495	11	2017
ZHOU R	3	3	0.5	488	3	2019
XU RH	4	4	0.667	484	4	2019
GU HC	3	3	0.273	484	3	2014
LANDAU DA	3	3	0.273	484	3	2014
WANG HF	5	7	0.5	482	7	2015
HWANG S	2	2	0.333	478	2	2019
WANG JZ	2	2	0.333	474	2	2019
GAO Y	12	21	1.333	473	26	2016
CHEN X	8	21	0.8	472	26	2015
LU HC	1	1	0.167	472	1	2019
YUAN WB	1	1	0.167	472	1	2019
APLIN AE	1	1	0.167	470	1	2019
LU ZK	1	1	0.167	470	1	2019
PARKA G	1	1	0.167	470	1	2019
LIN TX	4	4	0.5	465	4	2017
WU K	5	7	0.5	464	7	2015
HORNE D	2	2	0.4	464	2	2020
WANG Z	11	21	1.1	461	22	2015
XU X	7	14	0.778	461	14	2016
LI HZ	2	2	0.333	458	2	2019
FREEMAN GJ	2	2	0.222	455	2	2016
WANG K	5	11	0.5	454	11	2015
HE Y	7	11	0.636	453	11	2014
CHAKRAVARTHY A	2	2	0.286	450	2	2018
ZHANG MQ	2	3	0.25	450	3	2017
WANG W	9	21	1	449	24	2016
ZHANG F	6	13	0.667	449	13	2016
WUNDERLICH M	2	2	0.25	449	2	2017
ZHANG WY	4	6	0.571	445	6	2018
WANG HB	6	8	0.6	444	8	2015
CHENG MS	3	3	0.5	444	3	2019
LI GL	5	6	0.714	443	6	2018
HE HH	2	3	0.286	443	3	2018
ZHAO Y	6	17	0.857	440	17	2018
ZHANG XH	6	10	0.667	433	10	2016
CLEMENT K	2	2	0.182	432	2	2014
LU CL	2	3	0.5	432	3	2021
XIE J	4	4	0.8	431	4	2020
BRATMAN SV	4	4	0.4	430	4	2015
CONWAY JR	1	1	0.143	428	1	2018
HSU PH	1	1	0.143	428	1	2018
LAFLEUR MW	1	1	0.143	428	1	2018
NGUYEN TH	1	1	0.143	428	1	2018
SHARPE AH	1	1	0.143	428	1	2018
SHENG WQ	1	1	0.143	428	1	2018
VAN ALLEN EM	1	1	0.143	428	1	2018
LI Z	9	17	0.9	423	17	2015
WEI L	5	7	0.556	420	7	2016
WU H	6	13	0.545	418	13	2014
CHAI PW	3	3	0.429	417	3	2018
ZHANG XD	5	8	0.714	412	8	2018
WANG S	7	17	0.778	409	17	2016
LI XY	8	20	0.8	406	23	2015
FATHI AT	1	1	0.2	406	1	2020
KULKARNI P	1	1	0.2	406	1	2020
MULLOY JC	1	1	0.2	406	1	2020
OLSEN MJ	1	1	0.2	406	1	2020
QIN HJ	1	1	0.2	406	1	2020
ROBINSON S	1	1	0.2	406	1	2020
SALGIA R	1	1	0.2	406	1	2020
WEI MJ	1	1	0.2	406	1	2020
WANG YZ	6	16	1	404	16	2019
LI C	10	18	1.111	402	18	2016
WANG YS	6	10	1.2	399	10	2020
WONG CC	8	8	1	398	8	2017
LI BT	2	3	0.5	397	3	2021
JIANG T	6	12	0.667	396	12	2016
QIN WX	3	3	0.375	395	3	2017
BERNSTEIN BE	2	2	0.25	394	2	2017
ZHANG XT	3	4	0.333	392	4	2016
ZHU J	7	10	1	391	10	2018
LI D	6	9	0.667	390	9	2016
ZHANG R	6	12	0.6	390	12	2015
HE MH	3	3	0.429	390	3	2018
JIN HJ	2	2	0.25	389	2	2017
LIU JB	4	5	0.571	388	5	2018
ZHANG HJ	7	9	0.778	387	9	2016
SUN Y	11	15	1.1	386	15	2015
HACOHEN N	3	3	0.273	385	3	2014
LI HB	6	7	1.5	384	7	2021
HONG J	4	4	0.5	383	4	2017
KIM J	3	3	0.5	383	3	2019
ZHU LL	4	6	1	382	6	2021
CHEN C	8	19	1	381	20	2017
GU XF	3	3	0.429	380	3	2018
AHMAD S	2	2	0.333	378	2	2019
LIO CWJ	5	5	0.625	377	5	2017
ZHANG SQ	3	3	0.429	377	3	2018
CHEN D	3	4	0.429	376	4	2018
GAO Q	3	3	0.5	376	3	2019
OGAWA S	3	3	0.273	375	3	2014
WANG DP	2	2	0.286	375	2	2018
ZHAO Q	6	6	0.6	374	6	2015
YE HL	3	3	0.429	374	3	2018
LV GS	2	2	0.25	374	2	2017
HU Y	9	12	0.818	373	12	2014
LIU YX	2	4	0.286	372	4	2018
CAO XT	6	7	0.667	370	7	2016
GU J	4	6	0.5	369	6	2017
ZHANG JL	6	10	0.545	368	10	2014
CHEN RF	2	2	0.286	367	2	2018
ZHOU YY	3	3	0.429	366	3	2018
LIANG Y	4	5	0.667	365	5	2019
WU MQ	2	2	0.333	363	2	2019
LIN Y	5	7	0.833	362	7	2019
LIANG Z	2	2	0.286	361	2	2018
LI JH	7	9	0.875	360	9	2017
WANG CF	5	6	0.556	359	6	2016
GREENBAUM BD	7	7	0.7	356	7	2015
TING DT	7	7	0.7	356	7	2015
LIU R	5	6	0.556	355	6	2016
SHEN L	4	9	0.667	355	9	2019
CAI XL	1	1	0.143	354	1	2018
CAO C	1	1	0.143	354	1	2018
GAO YE	1	1	0.143	354	1	2018
YE LH	1	1	0.143	354	1	2018
CHEN G	5	8	0.625	353	8	2017
ISSA JPJ	3	3	0.375	351	3	2017
BERNARD OA	3	3	0.273	345	3	2014
XIE SQ	2	2	0.286	345	2	2018
ASTER JC	1	1	0.125	342	1	2017
CAHILL DP	1	1	0.125	342	1	2017
CAREY CD	1	1	0.125	342	1	2017
DONOHUE LK	1	1	0.125	342	1	2017
FLAVAHAN WA	1	1	0.125	342	1	2017
GILLESPIE SM	1	1	0.125	342	1	2017
HEBERT CH	1	1	0.125	342	1	2017
LIAU BB	1	1	0.125	342	1	2017
MILLER TE	1	1	0.125	342	1	2017
NAJM FJ	1	1	0.125	342	1	2017
PATEL AP	1	1	0.125	342	1	2017
RICH JN	1	1	0.125	342	1	2017
RODIG SJ	1	1	0.125	342	1	2017
SHAREEF SJ	1	1	0.125	342	1	2017
SIEVERS C	1	1	0.125	342	1	2017
SUVÀ ML	1	1	0.125	342	1	2017
VAN GALEN P	1	1	0.125	342	1	2017
VENTEICHER AS	1	1	0.125	342	1	2017
WAKIMOTO H	1	1	0.125	342	1	2017
LIU X	11	18	1.1	341	20	2015
LIN L	7	11	0.636	341	11	2014
AIFANTIS I	3	4	0.3	341	4	2015
DAWSON MA	3	3	0.5	341	3	2019
BO XC	1	1	0.143	341	1	2018
XIAO CL	1	1	0.143	341	1	2018
YAN GR	1	1	0.143	341	1	2018
YU GL	1	1	0.143	341	1	2018
LI T	7	11	1.75	340	11	2021
LI SQ	5	6	0.455	340	6	2014
WANG P	6	11	0.6	339	11	2015
YUAN Q	4	6	0.4	339	6	2015
QIU SY	4	4	0.571	338	4	2018
AMAYA L	1	1	0.167	338	1	2019
BROUGHTON JP	1	1	0.167	338	1	2019
CADENA C	1	1	0.167	338	1	2019
HUR S	1	1	0.167	338	1	2019
KASTURI SP	1	1	0.167	338	1	2019
PULENDRAN B	1	1	0.167	338	1	2019
VERMA R	1	1	0.167	338	1	2019
GONZALEZ GM	2	2	0.4	337	2	2020
LI XL	7	10	0.875	336	10	2017
ZHAO LL	4	4	0.444	336	4	2016
ABURATANI H	3	4	0.273	334	4	2014
YE Y	3	3	0.333	334	3	2016
TOPPER MJ	2	2	0.25	334	2	2017
GIACHINO C	1	1	0.111	333	1	2016
TURINETTO V	1	1	0.111	333	1	2016
VITALE E	1	1	0.111	333	1	2016
XIE D	5	7	0.714	332	7	2018
CHEN HY	6	8	1.5	331	8	2021
JIANG L	5	10	0.455	331	10	2014
PATEL SP	2	2	0.4	331	2	2020
MA XH	2	2	0.5	330	2	2021
CHE X	4	4	0.5	328	4	2017
CHENG ZA	1	1	0.25	328	1	2021
JIANG LY	1	1	0.25	328	1	2021
LV YY	1	1	0.25	328	1	2021
YU CT	1	1	0.25	328	1	2021
ZUO QZ	1	1	0.25	328	1	2021
HUFF S	1	1	0.2	326	1	2020
ZENG MS	3	3	0.5	325	3	2019
ZHANG S	8	13	0.889	323	13	2016
BANNISTER AJ	1	1	0.167	322	1	2019
BURR ML	1	1	0.167	322	1	2019
MICHALAK EM	1	1	0.167	322	1	2019
GAO W	3	3	0.3	321	3	2015
SHIBATA T	3	4	0.333	320	4	2016
ZHANG XX	5	5	0.455	319	5	2014
ANAGNOSTOU V	1	1	0.125	319	1	2017
BALLEW M	1	1	0.125	319	1	2017
HELLMANN MD	1	1	0.125	319	1	2017
HICKS J	1	1	0.125	319	1	2017
NIKNAFS N	1	1	0.125	319	1	2017
SHIELDS CED	1	1	0.125	319	1	2017
STONE M	1	1	0.125	319	1	2017
TRAN PT	1	1	0.125	319	1	2017
VAZ M	1	1	0.125	319	1	2017
VELCULESCU VE	1	1	0.125	319	1	2017
WENZEL A	1	1	0.125	319	1	2017
YEN RWC	1	1	0.125	319	1	2017
LI S	7	14	0.875	317	14	2017
CAI JB	4	4	0.571	317	4	2018
HAYASHI T	3	3	0.333	317	3	2016
LIU ZX	3	4	0.5	314	4	2019
FLAVELL RA	3	3	0.375	313	3	2017
LI YL	4	7	0.8	311	7	2020
LIN DX	2	2	0.333	310	2	2019
WU X	9	15	1.8	308	15	2020
ZHANG ZH	6	9	0.6	308	9	2015
WANG YD	3	4	0.5	308	4	2019
WANG Q	9	16	0.818	306	30	2014
ESTELLER M	4	4	0.4	306	4	2015
HALEY B	2	2	0.25	306	2	2017
LU XY	3	5	0.375	304	5	2017
WU C	3	5	0.5	304	5	2019
BLANCHETTE C	2	2	0.333	303	2	2019
MELLMAN I	2	2	0.333	303	2	2019
TONG AJ	2	2	0.333	303	2	2019
WANG GB	2	2	0.222	303	2	2016
YANG L	9	17	0.9	302	19	2015
MA L	7	9	0.636	302	9	2014
CHEN ZY	6	12	0.75	302	12	2017
XU Y	9	15	1	301	15	2016
LU Y	6	12	0.6	301	12	2015
CHEN XY	6	13	1	299	13	2019
GAO P	3	3	0.429	298	3	2018
CESCON DW	2	2	0.4	298	2	2020
CHINNAIYAN AM	1	1	0.111	297	1	2016
CRESPO J	1	1	0.111	297	1	2016
KOTARSKI J	1	1	0.111	297	1	2016
KRYCZEK I	1	1	0.111	297	1	2016
MAJ T	1	1	0.111	297	1	2016
MARQUEZ V	1	1	0.111	297	1	2016
SHAO I	1	1	0.111	297	1	2016
SZELIGA W	1	1	0.111	297	1	2016
VARAMBALLY S	1	1	0.111	297	1	2016
VATAN L	1	1	0.111	297	1	2016
WAN SS	1	1	0.111	297	1	2016
WEI S	1	1	0.111	297	1	2016
WELLING TH	1	1	0.111	297	1	2016
ZHAO ED	1	1	0.111	297	1	2016
ZOU WP	1	1	0.111	297	1	2016
KIM L	2	2	0.2	296	2	2015
HU J	8	10	2	295	10	2021
LI JX	6	13	1.2	295	13	2020
GAO C	5	8	0.714	295	8	2018
SHI YF	5	7	0.833	295	7	2019
ZHOU J	9	13	0.9	294	13	2015
LI ZX	5	6	0.556	294	6	2016
ZHAO YP	2	2	0.25	293	2	2017
LIU Q	11	16	1.222	292	21	2016
CHEN S	5	8	0.5	291	8	2015
CHAN SM	1	1	0.2	291	1	2020
SIU LL	1	1	0.2	291	1	2020
WANG YY	5	8	1.25	290	8	2021
COON ME	1	1	0.167	288	1	2019
ENE CI	1	1	0.167	288	1	2019
HOLLAND EC	1	1	0.167	288	1	2019
KOEHNE AL	1	1	0.167	288	1	2019
PARAYATH NN	1	1	0.167	288	1	2019
STEPHAN MT	1	1	0.167	288	1	2019
STEPHAN SB	1	1	0.167	288	1	2019
WANG F	7	16	0.7	286	19	2015
GUO PJ	2	2	0.5	284	2	2021
LIANG GH	2	2	0.5	284	2	2021
SHENG L	1	1	0.167	284	1	2019
XIONG QC	1	1	0.167	284	1	2019
ZHU FY	1	1	0.167	284	1	2019
XU JY	5	7	0.714	283	7	2018
WANG M	7	13	0.7	282	13	2015
CHEN HR	5	6	1	282	6	2020
WANG CM	4	4	0.4	282	4	2015
DIETRICH D	9	10	0.818	281	10	2014
ZHANG XY	8	16	1	281	17	2017
KANG W	5	5	1	280	5	2020
GHOSH S	3	5	0.375	280	5	2017
YIN R	3	4	0.375	280	4	2017
TANG L	6	8	1	279	8	2019
DAI MH	2	2	0.25	279	2	2017
GOODIER JL	1	1	0.111	279	1	2016
TOST J	6	6	0.667	277	6	2016
WANG SQ	2	8	0.25	277	8	2017
FUKS F	3	3	0.273	276	3	2014
TAKAHASHI Y	3	3	0.333	276	3	2016
LIU H	7	16	0.7	275	17	2015
HE W	2	3	0.286	275	3	2018
ZHANG CY	9	14	1.286	274	14	2018
QIN Y	6	8	1	274	8	2019
CHAI RC	3	3	0.5	274	3	2019
WANG XP	3	4	0.75	274	4	2021
ZHANG KN	3	3	0.5	274	3	2019
KANG CS	2	2	0.333	274	2	2019
JELINEK J	4	4	0.571	272	4	2018
DAS GUPTA E	1	1	0.1	272	1	2015
LIEW SC	1	1	0.1	272	1	2015
LI JJ	8	16	0.889	270	16	2016
JIANG N	2	2	0.286	270	2	2018
BLEOTU C	1	1	0.167	270	1	2019
CHIVU-ECONOMESCU M	1	1	0.167	270	1	2019
DIACONU CC	1	1	0.167	270	1	2019
DRAGU D	1	1	0.167	270	1	2019
MAMBET C	1	1	0.167	270	1	2019
MATEI L	1	1	0.167	270	1	2019
NEAGU A	1	1	0.167	270	1	2019
NECULA L	1	1	0.167	270	1	2019
NEDEIANU S	1	1	0.167	270	1	2019
LIAO Q	4	4	0.444	269	4	2016
GARRAWAY L	2	2	0.182	269	2	2014
ZHANG WM	2	2	0.2	268	2	2015
XIONG Y	5	8	0.625	267	8	2017
CHENG YF	2	2	0.25	266	2	2017
SUZUKI H	3	3	0.333	265	3	2016
TAN W	3	3	0.5	265	3	2019
CIMMINO L	2	2	0.2	265	2	2015
SHAKNOVICH R	2	2	0.2	265	2	2015
ZHONG GZ	2	2	0.222	265	2	2016
NIE J	2	2	0.25	264	2	2017
BOYLE P	1	1	0.091	264	1	2014
BROWN JR	1	1	0.091	264	1	2014
FERNANDES SM	1	1	0.091	264	1	2014
GABRIEL S	1	1	0.091	264	1	2014
GETZ G	1	1	0.091	264	1	2014
GHANDI M	1	1	0.091	264	1	2014
KHARCHENKO PV	1	1	0.091	264	1	2014
KOTLIAR D	1	1	0.091	264	1	2014
LANDER ES	1	1	0.091	264	1	2014
LIVAK KJ	1	1	0.091	264	1	2014
NEUBERG D	1	1	0.091	264	1	2014
SOUGNEZ C	1	1	0.091	264	1	2014
STEVENSON K	1	1	0.091	264	1	2014
ZILLER MJ	1	1	0.091	264	1	2014
GRONBÆK K	5	5	0.556	263	5	2016
SHEN H	5	8	0.556	263	8	2016
TANAKA Y	2	2	0.222	263	2	2016
ZHU YJ	4	6	1	262	6	2021
ISHII H	3	3	0.333	262	3	2016
CAI QQ	1	2	0.143	262	2	2018
WANG HL	5	9	0.455	261	9	2014
LIN K	4	4	0.667	261	4	2019
PAN T	4	5	0.4	261	5	2015
ZHANG ZC	4	6	0.444	261	6	2016
YANG AG	2	2	0.182	261	2	2014
BI JM	1	2	0.143	261	2	2018
LIU HW	1	2	0.143	261	2	2018
SU F	1	1	0.143	261	1	2018
FAN XQ	3	3	0.75	260	3	2021
GE SF	3	3	0.75	260	3	2021
LI GY	3	4	0.375	260	4	2017
LI HY	9	16	1	259	17	2016
CHEN Q	6	12	0.75	258	12	2017
LU J	5	9	0.5	258	9	2015
YAN H	5	6	0.833	258	6	2019
ZHANG JB	4	4	1	258	4	2021
GAO J	3	5	0.3	258	5	2015
GUO MZ	2	2	0.222	257	2	2016
LU ZJ	2	2	0.222	257	2	2016
BARTLETT J	1	1	0.125	257	1	2017
DI MEO A	1	1	0.125	257	1	2017
PASIC MD	1	1	0.125	257	1	2017
YOUSEF GM	1	1	0.125	257	1	2017
XU L	6	14	0.75	256	14	2017
GUO SS	3	4	0.75	256	4	2021
YU KK	3	3	0.3	256	3	2015
PENG R	2	3	0.2	256	3	2015
XIE MY	2	3	0.5	256	3	2021
CHIN AR	1	1	0.111	256	1	2016
FONG MY	1	1	0.111	256	1	2016
SOMLO G	1	1	0.111	256	1	2016
SWIDERSKI P	1	1	0.111	256	1	2016
WANG SE	1	1	0.111	256	1	2016
WANG YP	4	6	0.5	255	6	2017
MA LF	3	5	0.75	255	5	2021
LI Q	8	14	1	254	14	2017
ZHANG CH	7	9	1.4	254	9	2020
XIONG J	3	4	0.3	254	4	2015
MARRUGO-RAMÍREZ J	1	1	0.143	254	1	2018
MIR M	1	1	0.143	254	1	2018
PAN L	1	2	0.167	254	2	2019
SAMITIER J	1	1	0.143	254	1	2018
MIAO YY	3	3	0.75	253	3	2021
TIAN XT	3	3	0.75	253	3	2021
YU YC	3	3	0.75	253	3	2021
BAI RH	1	1	0.167	253	1	2019
FU ZQ	1	1	0.167	253	1	2019
JIA WH	1	1	0.167	253	1	2019
LI SP	1	1	0.167	253	1	2019
MAI DM	1	1	0.167	253	1	2019
SU JC	1	1	0.167	253	1	2019
TAN LP	1	1	0.167	253	1	2019
ZHENG YF	1	1	0.167	253	1	2019
HU L	2	3	0.25	252	3	2017
HE XY	5	6	0.625	251	6	2017
SHU YQ	3	3	0.6	251	3	2020
SUN LC	2	2	0.5	251	2	2021
LIU XY	8	15	0.8	250	16	2015
SHI GM	3	3	0.5	250	3	2019
WANG JH	3	7	0.5	250	7	2019
AKIYAMA T	1	1	0.111	250	1	2016
CHIBA K	1	1	0.111	250	1	2016
DOKI Y	1	1	0.111	250	1	2016
EGUCHI H	1	1	0.111	250	1	2016
FUJITA H	1	1	0.111	250	1	2016
HIRATA H	1	1	0.111	250	1	2016
IMOTO S	1	1	0.111	250	1	2016
IWAYA T	1	1	0.111	250	1	2016
KAJIYAMA Y	1	1	0.111	250	1	2016
KAWASAKI Y	1	1	0.111	250	1	2016
KELSELL DP	1	1	0.111	250	1	2016
MAFUNE K	1	1	0.111	250	1	2016
MATSUKAWA T	1	1	0.111	250	1	2016
MIMORI K	1	1	0.111	250	1	2016
MIYANO S	1	1	0.111	250	1	2016
MORI M	1	1	0.111	250	1	2016
NATSUGOE S	1	1	0.111	250	1	2016
NIIDA A	1	1	0.111	250	1	2016
SAWADA G	1	1	0.111	250	1	2016
SCOTT CA	1	1	0.111	250	1	2016
SHIMAMURA T	1	1	0.111	250	1	2016
SHIMIZU M	1	1	0.111	250	1	2016
SHIRAISHI Y	1	1	0.111	250	1	2016
SUDO T	1	1	0.111	250	1	2016
SUGANO S	1	1	0.111	250	1	2016
SUGIMACHI K	1	1	0.111	250	1	2016
SUZUKI Y	1	1	0.111	250	1	2016
TACHIMORI Y	1	1	0.111	250	1	2016
TAKAI H	1	1	0.111	250	1	2016
TANAKA F	1	1	0.111	250	1	2016
TSUJI S	1	1	0.111	250	1	2016
UCHI R	1	1	0.111	250	1	2016
YACHIDA S	1	1	0.111	250	1	2016
YAMAMOTO K	1	1	0.111	250	1	2016
YAMAZAKI H	1	1	0.111	250	1	2016
YAMAZAKI M	1	1	0.111	250	1	2016
ZHAO S	6	9	0.6	249	9	2015
WEISSMAN D	5	5	0.5	249	5	2015
XIONG W	4	5	0.5	248	5	2017
YUAN F	3	4	0.375	248	4	2017
MADZO J	4	4	0.571	247	4	2018
KUNITA A	3	3	0.3	247	3	2015
SHINOZAKI-USHIKU A	3	3	0.3	247	3	2015
LIAN QY	1	1	0.125	247	1	2017
LUO GJ	1	1	0.125	247	1	2017
RUAN J	1	1	0.25	247	1	2021
SUN XB	1	1	0.125	247	1	2017
XI JZ	1	1	0.125	247	1	2017
XI QR	1	1	0.125	247	1	2017
YANG YCT	1	1	0.125	247	1	2017
YUAN JP	1	1	0.125	247	1	2017
ZHANG HS	1	1	0.125	247	1	2017
ZHAO K	5	9	0.556	246	9	2016
CHEN TX	2	2	0.5	246	2	2021
DU LT	2	2	0.5	246	2	2021
CHEN J	7	15	0.778	245	19	2016
LIAO WJ	3	5	0.3	245	5	2015
FANG JY	5	7	0.625	244	7	2017
FUKAYAMA M	2	2	0.2	244	2	2015
ZHAO Z	5	7	0.833	243	7	2019
SEELEY JJ	1	1	0.125	243	1	2017
WANG T	7	14	0.778	242	14	2016
YU JH	4	5	1	240	5	2021
HUANG XY	3	4	0.5	240	4	2019
YAO JM	2	2	0.5	240	2	2021
YUAN JJ	1	1	0.2	239	1	2020
GOU HY	4	4	0.8	238	4	2020
WANG HS	3	5	0.6	238	5	2020
YU SL	3	3	0.375	237	3	2017
PATEL B	2	2	0.286	236	2	2018
ARYEE MJ	4	4	0.5	235	4	2017
LIANG GN	3	3	0.273	235	3	2014
DING XC	2	3	0.5	235	3	2021
SONG YQ	2	2	0.25	235	2	2017
CHENG M	2	2	0.333	234	2	2019
LIANG C	5	8	1	233	8	2020
ZHAO J	5	11	0.455	233	11	2014
DAWLATY MM	2	2	0.2	233	2	2015
JAENISCH R	2	2	0.2	233	2	2015
YUE XJ	4	4	0.5	232	4	2017
WU F	4	6	0.444	231	6	2016
LIU ZW	2	2	0.25	231	2	2017
ZENG ZY	2	2	0.25	231	2	2017
ZHANG HF	1	2	0.333	231	2	2022
HU XT	4	4	0.5	230	4	2017
CUI XL	3	3	0.375	229	3	2017
GAO PT	2	2	0.333	228	2	2019
LUO ZG	2	2	0.25	228	2	2017
ZHANG XF	2	2	0.5	228	2	2021
LIU JH	9	14	2.25	227	14	2021
YAN F	7	8	0.636	227	8	2014
LIU MM	5	5	0.556	227	5	2016
GUO W	3	5	0.6	227	5	2020
LI SH	6	7	0.75	226	7	2017
ZHANG YJ	6	15	0.6	226	16	2015
BARSYTE-LOVEJOY D	3	3	0.75	226	3	2021
MA SB	3	3	0.75	226	3	2021
BAULANDE S	2	2	0.333	226	2	2019
KE AW	2	2	0.333	226	2	2019
SERVANT N	2	2	0.333	226	2	2019
CHEN LY	4	8	0.4	225	8	2015
ZHOU YX	3	3	0.75	225	3	2021
SHI JP	2	2	0.25	225	2	2017
LIN SB	4	4	0.667	224	4	2019
LUO N	3	4	0.5	224	4	2019
QIN J	3	5	0.5	224	5	2019
HUANG KY	3	3	0.5	223	3	2019
DE CUBAS AA	2	2	0.286	223	2	2018
PARKER JS	2	2	0.286	223	2	2018
LI WS	1	3	0.125	222	3	2017
CHEN YW	3	3	0.3	221	3	2015
ELEMENTO O	2	2	0.2	221	2	2015
ADHIKARI S	1	1	0.125	221	1	2017
CUI M	1	1	0.125	221	1	2017
DONG YQ	1	1	0.125	221	1	2017
HAO HK	1	1	0.125	221	1	2017
HUA LC	1	1	0.125	221	1	2017
JIA GF	1	1	0.125	221	1	2017
MECKEL K	1	1	0.125	221	1	2017
QIAN XP	1	1	0.125	221	1	2017
WEI LH	1	1	0.125	221	1	2017
XU DN	1	1	0.125	221	1	2017
YOU L	1	1	0.125	221	1	2017
ZHANG TP	1	2	0.125	221	2	2017
ZHENG WW	1	1	0.125	221	1	2017
ALLAN JN	2	2	0.333	220	2	2019
ALONSO A	2	2	0.333	220	2	2019
BRAND RM	2	2	0.333	220	2	2019
CHALIGNE R	2	2	0.333	220	2	2019
GAITI F	2	2	0.333	220	2	2019
KIM KT	2	2	0.333	220	2	2019
PASTORE A	2	2	0.333	220	2	2019
SCHULMAN RC	2	2	0.333	220	2	2019
CHEN XM	4	5	0.444	219	5	2016
SOLARY E	2	2	0.182	219	2	2014
JIANG K	2	3	0.286	218	3	2018
PAN B	2	2	0.25	218	2	2017
LI JY	7	14	1	217	14	2018
ZOU C	5	5	0.833	217	5	2019
THIELEMANS K	3	3	0.333	217	3	2016
JONES PA	3	3	0.333	216	3	2016
OHTANI H	3	3	0.333	216	3	2016
ORSKOV AD	3	3	0.333	216	3	2016
PAN W	2	3	0.25	216	3	2017
WEI CY	2	2	0.333	216	2	2019
ZHANG PF	2	2	0.333	216	2	2019
LI ZH	9	14	0.9	215	14	2015
KRISTIANSEN G	7	7	0.636	215	7	2014
ZHAO YC	2	5	0.4	215	5	2020
SHEN HF	2	2	0.4	214	2	2020
XIE WZ	2	2	0.4	214	2	2020
GAO DM	1	1	0.167	214	1	2019
CHEN Z	7	11	0.778	213	11	2016
JIANG H	5	12	0.714	213	12	2018
LEVINE RL	3	3	0.375	213	3	2017
CHEN XX	2	2	0.333	213	2	2019
YANG Q	7	14	0.7	212	14	2015
CHENG D	3	3	0.429	212	3	2018
WANG QX	3	5	0.5	212	5	2019
XU T	2	2	0.333	212	2	2019
CHEN W	6	8	0.857	211	8	2018
WU S	5	8	0.833	211	8	2019
YANG N	4	6	0.364	210	6	2014
CHEN LL	5	7	0.455	209	7	2014
SUN L	5	8	0.5	209	8	2015
TANG YY	4	4	0.5	209	4	2017
FAN H	3	4	0.333	209	4	2016
KHAN M	2	2	0.182	209	2	2014
LIU XX	2	4	0.333	209	4	2019
PENG YR	1	1	0.25	209	1	2021
YANG PY	1	1	0.25	209	1	2021
YIN HL	1	1	0.25	209	1	2021
YU YP	1	1	0.25	209	1	2021
HUANG ZD	5	8	1.25	208	8	2021
YANG W	4	5	0.667	208	5	2019
SU Q	3	3	0.6	208	3	2020
WANG JP	6	7	0.6	207	7	2015
HUANG YH	2	3	0.222	207	3	2016
NIRANJAN R	1	1	0.125	207	1	2017
THAKUR AK	1	1	0.125	207	1	2017
LIU ZH	6	14	1.2	206	16	2020
MEEHAN RR	3	3	0.273	206	3	2014
ZHU Y	6	14	0.6	205	15	2015
SHEN S	3	5	0.3	205	5	2015
XU M	2	4	0.333	205	4	2019
CHEN YX	6	10	1	204	10	2019
CHEN ZJ	3	3	0.5	204	3	2019
PAN YQ	2	3	0.333	204	3	2019
BESARATINIA A	1	1	0.25	204	1	2021
CALIRI AW	1	1	0.25	204	1	2021
TOMMASI S	1	1	0.25	204	1	2021
LI YM	4	9	1	203	9	2021
EHRLICH M	1	1	0.167	203	1	2019
TEFFERI A	1	1	0.091	203	1	2014
VAINCHENKER W	1	1	0.091	203	1	2014
ZHOU WD	3	5	0.3	202	5	2015
WANG SK	2	2	0.333	202	2	2019
GE S	1	1	0.167	202	1	2019
GONG JF	1	1	0.167	202	1	2019
HUANG WW	1	1	0.167	202	1	2019
LIN XT	1	1	0.167	202	1	2019
JIANG P	4	5	1	201	5	2021
LI K	6	12	0.667	200	12	2016
CULL AH	2	2	0.25	200	2	2017
FUKUMOTO T	2	2	0.333	200	2	2019
HAN JL	2	2	0.25	200	2	2017
KELLY AD	2	2	0.25	200	2	2017
KOSSENKOV AV	2	2	0.333	200	2	2019
LIU PY	2	2	0.333	200	2	2019
NACARELLI T	2	2	0.333	200	2	2019
WANG LS	2	2	0.2	200	2	2015
XIE RH	2	2	0.25	200	2	2017
XU QB	2	2	0.222	200	2	2016
ZHANG RG	2	2	0.333	200	2	2019
HE BS	1	1	0.167	200	1	2019
SUN HL	1	1	0.167	200	1	2019
XU XN	1	1	0.167	200	1	2019
ZENG KX	1	1	0.167	200	1	2019
WANG LJ	7	11	1	199	11	2018
YANG F	6	11	0.667	199	11	2016
PAN YS	4	4	1.333	199	4	2022
ZHAI JN	4	4	1.333	199	4	2022
DONG Z	3	4	0.75	199	4	2021
XIA Q	3	3	0.6	199	3	2020
BHANU NV	2	2	0.286	199	2	2018
GARCIA BA	2	2	0.286	199	2	2018
DAVIES CC	1	1	0.167	199	1	2019
JARROLD J	1	1	0.167	199	1	2019
CREIGHTON CJ	4	6	0.5	198	6	2017
VERMA A	3	4	0.429	198	4	2018
BHANOT G	2	2	0.286	198	2	2018
GANESAN S	2	2	0.286	198	2	2018
SONG Y	8	11	1	197	11	2017
JIANG Y	7	13	0.7	197	13	2015
ZHOU YF	4	5	0.667	197	5	2019
XU YT	3	3	0.375	197	3	2017
DELAMARRE L	2	2	0.667	197	2	2022
WANG QQ	2	3	0.667	197	3	2022
HE X	4	6	0.444	196	6	2016
DING KF	2	2	0.667	196	2	2022
ZHENG WL	2	2	0.222	196	2	2016
FENG ZH	4	5	0.667	195	5	2019
DU Y	1	2	0.333	195	2	2022
CUI BJ	1	1	0.333	194	1	2022
KONG XX	1	1	0.333	194	1	2022
LAI LH	1	1	0.333	194	1	2022
PAN JL	1	1	0.333	194	1	2022
SONG YJ	1	1	0.333	194	1	2022
XUE MG	1	1	0.333	194	1	2022
YE HY	1	1	0.333	194	1	2022
YU Y	4	8	0.667	193	8	2019
YE WL	2	2	0.667	192	2	2022
ZHANG JX	5	7	0.625	191	7	2017
BENSON M	3	3	0.3	191	3	2015
LENTINI A	3	3	0.3	191	3	2015
NESTOR CE	3	3	0.3	191	3	2015
BIALKOWSKI L	2	2	0.222	191	2	2016
BRECKPOT K	2	2	0.222	191	2	2016
BROOS K	2	2	0.222	191	2	2016
HEIRMAN C	2	2	0.222	191	2	2016
MAENHOUT S	2	2	0.222	191	2	2016
VAN DER JEUGHT K	2	2	0.222	191	2	2016
NI HY	3	3	0.3	190	3	2015
PAN J	3	3	0.429	190	3	2018
WANG SW	2	2	0.25	190	2	2017
HAN Q	3	4	0.5	189	4	2019
YANG J	8	13	1	188	17	2017
WANG N	6	12	0.75	188	12	2017
HUANG M	2	2	0.333	188	2	2019
ZHANG HH	2	4	0.182	188	4	2014
LIU M	6	12	1	187	12	2019
ZHANG YQ	4	7	0.444	187	7	2016
GUIL S	3	3	0.3	187	3	2015
SUN R	2	2	0.5	187	2	2021
WANG GY	2	3	0.5	187	3	2021
ARROWSMITH CH	1	1	0.25	187	1	2021
SCHAPIRA M	1	1	0.25	187	1	2021
LIU YQ	3	4	0.333	186	4	2016
MA J	7	12	0.7	185	12	2015
XU H	7	13	0.778	185	13	2016
LI LL	5	7	0.556	185	7	2016
YIN J	4	10	0.444	185	10	2016
WU XF	3	3	0.6	185	3	2020
RAUH MJ	2	2	0.25	185	2	2017
SHE YL	2	3	0.2	185	3	2015
BECKERMANN KE	1	1	0.143	185	1	2018
BIXBY LM	1	1	0.143	185	1	2018
BORTONE DS	1	1	0.143	185	1	2018
KIM WY	1	1	0.143	185	1	2018
LEE SJ	1	1	0.143	185	1	2018
MILOWSKY MI	1	1	0.143	185	1	2018
PANDA A	1	1	0.143	185	1	2018
RATHMELL WK	1	1	0.143	185	1	2018
SELITSKY SR	1	1	0.143	185	1	2018
SERODY JS	1	1	0.143	185	1	2018
SMITH CC	1	1	0.143	185	1	2018
SWANSTROM R	1	1	0.143	185	1	2018
VINCENT BG	1	1	0.143	185	1	2018
WALLEN EM	1	1	0.143	185	1	2018
SONG W	5	6	0.556	184	6	2016
WONG KY	4	4	0.364	184	4	2014
OH J	2	2	0.667	184	2	2022
XIA WJ	2	3	0.25	184	3	2017
HUANG C	5	6	0.455	183	6	2014
XU WZ	2	2	0.25	183	2	2017
BUCKSTEIN R	1	1	0.125	183	1	2017
SNETSINGER B	1	1	0.125	183	1	2017
WELLS RA	1	1	0.125	183	1	2017
GUO Y	6	12	0.667	182	12	2016
PAN JF	4	4	1	182	4	2021
LING YY	2	2	0.4	182	2	2020
XIE GY	2	2	0.4	182	2	2020
AMIR ZA	1	1	0.333	182	1	2022
DE LA CRUZ CC	1	1	0.333	182	1	2022
FREUND EC	1	1	0.333	182	1	2022
HIMMELS P	1	1	0.333	182	1	2022
KATO S	1	1	0.333	182	1	2022
KURZROCK R	1	1	0.333	182	1	2022
MCCARRON MJ	1	1	0.333	182	1	2022
NIKANJAM M	1	1	0.333	182	1	2022
OEI Y	1	1	0.333	182	1	2022
PALER-MARTINEZ A	1	1	0.333	182	1	2022
SAHIN U	1	1	0.333	182	1	2022
SCHARTNER JM	1	1	0.333	182	1	2022
TAHTINEN S	1	1	0.333	182	1	2022
WICHNER S	1	1	0.333	182	1	2022
YADAV M	1	1	0.333	182	1	2022
HAN MD	6	7	1.5	181	7	2021
LIU TT	5	9	1.25	181	9	2021
LI YQ	8	10	0.8	180	10	2015
LIU XC	5	7	0.625	180	7	2017
DAVIDSON NE	2	2	0.333	180	2	2019
SU JZ	2	2	0.222	180	2	2016
MA ZF	1	1	0.125	180	1	2017
QIU MT	1	1	0.125	180	1	2017
SUN CX	1	1	0.125	180	1	2017
ZHANG EB	1	1	0.125	180	1	2017
MENG L	4	4	0.444	179	4	2016
YANG M	4	10	0.5	179	10	2017
ZHOU QM	3	3	0.6	179	3	2020
LIU ZC	2	3	0.5	179	3	2021
GU Y	4	6	0.571	178	6	2018
DENG H	2	3	0.25	178	3	2017
GUZMAN A	2	2	0.222	178	2	2016
CHEN JX	5	7	0.833	176	7	2019
CAI J	4	4	0.8	176	4	2020
LV L	4	4	0.667	176	4	2019
LEE HS	3	3	0.273	176	3	2014
OKAMOTO M	2	2	0.182	176	2	2014
YIN SY	2	2	0.4	176	2	2020
ZHANG DK	2	2	0.222	176	2	2016
WANG TT	2	2	0.5	175	2	2021
GOODALL MA	1	1	0.111	175	1	2016
JEONG M	1	1	0.111	175	1	2016
KO M	1	2	0.111	175	2	2016
LEI Y	1	2	0.111	175	2	2016
PARK HJ	1	1	0.111	175	1	2016
BYRD JC	2	2	0.2	174	2	2015
MOULIERE F	1	1	0.167	174	1	2019
VAN DER POL Y	1	1	0.167	174	1	2019
VILLANUEVA A	2	3	0.2	173	3	2015
ZHOU L	7	13	0.778	172	15	2016
MA X	4	6	0.364	172	6	2014
ZHANG T	4	7	0.571	172	7	2018
SOLER M	2	2	0.2	172	2	2015
TONG JY	4	4	1	171	4	2021
TAO Q	3	3	0.3	171	3	2015
YU T	3	6	0.3	171	6	2015
LIU BF	2	3	0.2	171	3	2015
LUO HH	2	3	0.2	171	3	2015
DONG CL	1	2	0.25	171	2	2021
WANG XF	3	6	0.333	170	6	2016
GU SR	1	1	0.25	170	1	2021
WU KQ	1	1	0.25	170	1	2021
WANG SJ	5	5	0.833	169	5	2019
XU MJ	3	3	0.3	168	3	2015
SMITH MD	2	2	0.333	168	2	2019
XU YP	2	2	0.333	168	2	2019
BHAVSAR EB	1	1	0.167	168	1	2019
BIEDERSTEDT E	1	1	0.167	168	1	2019
BUSSE WW	1	1	0.1	168	1	2015
CALATRONI A	1	1	0.1	168	1	2015
DAVID G	1	1	0.1	168	1	2015
DAVIDSON EJ	1	1	0.1	168	1	2015
FELSENFELD JA	1	1	0.167	168	1	2019
FURMAN R	1	1	0.167	168	1	2019
GERGEN P	1	1	0.1	168	1	2015
GILL MA	1	1	0.1	168	1	2015
GRIGOREV K	1	1	0.167	168	1	2019
GRUCHALLA R	1	1	0.1	168	1	2015
HENNESSY CE	1	1	0.1	168	1	2015
KATTAN M	1	1	0.1	168	1	2015
KOTHEN-HILL S	1	1	0.167	168	1	2019
LIU A	1	1	0.1	168	1	2015
MISIAK RT	1	1	0.1	168	1	2015
O'CONNOR GT	1	1	0.1	168	1	2015
OMANS ND	1	1	0.167	168	1	2019
PEDERSEN BS	1	1	0.1	168	1	2015
RISSO D	1	1	0.167	168	1	2019
SCHWARTZ DA	1	1	0.1	168	1	2015
SHERIDAN C	1	1	0.167	168	1	2019
STEINBACH SF	1	1	0.1	168	1	2015
SZEFLER SJ	1	1	0.1	168	1	2015
TEACH SJ	1	1	0.1	168	1	2015
TOGIAS A	1	1	0.1	168	1	2015
YANG IV	1	1	0.1	168	1	2015
LIU XS	6	9	0.667	167	9	2016
JI WD	2	2	0.333	167	2	2019
SHEN QC	2	2	0.286	167	2	2018
SHI QZ	2	2	0.286	167	2	2018
YING XL	2	2	0.333	167	2	2019
LI XX	6	8	0.857	166	8	2018
ZHOU T	5	6	0.556	166	6	2016
HUANG ZQ	3	3	0.333	166	3	2016
LI P	6	12	0.667	165	12	2016
YANG CG	2	2	0.5	165	2	2021
ABDELMOHSEN K	1	1	0.125	165	1	2017
GOROSPE M	1	1	0.125	165	1	2017
GRAMMATIKAKIS I	1	1	0.125	165	1	2017
XU F	6	9	1	164	9	2019
WU RY	5	6	0.714	164	6	2018
LIU WX	3	3	0.75	164	3	2021
AGOSTINELLI C	2	2	0.2	164	2	2015
HU JJ	2	2	0.2	164	2	2015
AHNERT P	1	1	0.1	164	1	2015
BAUER U	1	1	0.1	164	1	2015
BERTOLINI J	1	1	0.1	164	1	2015
BOEHM A	1	1	0.1	164	1	2015
DIETZ A	1	1	0.1	164	1	2015
ENGEL C	1	1	0.1	164	1	2015
HALAMA D	1	1	0.1	164	1	2015
HASENCLEVER D	1	1	0.1	164	1	2015
HEMPRICH A	1	1	0.1	164	1	2015
HERBARTH O	1	1	0.1	164	1	2015
HESS J	1	1	0.1	164	1	2015
HOLZINGER D	1	1	0.1	164	1	2015
HORN F	1	1	0.1	164	1	2015
KIRSTEN H	1	1	0.1	164	1	2015
KREUZ M	1	1	0.1	164	1	2015
KROHN K	1	1	0.1	164	1	2015
LOEFFLER M	1	1	0.1	164	1	2015
PAWLITA M	1	1	0.1	164	1	2015
REICHE A	1	1	0.1	164	1	2015
ROSOLOWSKI M	1	1	0.1	164	1	2015
SCHARRER U	1	1	0.1	164	1	2015
SCHOLZ M	1	1	0.1	164	1	2015
WICHMANN G	1	1	0.1	164	1	2015
WITTEKIND C	1	1	0.1	164	1	2015
WANG JL	7	10	0.7	163	10	2015
HE B	3	5	0.273	163	5	2014
KIM GW	3	3	0.75	163	3	2021
SIDDIQUI A	3	3	0.75	163	3	2021
WU YT	3	5	0.273	163	5	2014
XU HJ	2	3	0.5	163	3	2021
MA D	4	4	0.364	162	4	2014
LI LQ	3	4	0.6	162	4	2020
LI YH	3	5	0.3	162	5	2015
FANG Z	2	5	0.5	162	5	2021
LI BC	1	1	0.111	162	1	2016
LI MK	1	1	0.111	162	1	2016
LIU WZ	1	2	0.111	162	2	2016
ZHANG JH	8	12	0.727	161	13	2014
ZHANG JY	5	9	1.25	161	9	2021
FLEISCHER T	3	3	0.333	161	3	2016
REN XX	3	3	0.75	161	3	2021
YU JJ	3	3	0.375	161	3	2017
ZOU X	3	3	0.429	161	3	2018
CHEN QM	2	2	0.182	161	2	2014
LI ZQ	2	2	0.286	161	2	2018
ANN D	1	1	0.25	161	1	2021
BOQUE-SASTRE R	1	1	0.1	161	1	2015
BRAAS D	1	1	0.25	161	1	2021
CHAN LN	1	1	0.25	161	1	2021
CHEN CW	1	1	0.25	161	1	2021
MOUTINHO C	1	1	0.1	161	1	2015
OLIVEIRA-MATEOS C	1	1	0.1	161	1	2015
PLAS DR	1	1	0.25	161	1	2021
PORTELA A	1	1	0.1	161	1	2015
SANCHEZ GJ	1	1	0.25	161	1	2021
SAYOLS S	1	1	0.1	161	1	2015
TEN HOEVE J	1	1	0.25	161	1	2021
WETZEL C	1	1	0.25	161	1	2021
ZHANG JJ	5	6	1	160	6	2020
ZHENG XY	4	6	0.571	160	6	2018
GIBBONS DL	3	3	0.375	160	3	2017
HUANG P	3	3	0.375	160	3	2017
LIAO Y	3	3	0.375	160	3	2017
SUNG JJY	3	3	0.3	160	3	2015
LOBRY C	2	2	0.2	160	2	2015
SUN XY	3	4	0.75	159	4	2021
BÉGUELIN W	2	2	0.286	159	2	2018
MELNICK AM	2	2	0.286	159	2	2018
DONG Y	4	5	1	158	5	2021
ZHENG B	3	5	0.75	158	5	2021
CAI LH	2	2	0.333	158	2	2019
DU FY	2	2	0.5	158	2	2021
LI QM	2	2	0.333	158	2	2019
THOMSON JP	2	2	0.182	158	2	2014
XU Q	2	2	0.333	158	2	2019
ARANDA-ORGILLES B	1	1	0.1	158	1	2015
BAKOGIANNI S	1	1	0.1	158	1	2015
BHATTACHARYYA S	1	1	0.1	158	1	2015
GENG H	1	1	0.1	158	1	2015
KING B	1	1	0.1	158	1	2015
MULLENDERS J	1	1	0.1	158	1	2015
NDIAYE-LOBRY D	1	1	0.1	158	1	2015
TRIMARCHI T	1	1	0.1	158	1	2015
VERMA AK	1	1	0.1	158	1	2015
YAP YS	1	1	0.1	158	1	2015
YU YT	1	1	0.1	158	1	2015
WANG YQ	7	12	1.167	157	12	2019
SONG H	3	5	0.75	157	5	2021
SONG JX	3	4	0.6	157	4	2020
DONG WX	1	1	0.25	157	1	2021
LI FL	1	1	0.25	157	1	2021
QIU ZW	1	1	0.25	157	1	2021
XI JZJ	1	1	0.25	157	1	2021
ZHU JS	1	2	0.2	157	2	2020
YU XJ	5	7	0.5	156	7	2015
PANDEY S	2	2	0.286	156	2	2018
ZHOU JJ	2	2	0.286	156	2	2018
YI YC	1	1	0.2	156	1	2020
LIU W	7	8	1.75	155	8	2021
ZHANG ZY	6	10	0.75	155	10	2017
LI MY	4	8	0.444	155	8	2016
YUAN BF	4	4	0.4	155	4	2015
LU QJ	3	3	0.333	155	3	2016
SZABOLCS A	3	3	0.75	155	3	2021
YANG XM	3	3	0.333	155	3	2016
ZHU XQ	3	4	0.5	155	4	2019
ZHOU Q	4	10	0.667	154	10	2019
MITRA S	3	3	0.6	154	3	2020
CHONG W	2	2	0.5	154	2	2021
LI LP	2	2	0.5	154	2	2021
LU S	2	3	0.222	154	3	2016
SHANG L	2	2	0.5	154	2	2021
GU P	1	1	0.125	154	1	2017
JIANG JY	1	1	0.125	154	1	2017
JIANG YY	1	1	0.143	154	1	2018
XIE WB	1	1	0.125	154	1	2017
YANG MH	1	1	0.125	154	1	2017
KATO M	5	6	0.5	153	6	2015
CHEN FF	4	6	1	153	6	2021
JIN P	3	3	0.3	153	3	2015
YUITA H	2	2	0.333	153	2	2019
AO LQ	1	1	0.333	153	1	2022
AO X	1	1	0.333	153	1	2022
LUO DL	1	1	0.333	153	1	2022
PU CX	1	1	0.333	153	1	2022
WAN WJ	1	1	0.333	153	1	2022
XING W	1	1	0.333	153	1	2022
YAO MW	1	1	0.333	153	1	2022
BHARDWAJ N	3	3	0.3	152	3	2015
ZHAO D	3	5	0.3	152	5	2015
KOBAYASHI M	2	2	0.286	152	2	2018
XIA YQ	2	2	0.286	152	2	2018
ZHANG HQ	2	4	0.333	152	4	2019
CHEN LM	1	1	0.25	152	1	2021
JIA ST	1	1	0.25	152	1	2021
ABOU-GHARBIA M	1	1	0.143	151	1	2018
BARRERO CA	1	1	0.143	151	1	2018
CHILDERS W	1	1	0.143	151	1	2018
CHUNG W	1	1	0.143	151	1	2018
GARRIGA J	1	1	0.143	151	1	2018
GRAÑA X	1	1	0.143	151	1	2018
JACOBSON MA	1	1	0.143	151	1	2018
KADOCH C	1	1	0.143	151	1	2018
KARANICOLAS J	1	1	0.143	151	1	2018
KHOWSATHIT J	1	1	0.143	151	1	2018
MERALI C	1	1	0.143	151	1	2018
MERALI S	1	1	0.143	151	1	2018
MORTON G	1	1	0.143	151	1	2018
OKAMOTO Y	1	1	0.143	151	1	2018
PEREZ-LEAL O	1	1	0.143	151	1	2018
RAYNAL NJM	1	1	0.143	151	1	2018
SATO T	1	1	0.143	151	1	2018
SIMITHY J	1	1	0.143	151	1	2018
SUN HX	1	1	0.143	151	1	2018
TRAVERS M	1	1	0.143	151	1	2018
HUANG L	7	10	1.167	150	10	2019
LIN J	5	11	0.556	150	11	2016
LIU SJ	4	5	0.364	150	5	2014
SUN N	4	6	0.571	150	6	2018
WANG ZM	4	7	0.4	150	7	2015
YUAN Y	4	5	0.4	150	5	2015
WANG SX	3	3	0.375	150	3	2017
MAI A	2	2	0.25	150	2	2017
ANDRISANI O	3	3	0.273	149	3	2014
YE D	3	3	0.75	149	3	2021
ZHENG D	3	3	0.375	149	3	2017
PAN F	2	2	0.2	149	2	2015
WANG XX	2	4	0.333	149	4	2019
WEEKS O	2	2	0.2	149	2	2015
YANG FC	2	2	0.2	149	2	2015
ZHANG CC	2	3	0.5	149	3	2021
ZHAO ZG	2	2	0.2	149	2	2015
HOU JT	1	1	0.2	149	1	2020
LUO E	1	1	0.2	149	1	2020
QIAO Y	1	1	0.2	149	1	2020
QIN YH	1	1	0.2	149	1	2020
TANG CC	1	1	0.2	149	1	2020
YAN GL	1	1	0.2	149	1	2020
SHEN SY	4	4	0.8	148	4	2020
BORRESEN-DALE AL	2	2	0.222	148	2	2016
LI WC	2	3	0.333	148	3	2019
WAN Y	2	2	0.286	148	2	2018
REN J	6	7	1.5	147	7	2021
ZHENG H	6	7	0.75	147	7	2017
WU HZ	3	3	0.333	147	3	2016
HUANG D	3	8	1	146	8	2022
ZHANG SS	2	2	0.25	146	2	2017
HAO SJ	1	1	0.143	146	1	2018
KONG AN	4	5	0.571	145	5	2018
LIU LW	3	3	0.6	145	3	2020
SUN RR	3	3	0.6	145	3	2020
PANG B	2	2	0.5	145	2	2021
PENG YX	2	2	0.4	145	2	2020
PRADHAN K	2	2	0.286	145	2	2018
TZOUVELEKIS A	2	2	0.2	145	2	2015
CHARLET J	1	1	0.111	145	1	2016
DOMINISSINI D	1	1	0.143	145	1	2018
GLAUNSINGER BA	1	1	0.143	145	1	2018
HESSER CR	1	1	0.143	145	1	2018
KARIJOLICH J	1	1	0.143	145	1	2018
YU RQ	1	1	0.167	145	1	2019
LI SY	8	12	0.727	144	12	2014
BOOTZ F	6	6	0.857	144	6	2018
DIETRICH J	6	6	0.857	144	6	2018
CHENG X	5	5	0.556	144	5	2016
ZHANG GC	5	6	0.556	144	6	2016
YANG XJ	3	4	0.6	144	4	2020
ZHOU P	3	4	0.3	144	4	2015
ZHU M	3	4	0.3	144	4	2015
NIU YJ	2	2	0.5	144	2	2021
CHEN JL	7	10	0.778	143	10	2016
TSAGARATOU A	3	3	0.375	143	3	2017
ALLEN JN	2	2	0.5	143	2	2021
BLASZKOWSKY LS	2	2	0.5	143	2	2021
CLARK JW	2	2	0.5	143	2	2021
CORCORAN RB	2	2	0.5	143	2	2021
GOYAL L	2	2	0.5	143	2	2021
HONG TS	2	2	0.5	143	2	2021
LEBLEU VS	2	2	0.4	143	2	2020
PARIKH AR	2	2	0.5	143	2	2021
RYAN DP	2	2	0.5	143	2	2021
VAN SEVENTER EE	2	2	0.5	143	2	2021
WO JY	2	2	0.5	143	2	2021
BARD FA	1	1	0.1	143	1	2015
COLLINS JJ	1	1	0.1	143	1	2015
DALEY GQ	1	1	0.1	143	1	2015
DUDEK I	1	1	0.125	143	1	2017
EL FARRAN CA	1	1	0.1	143	1	2015
FANG HT	1	1	0.1	143	1	2015
GOFF SP	1	1	0.1	143	1	2015
GOH GYL	1	1	0.1	143	1	2015
GUNARATNE J	1	1	0.1	143	1	2015
GUO HC	1	1	0.1	143	1	2015
LIM TM	1	1	0.1	143	1	2015
LOH YH	1	1	0.1	143	1	2015
LORINCZ MC	1	1	0.1	143	1	2015
NEO SP	1	1	0.1	143	1	2015
RZODKIEWICZ P	1	1	0.125	143	1	2017
SCHLESINGER S	1	1	0.1	143	1	2015
SEAH YFS	1	1	0.1	143	1	2015
SKODA M	1	1	0.125	143	1	2017
STANGRET A	1	1	0.125	143	1	2017
SZUKIEWICZ D	1	1	0.125	143	1	2017
TERGAONKAR V	1	1	0.1	143	1	2015
WATROBA M	1	1	0.125	143	1	2017
YANG BX	1	1	0.1	143	1	2015
HE YL	4	4	0.8	142	4	2020
KIM SB	3	3	0.273	142	3	2014
AOUFOUCHI S	2	2	0.286	142	2	2018
DELLA-VALLE V	2	2	0.286	142	2	2018
GHAMLOUCH H	2	2	0.286	142	2	2018
LO YMD	2	2	0.333	142	2	2019
MOULY E	2	2	0.286	142	2	2018
PAWLIKOWSKA P	2	2	0.286	142	2	2018
CAO ZS	1	1	0.167	142	1	2019
CHAO YH	1	1	0.167	142	1	2019
CHIANG CM	1	1	0.2	142	1	2020
FANG WT	1	1	0.25	142	1	2021
FU YM	1	1	0.167	142	1	2019
JIN H	1	1	0.167	142	1	2019
LU BF	1	1	0.167	142	1	2019
MIN W	1	1	0.167	142	1	2019
OESTERREICH S	1	1	0.167	142	1	2019
QI DF	1	1	0.167	142	1	2019
QIAO YX	1	1	0.25	142	1	2021
QUE B	1	1	0.167	142	1	2019
VASILATOS SN	1	1	0.167	142	1	2019
VLAD AM	1	1	0.167	142	1	2019
YUAN ZS	1	1	0.167	142	1	2019
CHEN JB	5	5	1.25	141	5	2021
LUO HY	2	2	0.25	141	2	2017
GUO LH	1	1	0.2	141	1	2020
WU GW	1	1	0.2	141	1	2020
YI LL	1	1	0.2	141	1	2020
ZOU XF	1	1	0.2	141	1	2020
PEI ZJ	5	8	1.25	140	8	2021
WU T	2	2	0.5	140	2	2021
BIDARD FC	1	1	0.111	140	1	2016
GONG PH	1	1	0.111	140	1	2016
HE ML	1	1	0.111	140	1	2016
PIERGA JY	1	1	0.111	140	1	2016
PROUDHON C	1	1	0.111	140	1	2016
QIU XM	1	1	0.111	140	1	2016
SHEN XH	1	1	0.111	140	1	2016
ZHANG SD	1	1	0.111	140	1	2016
ZHAO ZJ	1	1	0.111	140	1	2016
CAI Y	6	8	0.667	139	8	2016
LI HH	5	5	1.25	139	5	2021
LIU WW	4	5	1	139	5	2021
RICHARD S	4	4	0.364	139	4	2014
KIM JH	3	5	0.273	139	5	2014
CUI GH	2	2	0.333	139	2	2019
MA YR	2	2	0.5	139	2	2021
SAMANIEGO-CASTRUITA D	2	2	0.333	139	2	2019
HSIEH CH	1	2	0.143	139	2	2018
SOLOVYOV A	4	4	0.5	138	4	2017
XU HZ	4	4	0.667	138	4	2019
ZENG H	4	11	0.571	138	13	2018
PANG JX	3	3	0.273	138	3	2014
SONG S	3	3	0.5	138	3	2019
LODA M	2	2	0.222	138	2	2016
YU DH	2	3	0.333	138	3	2019
ALONSO LC	1	1	0.143	138	1	2018
KONG YH	1	1	0.143	138	1	2018
LI ZY	5	7	0.714	137	7	2018
HEATH S	2	2	0.2	137	2	2015
MARTÍN-SUBERO JI	2	2	0.2	137	2	2015
WADE PA	2	2	0.182	137	2	2014
VOGT TJ	5	5	0.714	136	5	2018
GUO T	3	3	0.5	136	3	2019
HU M	3	3	0.6	136	3	2020
REN LL	2	2	0.2	136	2	2015
ROY S	2	2	0.182	136	2	2014
TAN YX	2	3	0.333	136	3	2019
YUAN L	2	2	0.5	136	2	2021
AUBÉ J	1	1	0.167	136	1	2019
BOVINO M	1	1	0.167	136	1	2019
TAN XM	1	1	0.167	136	1	2019
LEE YS	3	5	0.273	135	5	2014
HE YF	2	4	0.5	135	4	2021
ZHU XS	2	2	0.182	135	2	2014
BAO RJ	1	1	0.25	135	1	2021
CAÑEQUE T	1	1	0.2	135	1	2020
CHARAFE-JAUFFRET E	1	1	0.2	135	1	2020
CHEN HF	1	1	0.25	135	1	2021
DU YH	1	1	0.25	135	1	2021
DURAND A	1	1	0.2	135	1	2020
GINESTIER C	1	1	0.2	135	1	2020
HUANG CF	1	1	0.333	135	1	2022
LAFON A	1	1	0.2	135	1	2020
LOEW D	1	1	0.2	135	1	2020
LOMBARD B	1	1	0.2	135	1	2020
MÜLLER S	1	1	0.2	135	1	2020
NI D	1	1	0.25	135	1	2021
NIU XY	1	1	0.25	135	1	2021
QIU M	1	1	0.333	135	1	2022
RODRIGUEZ R	1	1	0.2	135	1	2020
SINDIKUBWABO F	1	1	0.2	135	1	2020
SONG DH	1	1	0.333	135	1	2022
VALLOT C	1	1	0.2	135	1	2020
VERSINI A	1	1	0.2	135	1	2020
WU TD	1	1	0.2	135	1	2020
XUN ZZ	1	1	0.25	135	1	2021
YE YQ	1	1	0.25	135	1	2021
YE ZF	1	1	0.333	135	1	2022
CHEN YH	6	8	0.75	134	8	2017
HUANG W	5	11	0.5	134	11	2015
WAN JH	4	4	0.8	134	4	2020
WANG YF	4	8	1	134	8	2021
NEILSON EG	1	1	0.2	134	1	2020
LIU JY	6	11	0.667	133	13	2016
DU YY	5	5	1.25	133	5	2021
FENG Y	5	5	0.455	133	5	2014
CHEN ZS	2	3	0.5	133	3	2021
YU L	5	9	0.625	132	9	2017
WANG ZS	4	5	0.571	132	5	2018
WU P	4	5	1	132	5	2021
ZU XB	4	4	1	132	4	2021
LIAO QJ	2	2	0.25	132	2	2017
QU K	2	3	0.25	132	3	2017
QIU XY	3	4	0.75	131	4	2021
BRUCE JP	2	2	0.2	131	2	2015
GAO ZY	2	3	0.5	131	3	2021
WEI W	2	3	0.5	131	3	2021
XIANG W	2	2	0.5	131	2	2021
LV XW	1	1	0.091	131	1	2014
MA TT	1	1	0.091	131	1	2014
MENG XM	1	1	0.091	131	1	2014
WU BM	1	1	0.091	131	1	2014
XU FY	1	1	0.091	131	1	2014
FENG YQ	4	4	0.4	130	4	2015
KIM SY	3	5	0.273	130	5	2014
SUN M	3	4	0.3	130	4	2015
ZENG J	6	10	1.5	129	10	2021
CHEN XJ	5	6	0.556	129	6	2016
XU K	4	5	0.571	129	5	2018
LIU RJ	3	4	0.3	129	4	2015
PENG H	3	4	0.5	129	4	2019
QIN XY	3	4	0.75	129	4	2021
BROBERG K	2	2	0.182	129	2	2014
ENGSTRÖM K	2	2	0.182	129	2	2014
PILERI S	2	2	0.2	129	2	2015
SHEN CQ	2	2	0.5	129	2	2021
SONG C	2	4	0.25	129	4	2017
VAHTER M	2	2	0.182	129	2	2014
KIM YJ	1	1	0.143	129	1	2018
LEE SK	1	1	0.143	129	1	2018
NAM JW	1	1	0.143	129	1	2018
PARK CH	1	1	0.143	129	1	2018
YOON JH	1	1	0.143	129	1	2018
YOU BH	1	1	0.143	129	1	2018
CAO KX	4	4	1	128	4	2021
CHANG YH	3	3	0.6	128	3	2020
TO KF	3	3	0.3	128	3	2015
BARR T	2	2	0.5	128	2	2021
CALIGIURI MA	2	2	0.5	128	2	2021
HE HSHS	2	2	0.5	128	2	2021
ZHU HR	2	2	0.333	128	2	2019
ITO E	1	1	0.1	128	1	2015
LIU FF	1	2	0.1	128	2	2015
YIP K	1	1	0.1	128	1	2015
CHEN SY	6	7	0.857	127	7	2018
LANDSBERG J	4	4	0.571	127	4	2018
WANG XQ	4	8	0.667	127	8	2019
SUN CY	3	3	0.5	127	3	2019
CAO YY	2	2	0.5	127	2	2021
CHEN CA	1	1	0.25	127	1	2021
CHEN CAY	1	1	0.25	127	1	2021
JIANG GQ	1	1	0.25	127	1	2021
LAI WY	1	1	0.25	127	1	2021
LV HW	1	1	0.25	127	1	2021
QIN YF	1	1	0.143	127	1	2018
SUN MX	1	1	0.25	127	1	2021
YE ZY	1	1	0.25	127	1	2021
ZHENG JB	1	1	0.25	127	1	2021
ZONG QN	1	1	0.25	127	1	2021
CHEN M	8	11	1	126	12	2017
KUI XY	4	6	1	126	6	2021
SHAO Y	4	6	0.667	126	6	2019
ZHAO ZH	4	5	0.4	126	5	2015
ARORA KS	3	3	0.375	126	3	2017
CHEN ZG	3	3	0.333	126	3	2016
SHAO F	3	3	0.375	126	3	2017
YANG ZJ	3	5	0.3	126	5	2015
LU X	2	4	0.2	126	4	2015
HERMEKING H	3	3	0.333	125	3	2016
XIAO X	3	7	0.75	125	7	2021
BAN YY	1	1	0.2	125	1	2020
JI LH	1	1	0.25	125	1	2021
JIANG SS	1	1	0.25	125	1	2021
MEI Y	1	1	0.2	125	1	2020
TAN PQ	1	1	0.2	125	1	2020
TONG TY	1	1	0.25	125	1	2021
XIANG B	1	1	0.2	125	1	2020
XUAN BQ	1	1	0.25	125	1	2021
YAN YQ	1	1	0.25	125	1	2021
YI M	1	1	0.2	125	1	2020
ZHENG L	6	8	0.545	124	8	2014
HU XY	4	5	0.8	124	5	2020
LI YS	4	6	0.571	124	6	2018
WU XD	3	3	0.75	124	3	2021
KHAN SA	2	2	0.25	124	2	2017
ZHAO HY	2	3	0.5	124	3	2021
ARNOTT D	1	1	0.125	124	1	2017
CHAUDHURI S	1	1	0.125	124	1	2017
CHEUNG TK	1	1	0.125	124	1	2017
CLASSON M	1	1	0.125	124	1	2017
CUELLAR TL	1	1	0.125	124	1	2017
DOERR JM	1	1	0.125	124	1	2017
DURINCK S	1	1	0.125	124	1	2017
FATKHUTDINOV N	1	1	0.167	124	1	2019
FRIEDMAN BA	1	1	0.125	124	1	2017
GOYAL Y	1	1	0.125	124	1	2017
HERZNER AM	1	1	0.125	124	1	2017
JANAKIRAMAN V	1	1	0.125	124	1	2017
JEAN S	1	1	0.167	124	1	2019
KARAKASHEV S	1	1	0.167	124	1	2019
MODRUSAN Z	1	1	0.125	124	1	2017
SHOWE LC	1	1	0.167	124	1	2019
STINSON J	1	1	0.125	124	1	2017
WATANABE C	1	1	0.125	124	1	2017
OLINSKI R	5	6	0.455	123	6	2014
YANG YL	5	8	0.556	123	8	2016
LEE J	3	4	0.273	123	4	2014
LI BZ	3	3	0.75	123	3	2021
DROIN N	2	2	0.286	123	2	2018
FAN FJ	2	2	0.333	123	2	2019
HU JY	2	3	0.5	123	3	2021
MEI H	2	2	0.333	123	2	2019
SUN Q	2	3	0.286	123	3	2018
SUZUKI R	2	2	0.286	123	2	2018
TORRES-MARTIN M	2	2	0.286	123	2	2018
ZHANG JW	5	6	1	122	6	2020
ZHANG LX	5	7	0.714	122	7	2018
YANG R	4	6	0.667	122	6	2019
WEI Z	3	3	0.375	122	3	2017
GUO C	2	2	0.25	122	2	2017
GUTIÉRREZ NC	2	2	0.2	122	2	2015
MIGUEL JFS	2	2	0.2	122	2	2015
ALVAREZ-ERRICO D	1	1	0.2	122	1	2020
KONG Y	1	4	0.167	122	4	2019
VILLANUEVA L	1	1	0.2	122	1	2020
ZHANG HY	4	6	0.571	121	6	2018
TIAN Y	3	7	0.3	121	7	2015
CHAPPELL G	2	2	0.222	121	2	2016
GUYTON KZ	2	2	0.222	121	2	2016
POGRIBNY IP	2	2	0.222	121	2	2016
RUSYN I	2	2	0.222	121	2	2016
WEI LS	2	2	0.286	121	2	2018
ALBERT ML	1	1	0.167	121	1	2019
BOURGON R	1	1	0.167	121	1	2019
CASS AA	1	1	0.167	121	1	2019
CHEN-HARRIS H	1	1	0.167	121	1	2019
DARWISH M	1	1	0.167	121	1	2019
GREALLY J	1	1	0.167	121	1	2019
HAVERTY PM	1	1	0.167	121	1	2019
JHUNJHUNWALA S	1	1	0.167	121	1	2019
LIANOGLOU S	1	1	0.167	121	1	2019
ROSE CM	1	1	0.167	121	1	2019
WILLIAMS AG	1	1	0.167	121	1	2019
SHI S	3	4	0.333	120	4	2016
FAN G	2	2	0.5	120	2	2021
JACOB S	2	2	0.2	120	2	2015
QIAN CA	2	2	0.5	120	2	2021
XUE XF	2	2	0.5	120	2	2021
ZHUANG WZ	2	2	0.5	120	2	2021
BENOIST C	1	1	0.125	120	1	2017
LOUGHHEAD SM	1	1	0.125	120	1	2017
MATHIS D	1	1	0.125	120	1	2017
PRATAMA A	1	1	0.125	120	1	2017
ZEMMOUR D	1	1	0.125	120	1	2017
LI YZ	5	5	0.833	119	5	2019
LUO C	5	6	0.714	119	6	2018
AHMAD A	4	5	1	119	5	2021
ZHAO T	4	6	0.667	119	6	2019
SHEN N	3	3	0.273	119	3	2014
YU AZ	3	3	0.75	119	3	2021
BEHRENS C	2	2	0.25	119	2	2017
LIU XH	2	2	0.2	119	2	2015
WISTUBA II	2	2	0.25	119	2	2017
YANG LT	2	3	0.25	119	3	2017
ZENG YX	2	2	0.182	119	2	2014
ZHANG WB	2	2	0.2	119	2	2015
ZHAO YY	2	2	0.5	119	2	2021
AU SLK	1	1	0.125	119	1	2017
CHENG CLH	1	1	0.125	119	1	2017
CHIU DKC	1	1	0.125	119	1	2017
LAW CT	1	1	0.125	119	1	2017
LEE JMF	1	1	0.125	119	1	2017
NG IOL	1	1	0.125	119	1	2017
TSANG FHC	1	1	0.125	119	1	2017
WONG CCL	1	1	0.125	119	1	2017
WONG CM	1	1	0.125	119	1	2017
CHEN K	6	7	0.857	118	7	2018
CHIM CS	5	6	0.455	118	6	2014
FANG L	4	6	0.444	118	6	2016
GACKOWSKI D	4	5	0.364	118	5	2014
ZHOU YB	4	5	0.5	118	5	2017
LEE K	3	3	0.273	118	3	2014
LI TS	3	4	0.5	118	4	2019
FANG C	2	2	0.5	118	2	2021
HUNG MC	2	2	0.182	118	2	2014
CAMILO V	1	1	0.125	118	1	2017
JEONG S	1	1	0.25	118	1	2021
SUGIYAMA T	1	1	0.125	118	1	2017
TOUATI E	1	1	0.125	118	1	2017
WANG KT	1	1	0.25	118	1	2021
WU JM	1	1	0.25	118	1	2021
WU R	1	2	0.25	118	2	2021
LIU MY	5	9	0.714	117	9	2018
SARGSYAN D	3	5	0.429	117	5	2018
XU YJ	3	3	0.5	117	3	2019
GUO B	2	2	0.25	117	2	2017
JIA LT	2	2	0.182	117	2	2014
ZHENG MJ	2	2	0.333	117	2	2019
ZHOU N	2	3	0.2	117	3	2015
ARSHAD S	1	1	0.25	117	1	2021
DRAPEK LC	1	1	0.25	117	1	2021
DUBOIS JS	1	1	0.25	117	1	2021
FOREMAN BE	1	1	0.25	117	1	2021
GIANTONIO BJ	1	1	0.25	117	1	2021
HOYOS D	1	1	0.25	117	1	2021
LIEB DJ	1	1	0.25	117	1	2021
LY L	1	1	0.25	117	1	2021
MATLACK LE	1	1	0.25	117	1	2021
MEHTA A	1	1	0.25	117	1	2021
MEURER JA	1	1	0.25	117	1	2021
NIPP RD	1	1	0.25	117	1	2021
RAABE M	1	1	0.25	117	1	2021
THEL H	1	1	0.25	117	1	2021
WEEKES CD	1	1	0.25	117	1	2021
YEAP BY	1	1	0.25	117	1	2021
ZHU AX	1	1	0.25	117	1	2021
ZHAO L	7	10	1.75	116	11	2021
WANG ZW	5	6	1	116	6	2020
CAO Y	4	7	0.4	116	7	2015
WU W	4	5	0.667	116	5	2019
LAM EWF	3	3	0.273	116	3	2014
QIAN ZR	3	3	0.3	116	3	2015
FANG X	2	2	0.333	116	2	2019
KWONG YL	2	2	0.182	116	2	2014
LOONG F	2	2	0.182	116	2	2014
ANDERTON SM	1	1	0.1	116	1	2015
CRUICKSHANKS HA	1	1	0.1	116	1	2015
DUNICAN DS	1	1	0.1	116	1	2015
MCPHERSON RC	1	1	0.1	116	1	2015
MJOSENG HK	1	1	0.1	116	1	2015
OTTAVIANO R	1	1	0.1	116	1	2015
PENNINGS S	1	1	0.1	116	1	2015
REINHARDT D	1	1	0.1	116	1	2015
CHEN YL	5	6	0.455	115	6	2014
FENG SH	4	4	1	115	4	2021
SHI Z	4	4	1	115	4	2021
ZHENG Y	4	6	0.5	115	6	2017
SUN W	3	3	0.375	115	3	2017
DENG YC	2	2	0.5	115	2	2021
MARTENS JHA	2	2	0.2	115	2	2015
MERKEL A	2	2	0.2	115	2	2015
STUNNENBERG HG	2	2	0.2	115	2	2015
YAN M	2	2	0.182	115	2	2014
ZHENG TZ	2	2	0.2	115	2	2015
MUZUMDAR D	1	1	0.091	115	1	2014
RANI SB	1	1	0.091	115	1	2014
RATHOD SS	1	1	0.091	115	1	2014
SHIRAS A	1	1	0.091	115	1	2014
ZHOU LW	1	1	0.2	115	1	2020
LIU XQ	5	8	0.625	114	8	2017
LIU S	4	4	0.4	114	4	2015
DAUNAY A	2	2	0.222	114	2	2016
WU HJ	2	2	0.222	114	2	2016
XU ZB	2	2	0.2	114	2	2015
YIN HQ	2	2	0.5	114	2	2021
ALINARI L	1	1	0.1	114	1	2015
AYERS L	1	1	0.1	114	1	2015
BAIOCCHI RA	1	1	0.1	114	1	2015
BRADNER JE	1	1	0.1	114	1	2015
CHEN-KIANG S	1	1	0.1	114	1	2015
CHUNG JH	1	1	0.1	114	1	2015
DE LEO A	1	1	0.1	114	1	2015
DENG JG	1	1	0.143	114	1	2018
DENG XG	1	1	0.143	114	1	2018
KARKHANIS V	1	1	0.1	114	1	2015
LAPALOMBELLA R	1	1	0.1	114	1	2015
LI CL	1	2	0.1	114	2	2015
MAHASENAN KV	1	1	0.1	114	1	2015
MAJUMDER S	1	1	0.1	114	1	2015
MENG Z	1	1	0.143	114	1	2018
MOTIWALA T	1	1	0.1	114	1	2015
PATTON JT	1	1	0.1	114	1	2015
QUINION C	1	1	0.1	114	1	2015
SIF S	1	1	0.1	114	1	2015
SMITH EM	1	1	0.1	114	1	2015
SMITH PL	1	1	0.1	114	1	2015
YAN FT	1	1	0.1	114	1	2015
YU B	1	2	0.1	114	2	2015
SHI WM	3	3	0.375	113	3	2017
JOHNSON BH	2	2	0.182	113	2	2014
LEE JS	2	2	0.182	113	2	2014
PARK JL	2	2	0.182	113	2	2014
YE HH	2	2	0.5	113	2	2021
LIU ZZ	5	7	1.25	112	7	2021
LUO YH	4	6	0.4	112	6	2015
WANG JK	3	3	0.75	112	3	2021
WU CC	3	3	0.333	112	3	2016
YU F	3	5	0.273	112	5	2014
ZHOU CC	3	4	0.429	112	4	2018
BARBIE DA	1	2	0.25	112	2	2021
MAZZONE R	1	1	0.125	112	1	2017
VALENTE S	1	1	0.125	112	1	2017
ZWERGEL C	1	1	0.125	112	1	2017
ZHANG P	6	10	0.667	111	11	2016
WEI B	5	6	0.556	111	6	2016
SUN ZQ	4	6	1	111	6	2021
TANG H	4	4	0.364	111	4	2014
YANG XF	4	5	0.444	111	5	2016
LEE JW	3	3	0.3	111	3	2015
YE L	3	3	0.375	111	3	2017
ZHOU F	3	3	0.273	111	3	2014
GOOD CR	2	2	0.286	111	2	2018
PENG WY	2	3	0.286	111	3	2018
SIMON MC	2	2	0.4	111	2	2020
WANG YK	2	2	0.5	111	2	2021
ZOU Q	2	4	0.5	111	4	2021
BACA SC	1	1	0.25	111	1	2021
BALK SP	1	1	0.25	111	1	2021
BOUFAIED N	1	1	0.25	111	1	2021
BURKHART DL	1	1	0.25	111	1	2021
CALAGUA C	1	1	0.25	111	1	2021
CAÑADAS I	1	1	0.25	111	1	2021
CHENG FL	1	1	0.25	111	1	2021
CHOUDHURY AD	1	1	0.25	111	1	2021
DAO DY	1	1	0.333	111	1	2022
DONG F	1	1	0.25	111	1	2021
DOUGAN SK	1	1	0.25	111	1	2021
EINSTEIN DJ	1	1	0.25	111	1	2021
ELLIS L	1	1	0.25	111	1	2021
FREEDMAN ML	1	1	0.25	111	1	2021
GALBO P	1	1	0.25	111	1	2021
GUO DS	1	1	0.25	111	1	2021
HAMID AA	1	1	0.25	111	1	2021
HECKLER M	1	1	0.25	111	1	2021
JOHNSON P	1	1	0.333	111	1	2022
KIBEL AS	1	1	0.25	111	1	2021
LABBÉ DP	1	1	0.25	111	1	2021
LONG HW	1	1	0.25	111	1	2021
MITROFANOVA A	1	1	0.25	111	1	2021
MOREL KL	1	1	0.25	111	1	2021
OLSON BM	1	1	0.25	111	1	2021
PANJA S	1	1	0.25	111	1	2021
PANTELIDOU C	1	1	0.25	111	1	2021
POMERANTZ MM	1	1	0.25	111	1	2021
QIU XT	1	1	0.25	111	1	2021
ROEHLE K	1	1	0.25	111	1	2021
SHAPIRO G	1	1	0.25	111	1	2021
SHEAHAN A	1	1	0.25	111	1	2021
SOWALSKY AG	1	1	0.25	111	1	2021
SWEENEY CJ	1	1	0.25	111	1	2021
TAN YL	1	1	0.25	111	1	2021
TROSTEL SY	1	1	0.25	111	1	2021
WANG BF	1	1	0.25	111	1	2021
WHITLOCK NC	1	1	0.25	111	1	2021
WILKINSON S	1	1	0.25	111	1	2021
LI WL	3	4	0.5	110	4	2019
REN GS	2	2	0.286	110	2	2018
SIEBERT R	2	2	0.2	110	2	2015
XIANG TX	2	2	0.286	110	2	2018
YANG DJ	2	2	0.286	110	2	2018
ZHONG Y	2	3	0.2	110	3	2015
ARANTES LMRB	1	1	0.143	110	1	2018
BARIN E	1	1	0.25	110	1	2021
BOSENBERG M	1	1	0.125	110	1	2017
CARVALHO AL	1	1	0.143	110	1	2018
CHENG JJ	1	1	0.125	110	1	2017
CHENG YM	1	2	0.25	110	2	2021
CHU KL	1	1	0.25	110	1	2021
DE CARVALHO AC	1	1	0.143	110	1	2018
FU A	1	1	0.1	110	1	2015
HE KX	1	1	0.125	110	1	2017
HOFFMAN AE	1	1	0.1	110	1	2015
JACOBS DI	1	1	0.1	110	1	2015
JAFFREY SR	1	1	0.25	110	1	2021
KHARAS MG	1	1	0.25	110	1	2021
LUO HZ	1	1	0.25	110	1	2021
MA HD	1	1	0.125	110	1	2017
MEETH K	1	1	0.125	110	1	2017
MELENDEZ ME	1	1	0.143	110	1	2018
MO SL	1	1	0.25	110	1	2021
NGUYEN DT	1	1	0.25	110	1	2021
PATEL DJ	1	1	0.25	110	1	2021
PICKERING BF	1	1	0.25	110	1	2021
RODEN C	1	1	0.125	110	1	2017
ROHWETTER TM	1	1	0.25	110	1	2021
SAVINO AM	1	1	0.25	110	1	2021
TOBIASOVA Z	1	1	0.125	110	1	2017
VELLECA A	1	1	0.25	110	1	2021
WEN XZ	1	1	0.125	110	1	2017
XIE W	1	1	0.25	110	1	2021
LU YF	4	4	0.571	109	4	2018
JIN Y	3	6	0.75	109	6	2021
LI LH	3	3	0.273	109	3	2014
QIN YR	3	3	0.333	109	3	2016
XU YQ	2	3	0.5	109	3	2021
AOE S	1	1	0.143	109	1	2018
AWAZAWA M	1	1	0.143	109	1	2018
FUJIWARA M	1	1	0.091	109	1	2014
HAMAKUBO T	1	1	0.143	109	1	2018
HORI M	1	1	0.091	109	1	2014
HORIUCHI K	1	1	0.143	109	1	2018
IWANE A	1	1	0.143	109	1	2018
KADOWAKI T	1	1	0.143	109	1	2018
KOBAYASHI N	1	1	0.143	109	1	2018
KODAMA T	1	1	0.143	109	1	2018
KONISHI H	1	1	0.091	109	1	2014
KUBOTA N	1	1	0.143	109	1	2018
OHSUGI M	1	1	0.143	109	1	2018
OKADA K	1	1	0.091	109	1	2014
OKAZAKI Y	1	1	0.143	109	1	2018
OTA T	1	1	0.091	109	1	2014
QI GY	1	1	0.091	109	1	2014
SASAKO T	1	1	0.143	109	1	2018
SHIMAMOTO F	1	1	0.091	109	1	2014
TATSUKA M	1	1	0.091	109	1	2014
TEMME A	1	1	0.091	109	1	2014
TOBE K	1	1	0.143	109	1	2018
UEKI K	1	1	0.143	109	1	2018
UMEHARA T	1	1	0.143	109	1	2018
WAKI H	1	1	0.143	109	1	2018
XIAO YG	1	1	0.091	109	1	2014
YAZAMA F	1	1	0.091	109	1	2014
WANG YX	7	10	1.167	108	13	2019
WANG YJ	6	10	0.75	108	10	2017
LÓPEZ-MOYADO IF	2	2	0.333	108	2	2019
SHEN JJ	2	2	0.2	108	2	2015
WANG WY	2	2	0.333	108	2	2019
LI G	5	6	1	107	6	2020
LIU T	5	10	0.625	107	12	2017
LI HF	4	4	0.444	107	4	2016
SHARMA A	4	4	0.5	107	4	2017
SUN XC	4	4	0.5	107	4	2017
WU ZW	4	4	0.5	107	4	2017
CHEN YS	3	4	0.6	107	4	2020
HU ZQ	3	4	1	107	4	2022
SUN Z	3	3	0.375	107	3	2017
LIU YB	2	5	0.5	107	5	2021
YANG HY	2	3	0.25	107	3	2017
AHMED S	1	1	0.091	107	1	2014
ARMAND M	1	1	0.143	107	1	2018
BOTTAI M	1	1	0.091	107	1	2014
DOANE AS	1	1	0.143	107	1	2018
DOMINGUEZ PM	1	1	0.143	107	1	2018
DURANT M	1	1	0.143	107	1	2018
FERNANDEZ MTC	1	1	0.143	107	1	2018
FIGUEROAS ME	1	1	0.143	107	1	2018
FONTÁN L	1	1	0.143	107	1	2018
GRANDÉR M	1	1	0.091	107	1	2014
GREEN MR	1	1	0.143	107	1	2018
HOSSAIN MB	1	1	0.091	107	1	2014
INGHIRAMI G	1	1	0.143	107	1	2018
KUMAR P	1	1	0.143	107	1	2018
MLAKAR SJ	1	1	0.091	107	1	2014
MOTANAGH S	1	1	0.143	107	1	2018
RAQIB R	1	1	0.091	107	1	2014
RIVAS MA	1	1	0.143	107	1	2018
ROSIKIEWICZ W	1	1	0.143	107	1	2018
RUBIN MA	1	1	0.143	107	1	2018
SHIH AH	1	1	0.143	107	1	2018
TADROS S	1	1	0.143	107	1	2018
TAM W	1	1	0.143	107	1	2018
TEATER M	1	1	0.143	107	1	2018
LIU YH	6	10	0.545	106	10	2014
CHEN XQ	5	8	1.25	106	8	2021
CHEN JY	4	5	0.5	106	5	2017
CHEN SQ	4	5	0.5	106	5	2017
HOU Y	4	6	0.4	106	6	2015
CI WM	3	3	0.3	106	3	2015
WANG YH	3	8	0.333	106	8	2016
CHIBA S	2	2	0.182	106	2	2014
KIM SJ	2	2	0.5	106	2	2021
ROSELL R	2	2	0.286	106	2	2018
GONG ZJ	1	1	0.125	106	1	2017
LIAN Y	1	1	0.125	106	1	2017
CHEN B	6	8	1	105	8	2019
DU J	5	10	0.5	105	12	2015
LI HM	4	5	0.8	105	5	2020
ZHOU LM	4	5	1	105	5	2021
FANG F	2	3	0.2	105	3	2015
HU G	2	2	0.25	105	2	2017
MAO KQ	1	1	0.25	105	1	2021
MENG FL	1	1	0.25	105	1	2021
WANG AM	1	1	0.25	105	1	2021
XIA JJ	1	2	0.25	105	2	2021
ZHANG YG	5	7	0.455	104	7	2014
ZHAO SJ	4	5	1	104	5	2021
WANG ZF	3	6	0.273	104	6	2014
LI WG	2	2	0.4	104	2	2020
CUI JT	1	1	0.25	104	1	2021
CHEN MY	5	7	0.455	103	7	2014
ZHOU X	5	10	0.455	103	14	2014
GAO SG	4	5	0.571	103	5	2018
LIN F	4	4	0.8	103	4	2020
XUE Q	4	5	1	103	5	2021
LU ZQ	3	4	0.3	103	4	2015
QIAN Y	2	2	0.4	103	2	2020
TIAN ZG	2	2	0.5	103	2	2021
WAN T	2	2	0.333	103	2	2019
WANG JQ	2	2	0.5	103	2	2021
WANG ZB	2	3	0.333	103	3	2019
BARIL P	1	1	0.143	103	1	2018
BENVEGNU T	1	1	0.143	103	1	2018
BEVERS S	1	1	0.143	103	1	2018
DE KOKER S	1	1	0.143	103	1	2018
DESWARTE K	1	1	0.143	103	1	2018
GE D	1	1	0.25	103	1	2021
HAMMAD H	1	1	0.143	103	1	2018
JAFFRÈS PA	1	1	0.143	103	1	2018
JOE PT	1	1	0.143	103	1	2018
KOOIJMANS SAA	1	1	0.143	103	1	2018
LIENENKLAUS S	1	1	0.143	103	1	2018
MALARD V	1	1	0.143	103	1	2018
MIDOUX P	1	1	0.143	103	1	2018
PERCHE F	1	1	0.143	103	1	2018
PICHON C	1	1	0.143	103	1	2018
SCHIFFELERS R	1	1	0.143	103	1	2018
XU FK	1	1	0.25	103	1	2021
ZHU QL	1	1	0.25	103	1	2021
ZHANG N	5	10	1	102	11	2020
WEI JH	4	5	1	102	5	2021
XU XJ	4	5	0.444	102	5	2016
BANERJEE S	3	3	0.273	102	3	2014
CHEN JW	3	3	0.375	102	3	2017
CHERAY M	2	2	0.286	102	2	2018
JOSEPH B	2	2	0.286	102	2	2018
LI WJ	2	2	0.286	102	2	2018
WU YF	2	2	0.333	102	2	2019
XIAO T	2	3	0.25	102	3	2017
ZHANG YH	6	10	0.75	101	12	2017
ZHAO ZY	4	7	1	101	7	2021
GOLLETZ C	3	3	0.429	101	3	2018
ZHANG WL	3	4	0.273	101	4	2014
CAI W	2	3	0.25	101	3	2017
CHEN ZL	2	2	0.286	101	2	2018
LEVINE AJ	2	2	0.2	101	2	2015
XIE M	2	2	0.2	101	2	2015
YI CQ	2	3	0.286	101	3	2018
CHALIGNÉ R	1	1	0.091	101	1	2014
HEARD E	1	1	0.091	101	1	2014
JIANG YX	1	2	0.25	101	2	2021
LESLIE KL	1	1	0.1	101	1	2015
MARTIN KA	1	1	0.1	101	1	2015
HUANG LJ	4	4	0.364	100	4	2014
SHI YL	3	4	1	100	4	2022
ITO M	2	3	0.333	100	3	2019
LI JG	2	2	0.286	100	2	2018
LIU CL	2	2	0.667	100	2	2022
ZHANG PP	2	2	0.333	100	2	2019
AGIRRE X	1	1	0.1	100	1	2015
AGUEDA L	1	1	0.1	100	1	2015
BECHER OJ	1	1	0.125	100	1	2017
BEEKMAN R	1	1	0.1	100	1	2015
BERGMANN A	1	1	0.1	100	1	2015
BLANC J	1	1	0.1	100	1	2015
CALASANZ MJ	1	1	0.1	100	1	2015
CAMPO E	1	1	0.1	100	1	2015
CASTELLANO G	1	1	0.1	100	1	2015
CLARKE L	1	1	0.1	100	1	2015
CORDERO FJ	1	1	0.125	100	1	2017
DATTA A	1	1	0.1	100	1	2015
ESTEVE A	1	1	0.1	100	1	2015
FLICEK P	1	1	0.1	100	1	2015
GARCÍA-VERDUGO JM	1	1	0.1	100	1	2015
GONG T	1	2	0.1	100	2	2015
GRENIER C	1	1	0.125	100	1	2017
GURUCEAGA E	1	1	0.1	100	1	2015
GUT IG	1	1	0.1	100	1	2015
GUT M	1	1	0.1	100	1	2015
HAN HY	1	1	0.25	100	1	2021
HASHIZUME R	1	1	0.125	100	1	2017
HOU W	1	1	0.167	100	1	2019
JI X	1	1	0.167	100	1	2019
KULIS M	1	1	0.1	100	1	2015
LV XP	1	1	0.167	100	1	2019
MCLENDON RE	1	1	0.125	100	1	2017
MELNICK A	1	1	0.1	100	1	2015
MURPHY SK	1	1	0.125	100	1	2017
PASCUAL M	1	1	0.1	100	1	2015
PROSPER F	1	1	0.1	100	1	2015
QU D	1	1	0.167	100	1	2019
QUEIRÓS AC	1	1	0.1	100	1	2015
RAINERI E	1	1	0.1	100	1	2015
RICHARDSON D	1	1	0.1	100	1	2015
[truncated: 14,291 more rows]
