# Supplementary material for: Bibliometric analysis and visualization of the research on the relationship between RNA methylation and immune cell infiltration in tumors
Source: Front Immunol. 2024 Dec 12;15:1477828. doi: 10.3389/fimmu.2024.1477828 (PMC11669668; doi:10.3389/fimmu.2024.1477828)
Supplement: Supplementary file 1 [file DataSheet1.zip › Supplementary table 1-20/Supplementary table 4 Co-authorship_VOSviewer.xlsx]

## Sheet: 1合著作者
Supplementary table 4 Co-authorship analysis
author	documents	citations	total link strength
zhang, wei	30	77	11
wang, wei	19	426	7
li, wei	19	200	6
he, chuan	17	364	8
liu, yang	16	281	6
li, na	15	474	0
yang, yang	15	201	7
wang, yan	15	109	3
wang, hui	15	7	1
liu, jun	14	20	5
zhang, yan	13	354	5
li, li	13	75	3
li, hui	12	650	2
zhang, jun	12	420	3
wang, jing	12	181	5
zhang, yu	12	176	2
zhang, cheng	12	57	2
li, jing	11	376	1
zhang, hao	11	215	3
li, yang	11	206	3
rao, anjana	11	161	2
li, yan	11	146	2
liu, yi	11	144	4
jiang, tao	11	134	1
zhang, jian	11	126	5
liu, jinhui	11	58	1
li, xia	11	55	0
wang, li	10	1538	4
wang, xin	10	520	3
zhang, yi	10	387	1
zhang, bo	10	338	4
li, jia	10	282	2
dietrich, dimo	10	144	0
zhang, lei	10	118	6
liu, xin	10	69	1
he, jie	10	59	1
