# Supplementary material for: Bibliometric analysis and visualization of the research on the relationship between RNA methylation and immune cell infiltration in tumors
Source: Front Immunol. 2024 Dec 12;15:1477828. doi: 10.3389/fimmu.2024.1477828 (PMC11669668; doi:10.3389/fimmu.2024.1477828)
Supplement: Supplementary file 1 [file DataSheet1.zip › Supplementary table 1-20/Supplementary table 5 Institutions ranking based on the number of publications_bibliometrix.xlsx]

## Sheet: Sheet1
Supplementary table 5 Institutions ranking based on the number of publications
Affiliation	Articles
SUN YAT SEN UNIVERSITY	345
CENTRAL SOUTH UNIVERSITY	293
HARVARD UNIVERSITY	242
SHANGHAI JIAO TONG UNIVERSITY	230
NANJING MEDICAL UNIVERSITY	224
ZHENGZHOU UNIVERSITY	181
FUDAN UNIVERSITY	178
ZHEJIANG UNIVERSITY	176
CHINESE ACADEMY OF SCIENCES	165
CHINESE ACADEMY OF MEDICAL SCIENCES - PEKING UNION MEDICAL COLLEGE	152
SHANDONG UNIVERSITY	152
UNIVERSITY OF CALIFORNIA SYSTEM	147
UNIVERSITY OF TEXAS SYSTEM	140
HUAZHONG UNIVERSITY OF SCIENCE AND TECHNOLOGY	128
WUHAN UNIVERSITY	126
SICHUAN UNIVERSITY	117
SHANDONG FIRST MEDICAL UNIVERSITY AND SHANDONG ACADEMY OF MEDICAL SCIENCES	116
PEKING UNION MEDICAL COLLEGE	111
INSTITUT NATIONAL DE LA SANTE ET DE LA RECHERCHE MEDICALE (INSERM)	106
UTMD ANDERSON CANCER CENTER	106
SOUTHERN MEDICAL UNIVERSITY - CHINA	104
UNIVERSITE PARIS CITE	101
CHINA MEDICAL UNIVERSITY	97
HARVARD MEDICAL SCHOOL	96
HELMHOLTZ ASSOCIATION	94
NANCHANG UNIVERSITY	94
UNIVERSITY OF CHICAGO	91
SOOCHOW UNIVERSITY - CHINA	87
WENZHOU MEDICAL UNIVERSITY	86
GUANGZHOU MEDICAL UNIVERSITY	84
GERMAN CANCER RESEARCH CENTER (DKFZ)	83
GUANGXI MEDICAL UNIVERSITY	83
TONGJI UNIVERSITY	83
NANTONG UNIVERSITY	80
PEKING UNIVERSITY	80
UNICANCER	80
UNIVERSITY OF TORONTO	79
ANHUI MEDICAL UNIVERSITY	78
CAPITAL MEDICAL UNIVERSITY	77
FUJIAN MEDICAL UNIVERSITY	74
TIANJIN MEDICAL UNIVERSITY	74
JOHNS HOPKINS UNIVERSITY	73
CHINESE UNIVERSITY OF HONG KONG	69
HARBIN MEDICAL UNIVERSITY	69
NAVAL MEDICAL UNIVERSITY	67
CENTRE NATIONAL DE LA RECHERCHE SCIENTIFIQUE (CNRS)	66
PENNSYLVANIA COMMONWEALTH SYSTEM OF HIGHER EDUCATION (PCSHE)	65
NATIONAL INSTITUTES OF HEALTH (NIH) - USA	64
JILIN UNIVERSITY	59
UNIVERSITY OF LONDON	57
ASSISTANCE PUBLIQUE HOPITAUX PARIS (APHP)	56
JIANGSU UNIVERSITY	56
UNIVERSITY OF CHINESE ACADEMY OF SCIENCES, CAS	56
MCGILL UNIVERSITY	55
TAIPEI MEDICAL UNIVERSITY	54
DANA-FARBER CANCER INSTITUTE	53
MASSACHUSETTS GENERAL HOSPITAL	52
UNIVERSITY OF PENNSYLVANIA	52
JINAN UNIVERSITY	50
UNIVERSITY OF CALIFORNIA SAN DIEGO	50
XI'AN JIAOTONG UNIVERSITY	50
KUNMING MEDICAL UNIVERSITY	49
AIR FORCE MILITARY MEDICAL UNIVERSITY	48
CHONGQING MEDICAL UNIVERSITY	47
STATE KEY LAB ONCOLOGY SOUTH CHINA	47
BAYLOR COLLEGE OF MEDICINE	46
STANFORD UNIVERSITY	46
CITY OF HOPE	45
UNIVERSITY OF CALIFORNIA SAN FRANCISCO	45
UNIVERSITY SYSTEM OF OHIO	45
ICAHN SCHOOL OF MEDICINE AT MOUNT SINAI	44
YALE UNIVERSITY	44
RUPRECHT KARLS UNIVERSITY HEIDELBERG	43
RUTGERS UNIVERSITY NEW BRUNSWICK	43
RUTGERS UNIVERSITY SYSTEM	43
SOUTHWEST MEDICAL UNIVERSITY	42
UNIVERSITY OF NORTH CAROLINA	42
HUBEI UNIVERSITY OF MEDICINE	41
MEMORIAL SLOAN KETTERING CANCER CENTER	41
UNIVERSITY OF NORTH CAROLINA CHAPEL HILL	41
AIX-MARSEILLE UNIVERSITE	40
CANCER INSTITUTE AND HOSPITAL - CAMS	40
QINGDAO UNIVERSITY	40
UNIVERSITY OF BONN	40
UNIVERSITY OF MICHIGAN	40
UNIVERSITY OF MICHIGAN SYSTEM	40
UNIVERSITY OF CALIFORNIA LOS ANGELES	39
SHENZHEN UNIVERSITY	38
BRIGHAM AND WOMEN'S HOSPITAL	37
CHINESE PEOPLE'S LIBERATION ARMY GENERAL HOSPITAL	37
MASSACHUSETTS INSTITUTE OF TECHNOLOGY (MIT)	37
NIH NATIONAL CANCER INSTITUTE (NCI)	37
UNIVERSITY COLLEGE LONDON	37
NORTHWESTERN UNIVERSITY	36
UNIVERSITE PSL	36
KAROLINSKA INSTITUTET	35
SHANTOU UNIVERSITY	34
SORBONNE UNIVERSITE	34
CORNELL UNIVERSITY	33
HEBEI MEDICAL UNIVERSITY	33
HOWARD HUGHES MEDICAL INSTITUTE	33
UNIVERSITY OF OSLO	33
UNIVERSITY OF TOKYO	33
STATE UNIVERSITY SYSTEM OF FLORIDA	32
XUZHOU MEDICAL UNIVERSITY	32
INSTITUT CURIE	31
UNIVERSITY OF ELECTRONIC SCIENCE AND TECHNOLOGY OF CHINA	31
UNIVERSITY OF HONG KONG	31
KU LEUVEN	30
MONTEFIORE MEDICAL CENTER	30
UNIVERSITY OF PITTSBURGH	30
UNIVERSITY OF SOUTHERN CALIFORNIA	30
XIAMEN UNIVERSITY	30
YANGZHOU UNIVERSITY	30
ALBERT EINSTEIN COLLEGE OF MEDICINE	29
FEINBERG SCHOOL OF MEDICINE	29
WEILL CORNELL MEDICINE	29
ARMY MEDICAL UNIVERSITY	28
OHIO STATE UNIVERSITY	28
SHANGHAI UNIVERSITY OF TRADITIONAL CHINESE MEDICINE	28
SOUTHEAST UNIVERSITY - CHINA	28
YESHIVA UNIVERSITY	28
DALIAN MEDICAL UNIVERSITY	27
GUANGDONG MEDICAL UNIVERSITY	27
NEW YORK UNIVERSITY	27
PEKING UNION MEDICAL COLLEGE HOSPITAL	27
SHANXI MEDICAL UNIVERSITY	27
UNIVERSITE PARIS SACLAY	27
UNIVERSITY OF SYDNEY	27
INDIANA UNIVERSITY SYSTEM	26
FREE UNIVERSITY OF BERLIN	25
NATIONAL AND KAPODISTRIAN UNIVERSITY OF ATHENS	25
NATIONAL CANCER CENTER - JAPAN	25
NINGBO UNIVERSITY	25
UNIVERSITY OF COPENHAGEN	25
JOHNS HOPKINS MEDICINE	24
NATIONAL UNIVERSITY OF SINGAPORE	24
UNIVERSITY OF MIAMI	24
WASHINGTON UNIVERSITY (WUSTL)	24
ZHEJIANG CANCER HOSPITAL	24
CNRS - NATIONAL INSTITUTE FOR BIOLOGY (INSB)	23
EGYPTIAN KNOWLEDGE BANK (EKB)	23
GUANGZHOU UNIVERSITY OF CHINESE MEDICINE	23
UNIVERSITY OF ARIZONA	23
UNIVERSITY OF SCIENCE AND TECHNOLOGY OF CHINA, CAS	23
HUMBOLDT UNIVERSITY OF BERLIN	22
LANZHOU UNIVERSITY	22
BROAD INSTITUTE	21
DUKE UNIVERSITY	21
NANJING UNIVERSITY OF CHINESE MEDICINE	21
SHANDONG SECOND MEDICAL UNIVERSITY	21
TEMPLE UNIVERSITY	21
UNIVERSITY HEALTH NETWORK TORONTO	21
UNIVERSITY OF CAMBRIDGE	21
UNIVERSITY OF NORTH CAROLINA SCHOOL OF MEDICINE	21
UNIVERSITY OF SOUTH CHINA	21
COLUMBIA UNIVERSITY	20
EMORY UNIVERSITY	20
JIANGNAN UNIVERSITY	20
SOUTH CHINA UNIVERSITY OF TECHNOLOGY	20
UNIVERSITE LIBRE DE BRUXELLES	20
UNIVERSITY OF OXFORD	20
UNIVERSITY OF ZURICH	20
CHARITE UNIVERSITATSMEDIZIN BERLIN	19
MAYO CLINIC	19
SHANDONG UNIVERSITY OF TRADITIONAL CHINESE MEDICINE	19
TEXAS AANDM UNIVERSITY SYSTEM	19
UNIVERSITY OF ULSAN	19
ASSISTANCE PUBLIQUE-HOPITAUX DE MARSEILLE	18
BECKMAN RESEARCH INSTITUTE OF CITY OF HOPE	18
ERASMUS MC	18
ERASMUS UNIVERSITY ROTTERDAM	18
GUSTAVE ROUSSY	18
HAINAN MEDICAL UNIVERSITY	18
INDIANA UNIVERSITY BLOOMINGTON	18
KUMAMOTO UNIVERSITY	18
NANJING UNIVERSITY	18
PRINCESS MARGARET CANCER CENTRE	18
SEOUL NATIONAL UNIVERSITY (SNU)	18
TSINGHUA UNIVERSITY	18
UNIVERSITY OF EDINBURGH	18
UNIVERSITY OF MINNESOTA SYSTEM	18
UNIVERSITY OF MUNICH	18
VRIJE UNIVERSITEIT AMSTERDAM	18
XINJIANG MEDICAL UNIVERSITY	18
CHINA MEDICAL UNIVERSITY TAIWAN	17
CONSEJO SUPERIOR DE INVESTIGACIONES CIENTIFICAS (CSIC)	17
GUIZHOU MEDICAL UNIVERSITY	17
HEINRICH HEINE UNIVERSITY DUSSELDORF	17
HUNAN NORMAL UNIVERSITY	17
UNIVERSITY OF FLORIDA	17
UNIVERSITY OF MELBOURNE	17
WESTERN UNIVERSITY (UNIVERSITY OF WESTERN ONTARIO)	17
CHINA PHARMACEUTICAL UNIVERSITY	16
HANGZHOU MEDICAL COLLEGE	16
HUNAN UNIVERSITY OF CHINESE MEDICINE	16
ISLAMIC AZAD UNIVERSITY	16
PETER MACCALLUM CANCER CENTER	16
SICHUAN PROVINCIAL PEOPLE'S HOSPITAL	16
UNIVERSITY OF BARCELONA	16
UNIVERSITY SYSTEM OF GEORGIA	16
US DEPARTMENT OF VETERANS AFFAIRS	16
VETERANS HEALTH ADMINISTRATION (VHA)	16
CHINESE ACADEMY OF MEDICAL SCIENCES -PEKING UNION MEDICAL COLLEGE	15
HOPITAL UNIVERSITAIRE NECKER-ENFANTS MALADES - APHP	15
IMPERIAL COLLEGE LONDON	15
NANTES UNIVERSITE	15
UNIVERSITY OF AMSTERDAM	15
UNIVERSITY OF COLOGNE	15
UNIVERSITY OF SOUTHAMPTON	15
UNIVERSITY OF TEXAS SOUTHWESTERN MEDICAL CENTER DALLAS	15
UPPSALA UNIVERSITY	15
XINXIANG MEDICAL UNIVERSITY	15
ALL INDIA INSTITUTE OF MEDICAL SCIENCES (AIIMS) NEW DELHI	14
CHANG GUNG MEMORIAL HOSPITAL	14
FOX CHASE CANCER CENTER	14
GEORGETOWN UNIVERSITY	14
GRIFFITH UNIVERSITY	14
HENAN UNIVERSITY	14
JINING MEDICAL UNIVERSITY	14
KING SAUD UNIVERSITY	14
LEIDEN UNIVERSITY	14
LEIDEN UNIVERSITY - EXCL LUMC	14
PENNSYLVANIA STATE UNIVERSITY	14
RUTGERS UNIVERSITY BIOMEDICAL AND HEALTH SCIENCES	14
SOUTHERN MEDICAL UNIVERSITY -CHINA	14
UNIVERSITE DE BRETAGNE OCCIDENTALE	14
UNIVERSITY OF AUCKLAND	14
UNIVERSITY OF DUISBURG ESSEN	14
UNIVERSITY OF FREIBURG	14
UNIVERSITY OF MINNESOTA TWIN CITIES	14
UNIVERSITY OF MISSOURI SYSTEM	14
WANNAN MEDICAL COLLEGE	14
ZHEJIANG CHINESE MEDICAL UNIVERSITY	14
AARHUS UNIVERSITY	13
BEIJING UNIVERSITY OF CHINESE MEDICINE	13
BENGBU MEDICAL COLLEGE	13
CIBER - CENTRO DE INVESTIGACION BIOMEDICA EN RED	13
CUHK SHENZHEN RESEARCH INSTITUTE	13
LEIPZIG UNIVERSITY	13
NANKAI UNIVERSITY	13
PURDUE UNIVERSITY	13
PURDUE UNIVERSITY SYSTEM	13
UNIVERSITY OF ALABAMA BIRMINGHAM	13
UNIVERSITY OF ALABAMA SYSTEM	13
UNIVERSITY OF COLORADO ANSCHUTZ MEDICAL CAMPUS	13
UNIVERSITY OF COLORADO SYSTEM	13
UNIVERSITY OF GOTHENBURG	13
UNIVERSITY OF MISSOURI COLUMBIA	13
ATHENS MEDICAL SCHOOL	12
BOSTON CHILDREN'S HOSPITAL	12
CLEVELAND CLINIC FOUNDATION	12
GUANGDONG ACADEMY OF MEDICAL SCIENCES AND GUANGDONG GENERAL HOSPITAL	12
GUILIN MEDICAL UNIVERSITY	12
INSTITUT PAOLI-CALMETTE (IPC)	12
JUNTENDO UNIVERSITY	12
KING ABDULAZIZ UNIVERSITY	12
LEIDEN UNIVERSITY MEDICAL CENTER (LUMC)	12
MONASH UNIVERSITY	12
SRM INSTITUTE OF SCIENCE AND TECHNOLOGY CHENNAI	12
STATE UNIVERSITY OF NEW YORK (SUNY) SYSTEM	12
TAIPEI MEDICAL UNIVERSITY HOSPITAL	12
UNIVERSITY OF BOLOGNA	12
UNIVERSITY OF QUEENSLAND	12
ZHEJIANG PROVINCIAL PEOPLE'S HOSPITAL	12
BEIJING INSTITUTE OF GENOMICS, CAS	11
BINZHOU MEDICAL UNIVERSITY	11
CHULALONGKORN UNIVERSITY	11
GHENT UNIVERSITY	11
HANGZHOU NORMAL UNIVERSITY	11
HARVARD T.H. CHAN SCHOOL OF PUBLIC HEALTH	11
HOPITAL UNIVERSITAIRE SAINT-LOUIS - APHP	11
INSTITUT DE RECERCA CONTRA LA LEUCEMIA JOSEP CARRERAS (IJC)	11
KYUSHU UNIVERSITY	11
MARTIN LUTHER UNIVERSITY HALLE WITTENBERG	11
NORWEGIAN UNIVERSITY OF SCIENCE AND TECHNOLOGY (NTNU)	11
RADBOUD UNIVERSITY NIJMEGEN	11
ROSWELL PARK COMPREHENSIVE CANCER CENTER	11
SHIHEZI UNIVERSITY	11
SOUTHERN UNIVERSITY OF SCIENCE AND TECHNOLOGY	11
STATE KEY LABORATORY OF RESPIRATORY DISEASE	11
TECHNICAL UNIVERSITY OF MUNICH	11
UNIVERSIDAD NACIONAL AUTONOMA DE MEXICO	11
UNIVERSIDADE DE SAO PAULO	11
UNIVERSITY OF ERLANGEN NUREMBERG	11
UNIVERSITY OF IOWA	11
UNIVERSITY OF REGENSBURG	11
UNIVERSITY OF WASHINGTON	11
UNIVERSITY OF WASHINGTON SEATTLE	11
UNIVERSITY OF WISCONSIN SYSTEM	11
UNIVERSITY ZURICH HOSPITAL	11
ZUNYI MEDICAL UNIVERSITY	11
CANCER RESEARCH UK	10
CASE WESTERN RESERVE UNIVERSITY	10
CHENGDE MEDICAL UNIVERSITY	10
CHENGDU UNIVERSITY OF TRADITIONAL CHINESE MEDICINE	10
CHILDRENS HOSPITAL OF PHILADELPHIA	10
CHINA-JAPAN FRIENDSHIP HOSPITAL	10
GEORGE WASHINGTON UNIVERSITY	10
HENAN UNIVERSITY OF SCIENCE AND TECHNOLOGY	10
HOPITAL UNIVERSITAIRE PITIE-SALPETRIERE - APHP	10
HOUSTON METHODIST HOSPITAL	10
IULIU HATIEGANU UNIVERSITY OF MEDICINE AND PHARMACY	10
JAMES CANCER HOSPITAL AND SOLOVE RESEARCH INSTITUTE	10
KAROLINSKA UNIVERSITY HOSPITAL	10
KYOTO UNIVERSITY	10
LUND UNIVERSITY	10
NICOLAUS COPERNICUS UNIVERSITY	10
NINGXIA MEDICAL UNIVERSITY	10
PENNSYLVANIA MEDICINE	10
ROCHE HOLDING	10
SEMMELWEIS UNIVERSITY	10
SZEGED UNIVERSITY	10
TEXAS AANDM UNIVERSITY COLLEGE STATION	10
THE METHODIST HOSPITAL - HOUSTON	10
UNIVERSITE DE MONTREAL	10
UNIVERSITE PARIS-EST-CRETEIL-VAL-DE-MARNE (UPEC)	10
UNIVERSITY OF BRITISH COLUMBIA	10
UNIVERSITY OF ILLINOIS CHICAGO	10
UNIVERSITY OF ILLINOIS CHICAGO HOSPITAL	10
UNIVERSITY OF ILLINOIS SYSTEM	10
UNIVERSITY OF NAVARRA	10
UNIVERSITY OF NEW SOUTH WALES SYDNEY	10
UNIVERSITY OF OTAGO	10
UNIVERSITY OF PADUA	10
UNIVERSITY OF PERUGIA	10
UNIVERSITY OF TEXAS MEDICAL BRANCH GALVESTON	10
UNIVERSITY OF WESTERN AUSTRALIA	10
UNIVERSITY OF WISCONSIN MADISON	10
VANDERBILT UNIVERSITY	10
YOUJIANG MEDICAL UNIVERSITY FOR NATIONALITIES	10
BEIJING HOSPITAL	9
CEDARS SINAI MEDICAL CENTER	9
CHU BREST	9
FLORIDA INTERNATIONAL UNIVERSITY	9
FRED HUTCHINSON CANCER CENTER	9
FUJIAN PROVINCIAL HOSPITAL	9
GENENTECH	9
JINZHOU MEDICAL UNIVERSITY	9
KAOHSIUNG MEDICAL UNIVERSITY	9
KOREA RESEARCH INSTITUTE OF BIOSCIENCE AND BIOTECHNOLOGY (KRIBB)	9
LA JOLLA INSTITUTE FOR IMMUNOLOGY	9
NATIONAL DEFENSE MEDICAL CENTER	9
NATIONAL INSTITUTE OF TECHNOLOGY (NIT SYSTEM)	9
PASTEUR NETWORK	9
PRINCE OF WALES HOSPITAL	9
PUSAN NATIONAL UNIVERSITY	9
RIGSHOSPITALET	9
RUTGERS CANCER INSTITUTE OF NEW JERSEY	9
UK RESEARCH AND INNOVATION (UKRI)	9
UNIVERSITY OF BERN	9
UNIVERSITY OF KIEL	9
UNIVERSITY OF MILAN	9
UNIVERSITY OF OULU	9
UNIVERSITY OF SALAMANCA	9
UTRECHT UNIVERSITY	9
VA SAN DIEGO HEALTHCARE SYSTEM	9
AMERICAN UNIVERSITY OF BEIRUT	8
ANN AND ROBERT H. LURIE CHILDREN'S HOSPITAL OF CHICAGO	8
CENTRE LEON BERARD	8
CHINA AGRICULTURAL UNIVERSITY	8
CIBERONC	8
CNRS - INSTITUTE OF CHEMISTRY (INC)	8
CONSIGLIO NAZIONALE DELLE RICERCHE (CNR)	8
DEPARTMENT OF BIOTECHNOLOGY (DBT) INDIA	8
EBERHARD KARLS UNIVERSITY OF TUBINGEN	8
FAHRENHEIT UNIVERSITIES	8
FLANDERS INSTITUTE FOR BIOTECHNOLOGY (VIB)	8
FRANCIS CRICK INSTITUTE	8
HAMAD MEDICAL CORPORATION	8
INDIANA UNIVERSITY INDIANAPOLIS	8
INSTITUT CATALA D'ONCOLOGIA	8
KING'S COLLEGE LONDON	8
LOUISIANA STATE UNIVERSITY SYSTEM	8
MEDICAL UNIVERSITY GDANSK	8
NATIONAL CANCER CENTER - KOREA (NCC)	8
NATIONAL INSTITUTE OF TECHNOLOGY ROURKELA	8
NORTH CHINA UNIVERSITY OF SCIENCE AND TECHNOLOGY	8
NORTHWELL HEALTH	8
QINGDAO MUNICIPAL HOSPITAL	8
QUEEN MARY UNIVERSITY LONDON	8
RUSSIAN ACADEMY OF SCIENCES	8
SAPIENZA UNIVERSITY ROME	8
SOUTHWEST UNIVERSITY - CHINA	8
TIANJIN UNION MED CTR	8
UNIVERSIDADE ESTADUAL DE CAMPINAS	8
UNIVERSITE DE MONTPELLIER	8
UNIVERSITY OF BIRMINGHAM	8
UNIVERSITY OF JINAN	8
UNIVERSITY OF MASSACHUSETTS SYSTEM	8
UNIVERSITY OF TSUKUBA	8
ANHUI UNIVERSITY OF CHINESE MEDICINE	7
BETH ISRAEL DEACONESS MEDICAL CENTER	7
BIOTECHNOLOGY AND BIOLOGICAL SCIENCES RESEARCH COUNCIL (BBSRC)	7
CAIRO UNIVERSITY	7
CEA	7
CHANGSHA MEDICAL UNIVERSITY	7
CHENGDU MEDICAL COLLEGE	7
CHINESE ACADEMY OF AGRICULTURAL SCIENCES	7
COMENIUS UNIVERSITY BRATISLAVA	7
H LEE MOFFITT CANCER CENTER AND RESEARCH INSTITUTE	7
HEBEI UNIVERSITY	7
HIROSHIMA UNIVERSITY	7
HOSPITAL DEL MAR RESEARCH INSTITUTE	7
HUBEI UNIVERSITY OF ARTS AND SCIENCE	7
INDIAN COUNCIL OF AGRICULTURAL RESEARCH (ICAR)	7
INNER MONGOLIA MEDICAL UNIVERSITY	7
INSTITUT D'INVESTIGACIO BIOMEDICA DE BELLVITGE (IDIBELL)	7
INSTITUT DE CANCEROLOGIE DE L'OUEST (ICO)	7
JEFFERSON UNIVERSITY	7
JOHN WAYNE CANCER INSTITUTE	7
KEIO UNIVERSITY	7
KOREA INSTITUTE OF RADIOLOGICAL AND MEDICAL SCIENCES	7
KUNMING UNIVERSITY OF SCIENCE AND TECHNOLOGY	7
MAX PLANCK SOCIETY	7
MEDICAL UNIVERSITY OF WARSAW	7
NANJING AGRICULTURAL UNIVERSITY	7
NATIONAL YANG MING CHIAO TUNG UNIVERSITY	7
NIH NATIONAL INSTITUTE OF ENVIRONMENTAL HEALTH SCIENCES (NIEHS)	7
PUTIAN UNIVERSITY	7
QATAR UNIVERSITY	7
ROCKEFELLER UNIVERSITY	7
ROYAL MARSDEN NHS FOUNDATION TRUST	7
SHANGHAI INSTITUTE OF MATERIA MEDICA, CAS	7
SHANGHAI INSTITUTE OF NUTRITION AND HEALTH, CAS	7
TAMPERE UNIVERSITY	7
TULANE UNIVERSITY	7
UNIVERSIDADE DE LISBOA	7
UNIVERSITE CLAUDE BERNARD LYON 1	7
UNIVERSITE D'ANGERS	7
UNIVERSITE DE LILLE	7
UNIVERSITY OF GRANADA	7
UNIVERSITY OF HELSINKI	7
UNIVERSITY OF MASSACHUSETTS WORCESTER	7
UNIVERSITY OF NAPLES FEDERICO II	7
UTRECHT UNIVERSITY MEDICAL CENTER	7
VAN ANDEL INSTITUTE	7
VIRGINIA COMMONWEALTH UNIVERSITY	7
VRIJE UNIVERSITEIT BRUSSEL	7
WEIZMANN INSTITUTE OF SCIENCE	7
ASAN MEDICAL CENTER	6
ASIA UNIVERSITY TAIWAN	6
AUGUSTA UNIVERSITY	6
CATHOLIC UNIVERSITY OF KOREA	6
CHARLES UNIVERSITY PRAGUE	6
CHIBA UNIVERSITY	6
CHILDREN'S HOSPITAL COLORADO	6
CHU LILLE	6
CSIC-USAL - INSTITUTO DE BIOLOGIA MOLECULAR Y CELULAR DEL CANCER DE SALAMANCA (IBMCC)	6
EGE UNIVERSITY	6
FUZHOU UNIVERSITY	6
GRIFFITH UNIVERSITY - GOLD COAST CAMPUS	6
HUNGARIAN ACADEMY OF SCIENCES	6
INSTITUT PASTEUR PARIS	6
INSTITUTO DE SALUD CARLOS III	6
KAOHSIUNG MEDICAL UNIVERSITY HOSPITAL	6
KHON KAEN UNIVERSITY	6
KUNMING INSTITUTE OF ZOOLOGY, CAS	6
LINKOPING UNIVERSITY	6
LOUISIANA STATE UNIVERSITY HEALTH SCIENCES CENTER AT SHREVEPORT	6
MACAU UNIVERSITY OF SCIENCE AND TECHNOLOGY	6
MCMASTER UNIVERSITY	6
NATIONAL TAIWAN UNIVERSITY	6
NEWCASTLE UNIVERSITY - UK	6
OREGON HEALTH AND SCIENCE UNIVERSITY	6
OSAKA MEDICAL AND PHARMACEUTICAL UNIVERSITY	6
OSAKA MEDICAL COLLEGE	6
OSAKA UNIVERSITY	6
PENN STATE HEALTH	6
PFIZER	6
POLISH ACADEMY OF SCIENCES	6
PONTIFICIA UNIVERSIDAD CATOLICA DE CHILE	6
POZNAN UNIVERSITY OF MEDICAL SCIENCES	6
ROBERT H. LURIE COMPREHENSIVE CANCER CENTER	6
SHAANXI UNIVERSITY OF CHINESE MEDICINE	6
TEHRAN UNIVERSITY OF MEDICAL SCIENCES	6
TIANJIN UNIVERSITY	6
UNIVERSIDAD DE CHILE	6
UNIVERSITE DE SFAX	6
UNIVERSITY OF CRETE	6
UNIVERSITY OF GRONINGEN	6
UNIVERSITY OF NEBRASKA MEDICAL CENTER	6
UNIVERSITY OF NEBRASKA SYSTEM	6
UNIVERSITY OF ROME TOR VERGATA	6
UNIVERSITY OF SOUTHERN DENMARK	6
UNIVERSITY OF VIRGINIA	6
WELLCOME TRUST SANGER INSTITUTE	6
XIANGNAN UNIVERSITY	6
YONSEI UNIVERSITY	6
ACADEMIA SINICA - TAIWAN	5
AGA KHAN UNIVERSITY	5
AGENCY FOR SCIENCE TECHNOLOGY AND RESEARCH (A*STAR)	5
AIN SHAMS UNIVERSITY	5
BRISTOL-MYERS SQUIBB	5
CATHOLIC UNIVERSITY OF THE SACRED HEART	5
CENTENARY INSTITUTE	5
CHIFENG UNIVERSITY	5
CITY HOPE BECKMAN RES INST AND MED CTR	5
CNRS -NATIONAL INSTITUTE FOR BIOLOGY (INSB)	5
COMPLUTENSE UNIVERSITY OF MADRID	5
CZECH ACADEMY OF SCIENCES	5
DALIAN UNIVERSITY OF TECHNOLOGY	5
DOKUZ EYLUL UNIVERSITY	5
DR. B.R.A. INSTITUTE ROTARY CANCER HOSPITAL	5
EAST CHINA NORMAL UNIVERSITY	5
EBERHARD KARLS UNIVERSITY HOSPITAL	5
EUROPEAN UNIVERSITY CYPRUS	5
FOSHAN UNIVERSITY	5
HEINRICH HEINE UNIVERSITY DUSSELDORF HOSPITAL	5
HOPITAL UNIVERSITAIRE COCHIN - APHP	5
HOSPITAL CLINIC DE BARCELONA	5
HUAZHONG AGRICULTURAL UNIVERSITY	5
HUNGARIAN RESEARCH NETWORK	5
IDIBAPS	5
INRAE	5
INSTITUTE OF CANCER RESEARCH - UK	5
IRCCS AZIENDA OSPEDALIERO-UNIVERSITARIA DI BOLOGNA	5
IRCCS EUROPEAN INSTITUTE OF ONCOLOGY (IEO)	5
IRCCS POLICLINICO GEMELLI	5
JIANGHAN UNIVERSITY	5
JOHANNES GUTENBERG UNIVERSITY OF MAINZ	5
KANTONSSPITAL ST. GALLEN	5
KOREA UNIVERSITY	5
KYORIN UNIVERSITY	5
LAVAL UNIVERSITY	5
MEDICAL UNIVERSITY OF SOUTH CAROLINA	5
MEDICAL UNIVERSITY OF VIENNA	5
MINISTRY OF AGRICULTURE AND RURAL AFFAIRS	5
NIHON UNIVERSITY	5
OITA UNIVERSITY	5
ONCOLOGY INSTITUTE PROF. DR. ION CHIRICUTA	5
POMPEU FABRA UNIVERSITY	5
PORTUGUESE INSTITUTE OF ONCOLOGY	5
QATAR FOUNDATION (QF)	5
QUEENS UNIVERSITY BELFAST	5
QUEENSLAND UNIVERSITY OF TECHNOLOGY (QUT)	5
SAITAMA MEDICAL UNIVERSITY	5
SHANDONG NORMAL UNIVERSITY	5
SHENZHEN LONGHUA DISTRICT CENTRAL HOSPITAL	5
ST JUDE CHILDREN'S RESEARCH HOSPITAL	5
STATE UNIVERSITY OF NEW YORK (SUNY) STONY BROOK	5
TEXAS TECH UNIVERSITY HEALTH SCIENCE CENTER	5
TEXAS TECH UNIVERSITY SYSTEM	5
THE CHINESE UNIVERSITY OF HONG KONG, SHENZHEN	5
THE WISTAR INSTITUTE	5
TOKUSHIMA UNIVERSITY	5
UCLA JONSSON COMPREHENSIVE CANCER CENTER	5
UIT THE ARCTIC UNIVERSITY OF TROMSO	5
ULM UNIVERSITY	5
UNIVERSIDADE DO PORTO	5
UNIVERSITE DE LORRAINE	5
UNIVERSITE DE RENNES	5
UNIVERSITY HOSPITAL LEUVEN	5
UNIVERSITY MEDICAL CENTER HAMBURG-EPPENDORF	5
UNIVERSITY OF ALBERTA	5
UNIVERSITY OF ARKANSAS MEDICAL SCIENCES	5
UNIVERSITY OF ARKANSAS SYSTEM	5
UNIVERSITY OF BASEL	5
UNIVERSITY OF EASTERN FINLAND	5
UNIVERSITY OF GEORGIA	5
UNIVERSITY OF GOTTINGEN	5
UNIVERSITY OF HAMBURG	5
UNIVERSITY OF LIVERPOOL	5
UNIVERSITY OF MANCHESTER	5
UNIVERSITY OF MUNSTER	5
UNIVERSITY OF NEWCASTLE	5
UNIVERSITY OF OTTAWA	5
UNIVERSITY OF ROCHESTER	5
UNIVERSITY OF TEHRAN	5
UNIVERSITY OF UTAH	5
UNIVERSITY OF VERONA	5
UNIVERSITY OF VIENNA	5
UNIVERSITY OF WARWICK	5
UNIVERSITY OF WURZBURG	5
UTAH SYSTEM OF HIGHER EDUCATION	5
WUHAN UNIVERSITY OF SCIENCE AND TECHNOLOGY	5
XI'AN MEDICAL UNIVERSITY	5
YUNNAN UNIVERSITY	5
ZAHEDAN UNIVERSITY OF MEDICAL SCIENCES	5
A*STAR - INSTITUTE OF MOLECULAR AND CELL BIOLOGY (IMCB)	4
ALL INDIA INSTITUTE OF MEDICAL SCIENCES (AIIMS) JODHPUR	4
BEIJING NORMAL UNIVERSITY	4
CANAKKALE ONSEKIZ MART UNIVERSITY	4
CARDIFF UNIVERSITY	4
CAROL DAVILA UNIVERSITY OF MEDICINE AND PHARMACY	4
CENTRE HOSPITALIER UNIVERSITAIRE D'ANGERS	4
CHILDREN'S HOSPITAL LOS ANGELES	4
CHINA ACADEMY OF CHINESE MEDICAL SCIENCES	4
CHU DE NANCY	4
CHUNGNAM NATIONAL UNIVERSITY	4
CINCINNATI CHILDREN'S HOSPITAL MEDICAL CENTER	4
DALHOUSIE UNIVERSITY	4
DALI UNIVERSITY	4
DANISH CANCER SOCIETY	4
DARTMOUTH COLLEGE	4
EUROPEAN MOLECULAR BIOLOGY LABORATORY (EMBL)	4
FIRST PEOPLES HOSP FOSHAN	4
FRIEDRICH SCHILLER UNIVERSITY OF JENA	4
GANNAN MEDICAL UNIVERSITY	4
GENERAL UNIVERSITY HOSPITAL PRAGUE	4
GOETHE UNIVERSITY FRANKFURT	4
GUANGXI UNIVERSITY	4
GUANGXI UNIVERSITY OF CHINESE MEDICINE	4
GUIZHOU PROV PEOPLES HOSP	4
HAMAMATSU UNIVERSITY SCHOOL OF MEDICINE	4
HARBIN INSTITUTE OF TECHNOLOGY	4
HASHEMITE UNIVERSITY	4
HOPITAL UNIVERSITAIRE AMBROISE-PARE - APHP	4
HOPITAL UNIVERSITAIRE HOTEL-DIEU - APHP	4
HOPITAL UNIVERSITAIRE LARIBOISIERE-FERNAND-WIDAL - APHP	4
HOSPITAL FOR SICK CHILDREN (SICKKIDS)	4
HUZHOU UNIVERSITY	4
ICAR - INDIAN VETERINARY RESEARCH INSTITUTE	4
ICREA	4
INDIAN COUNCIL OF MEDICAL RESEARCH (ICMR)	4
INDIAN INSTITUTE OF TECHNOLOGY SYSTEM (IIT SYSTEM)	4
INSTITUT JULES BORDET	4
INSTITUTE OF ANIMAL SCIENCE, CAAS	4
INSTITUTE OF BIOPHYSICS, CAS	4
IRCCS CA GRANDA OSPEDALE MAGGIORE POLICLINICO	4
JIAMUSI UNIVERSITY	4
JUSTUS LIEBIG UNIVERSITY GIESSEN	4
KOREA ADVANCED INSTITUTE OF SCIENCE AND TECHNOLOGY (KAIST)	4
KURUME UNIVERSITY	4
KYUNG HEE UNIVERSITY	4
LADY DAVIS INSTITUTE	4
LIANGZHU LABORATORY	4
MAR SKLODOWSKA CURIE NATL RES INST ONCOL	4
MARIA SKLODOWSKA-CURIE NATIONAL RESEARCH INSTITUTE OF ONCOLOGY	4
MAZANDARAN UNIVERSITY MEDICAL SCIENCES	4
MOHAMMED V UNIVERSITY IN RABAT	4
MURDOCH CHILDREN'S RESEARCH INSTITUTE	4
NIH NATIONAL HEART LUNG AND BLOOD INSTITUTE (NHLBI)	4
NORTH SICHUAN MEDICAL UNIVERSITY	4
NORTHWEST UNIVERSITY XI'AN	4
NSW HEALTH	4
OCHSNER HEALTH SYSTEM	4
ONTARIO INSTITUTE FOR CANCER RESEARCH	4
PAMUKKALE UNIVERSITY	4
PENNSYLVANIA STATE UNIVERSITY -UNIVERSITY PARK	4
PRINCETON UNIVERSITY	4
PUSAN NATIONAL UNIVERSITY HOSPITAL	4
QINGHAI UNIVERSITY	4
RESEARCH CENTER FOR ECO-ENVIRONMENTAL SCIENCES (RCEES)	4
ROYAL BRISBANE AND WOMEN'S HOSPITAL	4
SAINT LOUIS UNIVERSITY	4
SECHENOV FIRST MOSCOW STATE MEDICAL UNIVERSITY	4
SEMNAN UNIVERSITY OF MEDICAL SCIENCES	4
SEOUL NATIONAL UNIVERSITY HOSPITAL	4
SHENZHEN CHILDREN'S HOSPITAL	4
SHENZHEN INSTITUTE OF ADVANCED TECHNOLOGY, CAS	4
SHIRAZ UNIVERSITY OF MEDICAL SCIENCE	4
SHUANG HO HOSPITAL	4
SICHUAN AGRICULTURAL UNIVERSITY	4
SOUTHERN THEATER COMMAND GENERAL HOSPITAL	4
STANFORD CANCER INSTITUTE	4
SUNGKYUNKWAN UNIVERSITY (SKKU)	4
TAIPEI MUNICIPAL WANFANG HOSPITAL	4
TARBIAT MODARES UNIVERSITY	4
TOHOKU UNIVERSITY	4
TOKYO MEDICAL AND DENTAL UNIVERSITY (TMDU)	4
TOKYO UNIVERSITY OF AGRICULTURE AND TECHNOLOGY	4
TSINGHUA SHENZHEN INTERNATIONAL GRADUATE SCHOOL	4
UCSF HELEN DILLER FAMILY COMPREHENSIVE CANCER CENTER	4
UCSF MEDICAL CENTER	4
UNIVERSIDAD DE LA FRONTERA	4
UNIVERSITA DEGLI STUDI DI BARI ALDO MORO	4
UNIVERSITE COTE D'AZUR	4
UNIVERSITE DE BORDEAUX	4
UNIVERSITE DE STRASBOURG	4
UNIVERSITE DE TOULOUSE	4
UNIVERSITE TOULOUSE III - PAUL SABATIER	4
UNIVERSITES DE STRASBOURG ETABLISSEMENTS ASSOCIES	4
UNIVERSITY HOSPITAL OF BERN	4
UNIVERSITY OF BRISTOL	4
UNIVERSITY OF CALIFORNIA BERKELEY	4
UNIVERSITY OF DELHI	4
UNIVERSITY OF FLORENCE	4
UNIVERSITY OF GENOA	4
UNIVERSITY OF LIEGE	4
UNIVERSITY OF LODZ	4
UNIVERSITY OF NAMUR	4
UNIVERSITY OF OKLAHOMA HEALTH SCIENCES CENTER	4
UNIVERSITY OF OKLAHOMA SYSTEM	4
UNIVERSITY OF OVIEDO	4
UNIVERSITY OF RAJSHAHI	4
UNIVERSITY OF SHARJAH	4
UNIVERSITY OF TECHNOLOGY SYDNEY	4
UNIVERSITY OF TEXAS HEALTH SCIENCE CENTER AT SAN ANTONIO	4
UNIVERSITY OF TRIESTE	4
UNIVERSITY SYSTEM OF MARYLAND	4
UPPSALA UNIVERSITY HOSPITAL	4
WALTER AND ELIZA HALL INSTITUTE	4
WUHAN UNIVERSITY OF TECHNOLOGY	4
ZIBO CENT HOSP	4
A.C.CAMARGO CANCER CENTER	3
ACADEMY OF ATHENS	3
ACADEMY OF MILITARY MEDICAL SCIENCES - CHINA	3
ADVANCE CENTRE FOR TREATMENT, RESEARCH AND EDUCATION IN CANCER (ACTREC)	3
ANHUI UNIVERSITY OF SCIENCE AND TECHNOLOGY	3
ARID AGRICULTURE UNIVERSITY	3
ARISTOTLE UNIVERSITY OF THESSALONIKI	3
ARMED FORCES COLLEGE OF MEDICINE (AFCM)	3
BABRAHAM INSTITUTE	3
BAOJI MATERNAL AND CHILD HLTH HOSP	3
BARCELONA INSTITUTE OF SCIENCE AND TECHNOLOGY	3
BARCELONA SUPERCOMPUTER CENTER (BSC-CNS)	3
BEIJING NEUROSURGICAL INSTITUTE	3
BIOLAND LAB	3
BOEHRINGER INGELHEIM	3
BOSTON UNIVERSITY	3
CELGENE CORPORATION	3
CENT SOUTH UNIV	3
CENTER FOR EXCELLENCE IN MOLECULAR CELL SCIENCE, CAS	3
CENTRAL CHINA NORMAL UNIVERSITY	3
CENTRAL UNIVERSITY OF PUNJAB	3
CHANG GUNG UNIVERSITY	3
CHENGDU MIL GEN HOSP	3
CHIBA CANCER CENTER	3
CHILDREN'S NATIONAL HEALTH SYSTEM	3
CHINA MEDICAL UNIVERSITY HOSPITAL - TAIWAN	3
CHINA THREE GORGES UNIVERSITY	3
CHONGQING UNIVERSITY	3
CHU BORDEAUX	3
CHU DE TOULOUSE	3
CHU LYON	3
CIBEREHD	3
CITY UNIVERSITY OF HONG KONG	3
COLLABORATIVE INNOVATION CENTER FOR DIAGNOSIS AND TREATMENT OF INFECTIOUS DISEASES	3
CRUK CAMBRIDGE INSTITUTE	3
DANKOOK UNIVERSITY	3
DAVID GEFFEN SCHOOL OF MEDICINE AT UCLA	3
FREDERICK NATIONAL LABORATORY FOR CANCER RESEARCH	3
FUJIAN MED UNIV UNION HOSP	3
FUJIAN NORMAL UNIVERSITY	3
GANSU UNIVERSITY OF CHINESE MEDICINE	3
GAOZHOU PEOPLES HOSP	3
GEORGIA INSTITUTE OF TECHNOLOGY	3
GERMAN HEART CENTRE MUNICH	3
GERMAN UNIVERSITY IN CAIRO	3
GHENT UNIVERSITY HOSPITAL	3
GHU PARIS PSYCHIATRIE NEUROSCIENCES	3
GOVERNMENT COLLEGE UNIVERSITY FAISALABAD	3
HALLYM UNIVERSITY	3
HANNOVER MEDICAL SCHOOL	3
HEBEI UNIVERSITY OF CHINESE MEDICINE	3
HEBREW UNIVERSITY OF JERUSALEM	3
HELMHOLTZ-CENTER MUNICH - GERMAN RESEARCH CENTER FOR ENVIRONMENTAL HEALTH	3
HOKKAIDO UNIVERSITY	3
HOPITAL HABIB BOURGUIBA	3
HOPITAL UNIVERSITAIRE CHARLES-FOIX - APHP	3
HOPITAL UNIVERSITAIRE EUROPEEN GEORGES-POMPIDOU - APHP	3
HOPITAL UNIVERSITAIRE HENRI-MONDOR - APHP	3
HOPITAL UNIVERSITAIRE NECKER-ENFANTS MALADES -APHP	3
HOSPITAL UNIVERSITARIO LA PAZ	3
HUDSON INSTITUTE OF MEDICAL RESEARCH	3
HUN-REN BIOLOGICAL RESEARCH CENTER	3
HUNAN UNIVERSITY	3
HUNAN UNIVERSITY OF ARTS AND SCIENCE	3
INSTITUTE OF CHEMICAL BIOLOGY AND FUNDAMENTAL MEDICINE, SIBERIAN BRANCH OF THE RAS	3
INSTITUTE OF HEMATOLOGY AND BLOOD DISEASES HOSPITAL - CAMS	3
INSTITUTE OF MOLECULAR GENETICS OF THE CZECH ACADEMY OF SCIENCES	3
INTERNATIONAL AGENCY FOR RESEARCH ON CANCER (IARC)	3
INTERNATIONAL MEDICAL UNIVERSITY MALAYSIA	3
IRCCS FONDAZIONE SAN MATTEO	3
IRCCS ISTITUTO TUMORI BARI GIOVANNI PAOLO II	3
ISTANBUL UNIVERSITY	3
ISTITUTO SUPERIORE DI SANITA (ISS)	3
JACKSON LABORATORY	3
JEONBUK NATIONAL UNIVERSITY	3
JESSE BROWN VA MEDICAL CENTER	3
KAGOSHIMA UNIVERSITY	3
KARPAGAM ACADEMY OF HIGHER EDUCATION (KAHE)	3
KONKUK UNIVERSITY	3
KONKUK UNIVERSITY MEDICAL CENTER	3
KOREA INSTITUTE OF SCIENCE AND TECHNOLOGY (KIST)	3
KOREA UNIVERSITY MEDICINE (KU MEDICINE)	3
LAIKO GENERAL HOSPITAL	3
LIAQUAT UNIVERSITY OF MEDICAL AND HEALTH SCIENCES	3
LUNENFELD TANENBAUM RESEARCH INSTITUTE	3
MAGNA GRAECIA UNIVERSITY OF CATANZARO	3
MASARYK UNIVERSITY BRNO	3
MASHHAD UNIVERSITY MEDICAL SCIENCE	3
MAX DELBRUCK CENTER FOR MOLECULAR MEDICINE	3
MEDICAL COLLEGE OF WISCONSIN	3
MICHIGAN STATE UNIVERSITY	3
NAGOYA UNIVERSITY	3
NATIONAL CANCER CENTER -JAPAN	3
NATIONAL CANCER CENTRE SINGAPORE (NCCS)	3
NATIONAL CENTER FOR NANOSCIENCE AND TECHNOLOGY, CAS	3
NATIONAL JEWISH HEALTH	3
NATIONAL TAIWAN UNIVERSITY HOSPITAL	3
NIH NATIONAL HUMAN GENOME RESEARCH INSTITUTE (NHGRI)	3
NOVARTIS	3
NYU LANGONE MEDICAL CENTER	3
ODENSE UNIVERSITY HOSPITAL	3
PALACKY UNIVERSITY OLOMOUC	3
PEOPLES HOSP XINJIANG UYGUR AUTONOMOUS REG	3
PETER DOHERTY INSTITUTE	3
PRINCE FELIPE RESEARCH CENTER	3
QUEENS UNIVERSITY - CANADA	3
RIKEN	3
ROWAN UNIVERSITY	3
ROYAL CHILDREN'S HOSPITAL MELBOURNE	3
ROYAL NORTH SHORE HOSPITAL	3
ROYAL PRINCE ALFRED HOSPITAL	3
RUTGERS UNIVERSITY NEWARK	3
SAINT MICHAELS HOSPITAL TORONTO	3
SAPPORO MEDICAL UNIVERSITY	3
SCHLESWIG HOLSTEIN UNIVERSITY HOSPITAL	3
SHANGHAI MARITIME UNIVERSITY	3
SHANGHAI UNIVERSITY OF MEDICINE AND HEALTH SCIENCES	3
SHENYANG PHARMACEUTICAL UNIVERSITY	3
SHIRAZ UNIVERSITY	3
SIDRA MEDICAL AND RESEARCH CENTER	3
SINAI HEALTH SYSTEM TORONTO	3
SITEMAN CANCER CENTER	3
SOOCHOW UNIVERSITY -CHINA	3
SOOKMYUNG WOMEN'S UNIVERSITY	3
SOONCHUNHYANG UNIVERSITY	3
STATE UNIVERSITY OF NEW YORK (SUNY) ALBANY	3
STRUCTURAL GENOMICS CONSORTIUM	3
TAMPERE UNIVERSITY HOSPITAL	3
TATA MEMORIAL CENTRE (TMC)	3
TECHNISCHE UNIVERSITAT DRESDEN	3
UMEA UNIV	3
UMEA UNIVERSITY	3
UNITED STATES DEPARTMENT OF ENERGY (DOE)	3
UNIVERSIDAD DE LA REPUBLICA, URUGUAY	3
UNIVERSIDADE DE BRASILIA	3
UNIVERSIDADE FEDERAL DE SAO PAULO (UNIFESP)	3
UNIVERSIDADE FEDERAL DO CEARA	3
UNIVERSIDADE FEDERAL DO ESPIRITO SANTO	3
UNIVERSIDADE FEDERAL DO RIO GRANDE DO NORTE	3
UNIVERSITA DELLA CAMPANIA VANVITELLI	3
UNIVERSITAT DE LES ILLES BALEARS	3
UNIVERSITAT POLITECNICA DE CATALUNYA	3
UNIVERSITAT ROVIRA I VIRGILI	3
UNIVERSITATSKLINIKUM DES SAARLANDES	3
UNIVERSITE CATHOLIQUE LOUVAIN	3
UNIVERSITI SAINS MALAYSIA	3
UNIVERSITY COLLEGE LONDON HOSPITALS NHS FOUNDATION TRUST	3
UNIVERSITY OF ABERDEEN	3
UNIVERSITY OF ANTWERP	3
UNIVERSITY OF BRESCIA	3
UNIVERSITY OF CALIFORNIA DAVIS	3
UNIVERSITY OF CALIFORNIA LOS ANGELES MEDICAL CENTER	3
UNIVERSITY OF CALIFORNIA RIVERSIDE	3
UNIVERSITY OF CANBERRA	3
UNIVERSITY OF CINCINNATI	3
UNIVERSITY OF DEBRECEN	3
UNIVERSITY OF JORDAN	3
UNIVERSITY OF LOUISVILLE	3
UNIVERSITY OF LUXEMBOURG	3
UNIVERSITY OF MANITOBA	3
UNIVERSITY OF MARYLAND BALTIMORE	3
UNIVERSITY OF MESSINA	3
UNIVERSITY OF MONTANA	3
UNIVERSITY OF MONTANA SYSTEM	3
UNIVERSITY OF PAVIA	3
UNIVERSITY OF PISA	3
UNIVERSITY OF PRETORIA	3
UNIVERSITY OF SCIENCE AND TECHNOLOGY (UST)	3
UNIVERSITY OF TEXAS AUSTIN	3
UNIVERSITY OF TEXAS HEALTH SCIENCE CENTER HOUSTON	3
UNIVERSITY OF TOYAMA	3
UNIVERSITY OF TURIN	3
UNIVERSITY OSNABRUCK	3
VILNIUS UNIVERSITY	3
VIRGINIA POLYTECHNIC INSTITUTE AND STATE UNIVERSITY	3
VITA-SALUTE SAN RAFFAELE UNIVERSITY	3
WAKE FOREST UNIVERSITY	3
WALTER REED NATIONAL MILITARY MEDICAL CENTER	3
WEILL CORNELL MEDICAL COLLEGE QATAR	3
WHITEHEAD INSTITUTE	3
WORLD HEALTH ORGANIZATION	3
XIAMEN MEDICAL COLLEGE	3
YAMAGUCHI UNIVERSITY	3
YANTAI YUHUANGDING HOSP	3
ZHEJIANG SHUREN UNIVERSITY	3
ZHEJIANG UNIVERSITY OF TECHNOLOGY	3
AALBORG UNIVERSITY	2
ACADEMIA SINICA -TAIWAN	2
ADAM MICKIEWICZ UNIVERSITY	2
AGRESEARCH - NEW ZEALAND	2
AHVAZ JUNDISHAPUR UNIVERSITY OF MEDICAL SCIENCES (AJUMS)	2
AICHI CANCER CENTER	2
AL ANDALUS UNIV MED SCI	2
ALEXANDRIA UNIVERSITY	2
ALL INDIA INSTITUTE OF MEDICAL SCIENCES (AIIMS) BHOPAL	2
ALZAHRA UNIVERSITY	2
ANTICANCER, INC.	2
AOU POLICLINICO GAETANO MARTINO	2
AUCKLAND CITY HOSPITAL	2
AUTONOMOUS UNIVERSITY OF MADRID	2
AZIENDA OSPEDALIERA - UNIVERSITA DI PADOVA	2
AZIENDA OSPEDALIERA DI PERUGIA	2
AZIENDA OSPEDALIERA UNIVERSITARIA (AOU) MEYER	2
AZIENDA OSPEDALIERA UNIVERSITARIA INTEGRATA VERONA	2
BAHCESEHIR UNIVERSITY	2
BASURTO HOSPITAL	2
BAYLOR UNIVERSITY	2
BAYLOR UNIVERSITY MEDICAL CENTER	2
BEIHANG UNIVERSITY	2
BEIJING INSTITUTE OF MICROBIOLOGY AND EPIDEMIOLOGY	2
BEIJING TECHNOLOGY AND BUSINESS UNIVERSITY	2
BERLIN INSTITUTE OF HEALTH	2
BHARATHIDASAN UNIVERSITY	2
BHARATI VIDYAPEETH DEEMED UNIVERSITY	2
BIONTECH SE	2
BROWN UNIVERSITY	2
BURAPHA UNIVERSITY	2
CANGZHOU CENT HOSP	2
CARL GUSTAV CARUS UNIVERSITY HOSPITAL	2
CEINGE BIOTECNOLOGIE AVANZATE	2
CELAL BAYAR UNIVERSITY	2
CENTERS FOR DISEASE CONTROL AND PREVENTION - USA	2
CENTRE DE BIOTECHNOLOGIE DE SFAX	2
CENTRE DE REGULACIO GENOMICA (CRG)	2
CENTRE HOSPITALIER DE VERSAILLES	2
CHENGDU UNIVERSITY	2
CHIANG MAI UNIVERSITY	2
CHILDREN'S CANCER INSTITUTE	2
CHILDREN'S HEALTHCARE OF ATLANTA (CHOA)	2
CHILDREN'S MEDICAL RESEARCH INSTITUTE - AUSTRALIA	2
CHILDREN'S MEMORIAL HEALTH INSTITUTE	2
CHO RAY HOSPITAL	2
CHU CLERMONT FERRAND	2
CHU DE CAEN NORMANDIE	2
CHU DE MONTPELLIER	2
CHU DE NANTES	2
CHU DIJON BOURGOGNE	2
CHU RENNES	2
CHUNG ANG UNIVERSITY	2
CLEMSON UNIVERSITY	2
CNRS - INSTITUTE FOR ENGINEERING AND SYSTEMS SCIENCES (INSIS)	2
CNRS - INSTITUTE OF PHYSICS (INP)	2
COMMUNAUTE UNIVERSITE GRENOBLE ALPES	2
CORIELL INSTITUTE FOR MEDICAL RESEARCH	2
COUNCIL OF SCIENTIFIC AND INDUSTRIAL RESEARCH (CSIR) - INDIA	2
CSIC - CENTRO DE BIOLOGIA MOLECULAR SEVERO OCHOA (CBM)	2
CSIC-USAL -INSTITUTO DE BIOLOGIA MOLECULAR Y CELULAR DEL CANCER DE SALAMANCA (IBMCC)	2
DAIICHI SANKYO COMPANY LIMITED	2
DALIAN UNIVERSITY	2
DEMOCRITUS UNIVERSITY OF THRACE	2
DR. HARI SINGH GOUR UNIVERSITY	2
EAST TENNESSEE STATE UNIVERSITY	2
EASTERN VIRGINIA MEDICAL SCHOOL	2
EMMA CHILDREN'S HOSPITAL	2
ENGELHARDT INSTITUTE OF MOLECULAR BIOLOGY, RAS	2
FERDOWSI UNIVERSITY MASHHAD	2
FLINDERS MEDICAL CENTRE	2
FOUNDATION JEAN DAUSSET-CEPH	2
FRAUNHOFER GESELLSCHAFT	2
FUKUSHIMA MEDICAL UNIVERSITY	2
G D'ANNUNZIO UNIVERSITY OF CHIETI-PESCARA	2
GEORGE PAPANIKOLAOU GENERAL HOSPITAL OF THESSALONIKI	2
GEORGIA STATE UNIVERSITY	2
GERMAN CENTER FOR INFECTION RESEARCH	2
GOETHE UNIVERSITY FRANKFURT HOSPITAL	2
GREAT ORMOND STREET HOSPITAL FOR CHILDREN NHS FOUNDATION TRUST	2
GUANGDONG PHARMACEUTICAL UNIVERSITY	2
GUIZHOU UNIVERSITY	2
GUNMA UNIVERSITY	2
HAMAD BIN KHALIFA UNIVERSITY-QATAR	2
HAMADAN UNIVERSITY OF MEDICAL SCIENCES	2
HANCHUAN PEOPLES HOSP HUBEI PROV	2
HANYANG UNIVERSITY	2
HELMHOLTZ-CENTER MUNICH -GERMAN RESEARCH CENTER FOR ENVIRONMENTAL HEALTH	2
HELSINKI UNIVERSITY CENTRAL HOSPITAL	2
HENAN MEDICAL COLLEGE	2
HENAN UNIVERSITY OF TRADITIONAL CHINESE MEDICINE	2
HENRY FORD HEALTH SYSTEM	2
HENRY FORD HOSPITAL	2
HERBERT WERTHEIM UF SCRIPPS INSTITUTE FOR BIOMEDICAL INNOVATION AND TECHNOLOGY	2
HIROSAKI UNIVERSITY	2
HONG KONG POLYTECHNIC UNIVERSITY	2
HONG KONG UNIVERSITY OF SCIENCE AND TECHNOLOGY	2
HOPITAL UNIVERSITAIRE ARMAND-TROUSSEAU - APHP	2
HOPITAL UNIVERSITAIRE PAUL-BROUSSE - APHP	2
HOSPITAL SANTA MARIA	2
HOSPITAL SPEDALI CIVILI BRESCIA	2
HOSPITAL UNIVERSITARI I POLITECNIC LA FE	2
HOSPITAL UNIVERSITARIO VIRGEN DE LAS NIEVES	2
HOWARD UNIVERSITY	2
HUNAN AGRICULTURAL UNIVERSITY	2
HUNTSMAN CANCER INSTITUTE	2
HYOGO MEDICAL UNIVERSITY	2
ICMR - NATIONAL INSTITUTE FOR RESEARCH IN ENVIRONMENTAL HEALTH (NIREH)	2
IMDEA FOOD INSTITUTE	2
INDIAN INSTITUTE OF SCIENCE EDUCATION AND RESEARCH (IISER) PUNE	2
INDIAN INSTITUTE OF TECHNOLOGY (IIT) - KANPUR	2
INHA UNIVERSITY	2
INNER MONGOLIA UNIVERSITY	2
INSTITUT D'INVESTIGACIO SANITARIA PERE VIRGILI (IISPV)	2
INSTITUT INVESTIGACIO SANITARIA ILLES BALEARS (IDISBA)	2
INSTITUT UNIVERSITAIRE DE FRANCE	2
INSTITUTE FOR ADVANCED STUDY - USA	2
INSTITUTE OF BASIC MEDICAL SCIENCES - CAMS	2
INSTITUTE OF BIOORGANIC CHEMISTRY OF THE RUSSIAN ACADEMY OF SCIENCES	2
INSTITUTE OF GENETICS AND ANIMAL BIOTECHNOLOGY, POLISH ACADEMY OF SCIENCES	2
INSTITUTE OF HUMAN GENETICS OF THE POLISH ACADEMY OF SCIENCES	2
INSTITUTE OF HYDROBIOLOGY, CAS	2
INSTITUTE OF NUCLEAR CHEMISTRY TECHNOLOGY	2
INSTITUTE OF RURAL HEALTH IN LUBLIN, POLAND	2
INSTITUTO DE INVESTIGACION BIOMEDICA DE MALAGA Y PLATAFORMA EN NANOMEDICINA (IBIMA)	2
INSTITUTO DE INVESTIGACION SANITARIA DEL PRINCIPADO DE ASTURIAS (ISPA)	2
INSTITUTO DE INVESTIGACION SANITARIA LA FE (IIS LA FE)	2
INSTITUTO MEXICANO DEL SEGURO SOCIAL	2
INSTITUTO NACIONAL DE MEDICINA GENOMICA	2
INSTITUTUL CLINIC FUNDENI	2
INTERNATIONAL UNIVERSITY OF SARAJEVO	2
IRCCS CROB	2
IRCCS HUMANITAS RESEARCH HOSPITAL	2
IRCCS INRCA	2
IRCCS ISTITUTO ONCOLOGICO VENETO (IOV)	2
IRCCS OSPEDALE SAN RAFFAELE	2
ISTITUTO DI RICERCHE FARMACOLOGICHE MARIO NEGRI IRCCS	2
ISTITUTO ITALIANO DI TECNOLOGIA - IIT	2
JAGIELLONIAN UNIVERSITY	2
JAMES COOK UNIVERSITY	2
JIANGJIN CENT HOSP CHONGQING	2
JIAXING UNIVERSITY	2
JINAN MICROECOLOGICAL BIOMEDICINE SHANDONG LABORATORY	2
JOHANNES KEPLER UNIVERSITY LINZ	2
JOHN HUNTER HOSPITAL	2
JOHNS HOPKINS BLOOMBERG SCHOOL OF PUBLIC HEALTH	2
KEELE UNIVERSITY	2
KING SALMAN INTERNATIONAL UNIVERSITY	2
KOCHI UNIVERSITY	2
KUOPIO UNIVERSITY HOSPITAL	2
LANCASTER UNIVERSITY	2
LI KA SHING KNOWLEDGE INSTITUTE	2
LIAONING UNIVERSITY	2
LINYI PEOPLES HOSP SHANDONG PROV	2
LOMONOSOV MOSCOW STATE UNIVERSITY	2
LOVELY PROFESSIONAL UNIVERSITY	2
LOYOLA UNIVERSITY CHICAGO	2
LUCILE PACKARD CHILDREN'S HOSPITAL (LPCH)	2
LUDWIG BOLTZMANN INSTITUTE	2
LUDWIG INSTITUTE FOR CANCER RESEARCH	2
LUDWIK RYDYGIER COLLEGIUM MEDICUM	2
LUND UNIV	2
MEDICAL RESEARCH COUNCIL UK (MRC)	2
MEDICAL UNIVERSITY OF GRAZ	2
MEDICAL UNIVERSITY OF LUBLIN	2
MEDICAL UNIVERSITY SILESIA	2
MELANOMA INSTITUTE AUSTRALIA	2
MIDWESTERN UNIVERSITY	2
MINES PARISTECH	2
MINISTRY OF HEALTH OF THE RUSSIAN FEDERATION	2
MOHAMMED VI POLYTECHNIC UNIVERSITY	2
MOI UNIVERSITY	2
MONASH UNIVERSITY MALAYSIA	2
MUDANJIANG MEDICAL UNIVERSITY	2
N.N. BLOKHIN RUSSIAN CANCER RESEARCH CENTER	2
NANYANG INSTITUTE OF TECHNOLOGY	2
NANYANG TECHNOLOGICAL UNIVERSITY	2
NATIONAL BRAIN RESEARCH CENTRE (NBRC)	2
NATIONAL HEALTH RESEARCH INSTITUTES - TAIWAN	2
NATIONAL INSTITUTE OF BIOMEDICAL GENOMICS (NIBMG)	2
NATIONAL INSTITUTE OF MENTAL HEALTH AND NEUROSCIENCES - INDIA	2
NATIONAL INSTITUTES OF HEALTH (NIH) -USA	2
NATIONAL TSING HUA UNIVERSITY	2
NATIONAL UNIVERSITY OF LA PLATA	2
NATIONWIDE CHILDRENS HOSPITAL	2
NEVADA SYSTEM OF HIGHER EDUCATION (NSHE)	2
NEWYORK-PRESBYTERIAN HOSPITAL	2
NIH NATIONAL INSTITUTE OF ALLERGY AND INFECTIOUS DISEASES (NIAID)	2
NIH NATIONAL INSTITUTE OF DIABETES AND DIGESTIVE AND KIDNEY DISEASES (NIDDK)	2
NIH NATIONAL INSTITUTE OF NEUROLOGICAL DISORDERS AND STROKE (NINDS)	2
NIH NATIONAL INSTITUTE ON AGING (NIA)	2
NIH NATIONAL LIBRARY OF MEDICINE (NLM)	2
NIPPON MEDICAL SCHOOL	2
NORTH CAROLINA STATE UNIVERSITY	2
NORTHWESTERN POLYTECHNICAL UNIVERSITY	2
OREGON STATE UNIVERSITY	2
OTTAWA HOSPITAL RESEARCH INSTITUTE	2
PAMELA YOUDE NETHERSOLE EASTERN HOSPITAL	2
PEOPLES HOSP RIZHAO	2
PERTH CHILDRENS HOSPITAL	2
PHILIPPS UNIVERSITY MARBURG	2
POST GRADUATE INSTITUTE OF MEDICAL EDUCATION AND RESEARCH (PGIMER), CHANDIGARH	2
PUSHCHINO SCIENTIFIC CENTER FOR BIOLOGICAL RESEARCH (PSCBI) OF THE RUSSIAN ACADEMY OF SCIENCES	2
QASSIM UNIVERSITY	2
QATAR BIOMEDICAL RESEARCH INSTITUTE (QBRI)	2
QIAGEN GMBH	2
QIMR BERGHOFER MEDICAL RESEARCH INSTITUTE	2
QINGDAO AGRICULTURAL UNIVERSITY	2
RICE UNIVERSITY	2
ROBERT KOCH INSTITUTE	2
ROLLINS SCHOOL PUBLIC HEALTH	2
ROYAL INSTITUTE OF TECHNOLOGY	2
ROYAL MELBOURNE INSTITUTE OF TECHNOLOGY (RMIT)	2
RUSSIAN ACADEMY OF MEDICAL SCIENCES	2
SABANCI UNIVERSITY	2
SAHLGRENSKA UNIVERSITY HOSPITAL	2
SAINT JOHN'S UNIVERSITY	2
SCRIPPS RESEARCH INSTITUTE	2
SEJONG UNIVERSITY	2
SETH GORDHANDAS SUNDERDAS MEDICAL COLLEGE AND KING EDWARD MEMORIAL HOSPITAL	2
SHAHID BEHESHTI UNIVERSITY MEDICAL SCIENCES	2
SHANGHAI ACADEMY OF SCIENCE AND TECHNOLOGY	2
SHANGHAI INSTITUTE OF IMMUNITY AND INFECTION, CAS	2
SHANGHAI UNIVERSITY	2
SHENZHEN BAY LABORATORY	2
SHENZHEN POLYTECHNIC UNIVERSITY	2
SHENZHEN TRADITIONAL CHINESE MEDICINE HOSPITAL	2
SHINSHU UNIVERSITY	2
SHIZUOKA UNIVERSITY	2
SICHUAN UNIVERSITY OF SCIENCE AND ENGINEERING	2
SIDI MOHAMED BEN ABDELLAH UNIVERSITY OF FEZ	2
SOUTH CHINA AGRICULTURAL UNIVERSITY	2
SOUTHWEST JIAOTONG UNIVERSITY	2
STATE UNIVERSITY OF NEW YORK (SUNY) BUFFALO	2
SUZHOU VOCATIONAL HEALTH COLLEGE	2
TABRIZ UNIVERSITY OF MEDICAL SCIENCE	2
TAICHUNG VETERANS GENERAL HOSPITAL	2
TAIPEI VETERANS GENERAL HOSPITAL	2
TAIZHOU UNIVERSITY	2
TANGSHAN TRADIT CHINESE MED HOSP	2
TECHNION ISRAEL INSTITUTE OF TECHNOLOGY	2
TOKYO MEDICAL UNIVERSITY	2
TOKYO UNIVERSITY OF SCIENCE	2
TORONTO GENERAL HOSPITAL	2
TRIBHUVAN UNIVERSITY	2
TUEN MUN HOSPITAL	2
TUFTS UNIVERSITY	2
ULSAN NATIONAL INSTITUTE OF SCIENCE AND TECHNOLOGY (UNIST)	2
ULSAN UNIVERSITY HOSPITAL	2
UNIFORMED SERVICES UNIVERSITY OF THE HEALTH SCIENCES - USA	2
UNIVERSIDAD AUTONOMA METROPOLITANA - MEXICO	2
UNIVERSIDAD DE ANTIOQUIA	2
UNIVERSIDAD DE GUADALAJARA	2
UNIVERSIDADE DO ALGARVE	2
UNIVERSIDADE DO ESTADO DO RIO DE JANEIRO	2
UNIVERSITE DE BOURGOGNE	2
UNIVERSITE DE CAEN NORMANDIE	2
UNIVERSITE DE ORLEANS	2
UNIVERSITE GRENOBLE ALPES (UGA)	2
UNIVERSITY CAMPUS BIO-MEDICO - ROME ITALY	2
UNIVERSITY COLLEGE DUBLIN	2
UNIVERSITY HOSPITAL HRADEC KRALOVE	2
UNIVERSITY OF AGRICULTURE FAISALABAD	2
UNIVERSITY OF AL-QADISIYAH	2
UNIVERSITY OF CALIFORNIA IRVINE	2
UNIVERSITY OF CONNECTICUT	2
UNIVERSITY OF DELAWARE	2
UNIVERSITY OF DUNDEE	2
UNIVERSITY OF EASTERN PIEDMONT AMEDEO AVOGADRO	2
UNIVERSITY OF FUKUI	2
UNIVERSITY OF GENEVA	2
UNIVERSITY OF GUELPH	2
UNIVERSITY OF HAWAII MANOA	2
UNIVERSITY OF HAWAII SYSTEM	2
UNIVERSITY OF HOUSTON	2
UNIVERSITY OF HOUSTON SYSTEM	2
UNIVERSITY OF INSUBRIA	2
UNIVERSITY OF KWAZULU NATAL	2
UNIVERSITY OF LEEDS	2
UNIVERSITY OF LEICESTER	2
UNIVERSITY OF LJUBLJANA	2
UNIVERSITY OF NEVADA RENO	2
UNIVERSITY OF NEW MEXICO	2
UNIVERSITY OF NORTH TEXAS SYSTEM	2
UNIVERSITY OF PALERMO	2
UNIVERSITY OF PUERTO RICO	2
UNIVERSITY OF RZESZOW	2
UNIVERSITY OF SALERNO	2
UNIVERSITY OF SAN DIEGO	2
UNIVERSITY OF SASSARI	2
UNIVERSITY OF SEVILLA	2
UNIVERSITY OF SOUTH FLORIDA	2
UNIVERSITY OF SURREY	2
UNIVERSITY OF TABUK	2
UNIVERSITY OF THE PHILIPPINES DILIMAN	2
UNIVERSITY OF THE PHILIPPINES SYSTEM	2
UNIVERSITY OF TOLEDO	2
UNIVERSITY OF TURKU	2
UNIVERSITY OF VERMONT	2
US FOOD AND DRUG ADMINISTRATION (FDA)	2
VICTOR BABES NATIONAL INSTITUTE OF PATHOLOGY	2
VICTOR BABES UNIVERSITY OF MEDICINE AND PHARMACY, TIMISOARA	2
VICTORIA UNIVERSITY	2
WAYNE STATE UNIVERSITY	2
WESTLAKE UNIVERSITY	2
WGKK - HANUSCH HOSPITAL	2
WIELKOPOLSKIE CENTRUM ONKOLOGII	2
WROCLAW MEDICAL UNIVERSITY	2
WYTHENSHAWE HOSPITAL NHS FOUNDATION TRUST	2
XIAN CHILDRENS HOSP	2
YAMAGATA UNIVERSITY	2
YANAN UNIVERSITY	2
YANGTZE UNIVERSITY	2
YOKOHAMA CITY UNIVERSITY	2
YONSEI UNIVERSITY HEALTH SYSTEM	2
YULIN NORMAL UNIVERSITY	2
YUNNAN UNIVERSITY OF CHINESE MEDICINE	2
ZHEJIANG NORMAL UNIVERSITY	2
ZHEJIANG SCI-TECH UNIVERSITY	2
A*STAR - GENOME INSTITUTE OF SINGAPORE (GIS)	1
A.T. STILL UNIVERSITY OF HEALTH SCIENCES	1
ABDUL WALI KHAN UNIVERSITY	1
ABERYSTWYTH UNIVERSITY	1
ABO AKADEMI UNIVERSITY	1
ACADIA UNIVERSITY	1
AFFILIATED TRADIT CHINESE MED HOSP SOUTHWEST MED U	1
AFFILIATED ZHUZHOU HOSP XIANGYA MED COLL CSU	1
AGENZIA SPAZIALE ITALIANA (ASI)	1
AGIOS PHARMACEUTICALS	1
AGRA COLLEGE	1
AGRICULTURAL RESEARCH COUNCIL OF SOUTH AFRICA	1
AGROSUP DIJON	1
AIMST UNIVERSITY	1
AIR UNIVERSITY ISLAMABAD	1
AJOU UNIVERSITY	1
AL AZHAR UNIVERSITY	1
AL JOUF UNIVERSITY	1
ALIGARH MUSLIM UNIVERSITY	1
AMITY UNIVERSITY NOIDA	1
ANGELES CLINIC AND RESEARCH INSTITUTE	1
ANGLIA RUSKIN UNIVERSITY	1
ANKARA MEDIPOL UNIVERSITY	1
ANKARA UNIVERSITY	1
ANYUE CTY PEOPLES HOSP	1
ANZAC RESEARCH INSTITUTE	1
ARDABIL UNIVERSITY OF MEDICAL SCIENCES	1
ARGONNE NATIONAL LABORATORY	1
ARIEL UNIVERSITY	1
ARIZONA STATE UNIVERSITY	1
ARIZONA STATE UNIVERSITY-TEMPE	1
ARMY MIL MED UNIV	1
ASAHI UNIVERSITY	1
ASTON UNIVERSITY	1
ASTRAZENECA	1
AUCKLAND DISTRICT HEALTH BOARD	1
AUSL DELLA ROMAGNA	1
AUSTRALIAN NATIONAL UNIVERSITY	1
AUSTRALIAN REGENERATIVE MEDICINE INSTITUTE	1
AUSTRIAN ACADEMY OF SCIENCES	1
AUSTRIAN INSTITUTE OF TECHNOLOGY (AIT)	1
AUTONOMOUS UNIVERSITY OF BARCELONA	1
BABES BOLYAI UNIVERSITY FROM CLUJ	1
BANARAS HINDU UNIVERSITY (BHU)	1
BAOTOU MEDICAL COLLEGE	1
BAR ILAN UNIVERSITY	1
BARBARA ANN KARMANOS CANCER INSTITUTE	1
BASHKIR STATE MEDICAL UNIVERSITY	1
BASQUE FOUNDATION FOR SCIENCE	1
BATTERJEE MEDICAL COLLEGE	1
BAYER AG	1
BECKMAN RES INST	1
BEIJING ACADEMY OF AGRICULTURE AND FORESTRY SCIENCES (BAAFS)	1
BEIJING ARMY GEN HOSP	1
BEIJING GENOMICS INSTITUTE (BGI)	1
BEIJING INSTITUTE OF TECHNOLOGY	1
BEIJING JIAOTONG UNIVERSITY	1
BEIJING NORMAL UNIVERSITY - HONG KONG BAPTIST UNIVERSITY UNITED INTERNATIONAL COLLEGE	1
BEN GURION UNIVERSITY	1
BENAROYA RESEARCH INSTITUTE	1
BENEMERITA UNIVERSIDAD AUTONOMA DE PUEBLA	1
BETHUNE INT PEACE HOSP PLA	1
BIOISI	1
BIOSCI LAB	1
BIOTECHNOLOGY RESEARCH INSTITUTE, CAAS	1
BIRLA INSTITUTE OF TECHNOLOGY MESRA	1
BIRUNI UNIVERSITY	1
BOND UNIVERSITY	1
BOSCH	1
BOSE INSTITUTE	1
BOSTON COLLEGE	1
BRIGHAM YOUNG UNIVERSITY	1
BRITISH COLUMBIA CANCER AGENCY	1
BROCK UNIVERSITY	1
BRUNEL UNIVERSITY	1
BULGARIAN ACADEMY OF SCIENCES	1
CALIFORNIA STATE POLYTECHNIC UNIVERSITY POMONA	1
CALIFORNIA STATE UNIVERSITY SYSTEM	1
CALISIA UNIVERSITY	1
CAPE PENINSULA UNIVERSITY OF TECHNOLOGY	1
CARMEL MEDICAL CENTER	1
CARNEGIE MELLON UNIVERSITY	1
CATALAN INSTITUTE OF NANOSCIENCE AND NANOTECHNOLOGY (ICN2)	1
CATHOLIC UNIVERSITY KOREA HOSPITAL	1
CELL SIGNALING TECHNOLOGY	1
CEMM RESEARCH CENTER FOR MOLECULAR MEDICINE OF THE AUSTRIAN ACADEMY OF SCIENCES	1
CENTER FOR CANCER GENOMICS (CCG)	1
CENTER FOR EXCELLENCE IN BRAIN SCIENCE AND INTELLIGENCE TECHNOLOGY, CAS	1
CENTRAL CONNECTICUT STATE UNIVERSITY	1
CENTRAL INSTITUTE OF MENTAL HEALTH	1
CENTRAL SOUTH UNIVERSITY OF FORESTRY AND TECHNOLOGY	1
CENTRAL UNIVERSITY HOSPITAL ASTURIAS	1
CENTRAL UNIVERSITY OF SOUTH BIHAR	1
CENTRAL UNIVERSITY OF TAMIL NADU	1
CENTRE DE RECHERCHE EN CANCEROLOGIE (CRCL)	1
CENTRE FOR ADDICTION AND MENTAL HEALTH - CANADA	1
CENTRE FOR DNA FINGERPRINTING AND DIAGNOSTICS (CDFD)	1
CENTRE FOR RESEARCH AND TECHNOLOGY HELLAS	1
CENTRE HENRI BECQUEREL	1
CENTRE OF MOLECULAR AND MACROMOLECULAR STUDIES OF THE POLISH ACADEMY OF SCIENCES	1
CENTRE OF POSTGRADUATE MEDICAL EDUCATION - POLAND	1
CENTRO NACIONAL DE INVESTIGACIONES CARDIOVASCULARES (CNIC)	1
CENTRO NACIONAL DE INVESTIGACIONES ONCOLOGICAS (CNIO)	1
CHAIM SHEBA MEDICAL CENTER	1
CHANDIGARH UNIVERSITY	1
CHANGCHUN UNIVERSITY OF CHINESE MEDICINE	1
CHANGPING LABORATORY	1
CHANGSHU INSTITUTE OF TECHNOLOGY	1
CHANGZHI MEDICAL COLLEGE	1
CHI CRETEIL	1
CHI MEI HOSPITAL	1
CHILD AND FAMILY RESEARCH INSTITUTE	1
CHILDREN'S HOSPITAL OF EASTERN ONTARIO	1
CHIMIE PARISTECH	1
CHINA ANIMAL HEALTH AND EPIDEMIOLOGY CENTER	1
CHINA MEDICAL UNIVERSITY HOSPITAL -TAIWAN	1
CHINA XD GROUP	1
CHINESE ACADEMY OF FISHERY SCIENCES	1
CHINESE INSTITUTE FOR BRAIN RESEARCH, BEIJING	1
CHONGQING THREE GORGES UNIVERSITY	1
CHONGQING UNIVERSITY OF POSTS AND TELECOMMUNICATIONS	1
CHONNAM NATIONAL UNIVERSITY	1
CHRIS O'BRIEN LIFEHOUSE	1
CHRISTIAN MEDICAL COLLEGE AND HOSPITAL (CMCH) VELLORE	1
CHRISTIE NHS FOUNDATION TRUST	1
CHU AMIENS	1
CHU DE ST ETIENNE	1
CHU NICE	1
CHU STRASBOURG	1
CHULABHORN ROYAL ACADEMY	1
CHUNG YUAN CHRISTIAN UNIVERSITY	1
CHUNGBUK NATIONAL UNIVERSITY	1
CIBER -CENTRO DE INVESTIGACION BIOMEDICA EN RED	1
CIBERBBN	1
CIBERDEM	1
CIBERNED	1
CIBEROBN	1
CIC BIOGUNE	1
CITY HOPE IRELL AND MANELLA GRAD SCH BIOL SCI	1
CITY HOPE NATL MED CTR	1
CLALIT HEALTH SERVICES	1
CLINIQUES UNIVERSITAIRES SAINT-LUC	1
CNRS -INSTITUTE OF PHYSICS (INP)	1
COLD SPRING HARBOR LABORATORY	1
COLGATE UNIVERSITY	1
COLL PULM AND CRIT CARE MED	1
COLORADO SCHOOL OF PUBLIC HEALTH	1
COLORADO STATE UNIVERSITY	1
COMMONWEALTH SCIENTIFIC AND INDUSTRIAL RESEARCH ORGANISATION (CSIRO)	1
COMPLEJO HOSPITALARIO UNIVERSITARIO DE FERROL	1
CONNECTICUT STATE UNIVERSITY SYSTEM	1
COOPER MEDICAL SCHOOL OF ROWAN UNIVERSITY	1
COOPER UNIVERSITY HOSPITAL	1
CSIC - CENTRO DE INVESTIGACION DEL CANCER (CIC)	1
CSIC - INSTITUTO DE INVESTIGACIONES BIOMEDICAS ALBERTO SOLS (IIBM)	1
CSIC - INSTITUTO DE INVESTIGACIONES BIOMEDICAS DE BARCELONA (IIBB)	1
CSIC -INSTITUTO DE BIOMEDICINA Y BIOTECNOLOGIA DE CANTABRIA (IBBTEC)	1
CSIC-JA-USE - INSTITUTO DE BIOMEDICINA DE SEVILLA (IBIS)	1
CSIR - CENTRE FOR CELLULAR AND MOLECULAR BIOLOGY (CCMB)	1
CSIR - NORTH EAST INSTITUTE OF SCIENCE AND TECHNOLOGY (NEIST)	1
CTR NACL INVEST CARDIOVASC CNI	1
CURTIN UNIVERSITY	1
CYPRUS INSTITUTE OF NEUROLOGY AND GENETICS	1
DAEGU HAANY UNIVERSITY	1
DALIAN INSTITUTE OF CHEMICAL PHYSICS, CAS	1
DALIAN POLYTECHNIC UNIVERSITY	1
DANIEL AND GLORIA BLUMENTHAL CANC CTR	1
DEPARTMENT OF SCIENCE AND TECHNOLOGY (DOST), PHILIPPINES	1
DEPARTMENT OF SCIENCE AND TECHNOLOGY (INDIA)	1
DEPT GENET AND GENOME SCI	1
DEPT PHYS EXAMINAT CTR	1
DEPT RES	1
DEUTSCHES RHEUMA-FORSCHUNGSZENTRUM (DRFZ)	1
DIAKONHJEMMET HOSPITAL	1
DISCIPLINE SECT	1
DOKKYO MEDICAL UNIVERSITY	1
DONGGUK UNIVERSITY	1
DONGHUA UNIVERSITY	1
DORTMUND UNIVERSITY OF TECHNOLOGY	1
DR RAM MANOHAR LOHIA INST MED SCI	1
DR. RAJENDRA PRASAD CENTRE FOR OPHTHALMIC SCIENCES	1
EARLHAM INSTITUTE	1
EAST CHINA SEA FISHERIES RESEARCH INSTITUTE, CAFS	1
EAST METROPOLITAN HEALTH SERVICE	1
ECOLE CENTRALE DE NANTES	1
ECOLE NATIONALE SUPERIEURE DE CHIMIE DE RENNES (ENSCR)	1
ECOLE NORMALE SUPERIEURE (ENS)	1
ECOLE NORMALE SUPERIEURE DE LYON (ENS DE LYON)	1
EHIME UNIVERSITY	1
ELI LILLY	1
ENVIRONMENT AND CLIMATE CHANGE CANADA	1
ERASMUS MC CANCER INSTITUTE	1
ETH ZURICH	1
EULJI UNIVERSITY	1
EUROPEAN UNIVERSITY OF MADRID	1
EVOTEC	1
EXPERIMENTAL RESEARCH CENTER, CACMS	1
EYE HOSPITAL, CACMS	1
FACULDADE DE TECNOLOGIA SENAI CIMATEC	1
FIFTH MEDICAL CENTER OF CHINESE PLA GENERAL HOSPITAL	1
FIRST HOSP CHINA MED UNIV	1
FIRST PEOPLES HOSP LINPING DIST	1
FIRST PEOPLES HOSP ZIYANG	1
FISHERIES AND OCEANS CANADA	1
FLINDERS UNIVERSITY SOUTH AUSTRALIA	1
FLORIDA AANDM UNIVERSITY	1
FLORIDA STATE UNIVERSITY	1
FONDAZIONE CENCI BOLOGNETTI	1
FOUNDATION FOR RESEARCH AND TECHNOLOGY - HELLAS (FORTH)	1
FU JEN CATHOLIC UNIVERSITY	1
FUJITA HEALTH UNIVERSITY	1
FUKUOKA UNIVERSITY	1
FUNDACAO OSWALDO CRUZ	1
GANSU AGRICULTURAL UNIVERSITY	1
GAZI UNIVERSITY	1
GEORGE MASON UNIVERSITY	1
GERMAN CENTER FOR NEURODEGENERATIVE DISEASES (DZNE)	1
GERMAN CENTRE FOR CARDIOVASCULAR RESEARCH	1
GERMAN SPORT UNIVERSITY COLOGNE	1
GIFU PHARMACEUTICAL UNIVERSITY	1
GILEAD SCIENCES	1
GLAXOSMITHKLINE	1
GOMAL UNIVERSITY	1
GRAND HOPITAL DE CHARLEROI	1
GUANGDONG LABORATORY FOR LINGNAN MODERN AGRICULTURE	1
GUANGDONG UNIVERSITY OF TECHNOLOGY	1
GUANGXI UNIVERSITY OF SCIENCE AND TECHNOLOGY	1
GUANGZHOU LABORATORY	1
GUILIN UNIVERSITY OF TECHNOLOGY	1
GUJARAT UNIVERSITY	1
GUY'S AND ST THOMAS' NHS FOUNDATION TRUST	1
GWANGJU INSTITUTE OF SCIENCE AND TECHNOLOGY (GIST)	1
HACETTEPE UNIVERSITY	1
HACKENSACK UNIVERSITY MEDICAL CENTER	1
HADASSAH UNIVERSITY MEDICAL CENTER	1
HAINAN UNIVERSITY	1
HAINAN VOCATIONAL UNIVERSITY OF SCIENCE AND TECHNOLOGY	1
HANGZHOU CITY UNIVERSITY	1
HANGZHOU DIANZI UNIVERSITY	1
HANGZHOU FIRST PEOPLES HOSP	1
HANGZHOU INSTITUTE OF MEDICINE, CAS	1
HARBIN NORMAL UNIVERSITY	1
HARBIN VETERINARY RESEARCH INSTITUTE, CAAS	1
HAREFIELD HOSPITAL	1
HAROKOPIO UNIVERSITY ATHENS	1
HARRY PERKINS INSTITUTE OF MEDICAL RESEARCH	1
HARVARD SCHOOL OF DENTAL MEDICINE	1
HEALTH SCIENCES UNIVERSITY OF HOKKAIDO	1
HEBEI UNIVERSITY OF ENGINEERING	1
HEFEI INSTITUTES OF PHYSICAL SCIENCE, CAS	1
HEFEI UNIVERSITY OF TECHNOLOGY	1
HEILONGJIANG UNIVERSITY OF CHINESE MEDICINE	1
HELEN F. GRAHAM CANCER CENTER AND RESEARCH INSTITUTE	1
HELMHOLTZ CENTER FOR ENVIRONMENTAL RESEARCH (UFZ)	1
HENAN AGRICULTURAL UNIVERSITY	1
HENAN NORMAL UNIVERSITY	1
HENGYANG NORMAL UNIVERSITY	1
HENRY DUNANT HOSPITAL	1
HERLEV AND GENTOFTE HOSPITAL	1
HESAM UNIVERSITE	1
HOMI BHABHA NATIONAL INSTITUTE	1
HONG KONG BAPTIST UNIVERSITY	1
HOPITAL HEDI CHAKER	1
HOPITAL UNIVERSITAIRE AVICENNE - APHP	1
HOPITAL UNIVERSITAIRE BICETRE - APHP	1
HOPITAL UNIVERSITAIRE EUROPEEN GEORGES-POMPIDOU -APHP	1
HOPITAL UNIVERSITAIRE HOTEL-DIEU -APHP	1
HOPITAL UNIVERSITAIRE PAUL-BROUSSE -APHP	1
HOSEI UNIVERSITY	1
HOSPITAL CARLOS III	1
HOSPITAL CLINICO SAN CARLOS	1
HOSPITAL DE CANCER DE BARRETOS	1
HOSPITAL DEL MAR	1
HOSPITAL FOCH	1
HOSPITAL ISRAELITA ALBERT EINSTEIN	1
HOSPITAL OF RIMINI	1
HOSPITAL PUERTA DE HIERRO-MAJADAHONDA	1
HOSPITAL SANTA MARIA DELLA MISERICORDIA	1
HOSPITAL TORRECARDENAS	1
HOSPITAL UNIVERSITARI VALL D'HEBRON	1
HOSPITAL UNIVERSITARIO 12 DE OCTUBRE	1
HOSPITAL UNIVERSITARIO CRUCES	1
HOSPITAL UNIVERSITARIO DE GETAFE	1
HOSPITAL UNIVERSITARIO SAN CECILIO	1
HRH PRINCESS CHULABHORN COLLEGE OF MEDICAL SCIENCE	1
HUAIYIN INSTITUTE OF TECHNOLOGY	1
HUBEI MINZU UNIVERSITY	1
HUBEI UNIVERSITY	1
HUDSONALPHA INSTITUTE FOR BIOTECHNOLOGY	1
HUN-REN RESEARCH CENTRE FOR NATURAL SCIENCES	1
HUNAN CANC HOSP	1
HUNAN FIRST NORMAL UNIVERSITY	1
HUNAN UNIVERSITY OF SCIENCE AND TECHNOLOGY	1
HUNAN UNIVERSITY OF TECHNOLOGY	1
HUNTER MEDICAL RESEARCH INSTITUTE	1
IBN SINA UNIVERSITY HOSPITAL CENTER OF RABAT	1
ICAR - NATIONAL BUREAU OF ANIMAL GENETIC RESOURCES	1
ICAR - NATIONAL DAIRY RESEARCH INSTITUTE	1
ICAR -CENTRAL AVIAN RESEARCH INSTITUTE	1
ICMR - BHOPAL MEMORIAL HOSPITAL AND RESEARCH CENTER (BMHRC)	1
ICMR -NATIONAL INSTITUTE OF NUTRITION (NIN)	1
IHSAN DOGRAMACI BILKENT UNIVERSITY	1
ILLUMINA	1
IMAM ABDULRAHMAN BIN FAISAL UNIVERSITY	1
INDIAN INSTITUTE OF SCIENCE (IISC) - BANGALORE	1
INDIAN INSTITUTE OF SCIENCE EDUCATION AND RESEARCH (IISER) - BERHAMPUR	1
INDIAN INSTITUTE OF SCIENCE EDUCATION AND RESEARCH (IISER) - TIRUPATI	1
INDIAN INSTITUTE OF TECHNOLOGY (IIT) - KHARAGPUR	1
INDIAN INSTITUTE OF TECHNOLOGY (IIT) -KANPUR	1
INDIAN STATISTICAL INSTITUTE	1
INDIAN STATISTICAL INSTITUTE KOLKATA	1
INDRAPRASTHA INSTITUTE OF INFORMATION TECHNOLOGY DELHI	1
INNER MONGOLIA UNIVERSITY FOR NATIONALITIES	1
INST INVEST SANITARIA FE IIS FE	1
INST NACL ENFERMEDADES RESP ISMAEL COSIO VILLEGAS	1
INST POPULAT BASED CANC RES	1
INSTITUT AGRO	1
INSTITUT BERGONIE	1
INSTITUT DE BIOENGINYERIA DE CATALUNYA	1
INSTITUT DE CANCEROLOGIE DE LORRAINE (ICL)	1
INSTITUT PASTEUR KOREA	1
INSTITUT PASTEUR LILLE	1
INSTITUT REGIONAL DU CANCER MONTPELLIER / VAL D'AURELLE (ICM)	1
INSTITUTE FOR BASIC SCIENCE - KOREA (IBS)	1
INSTITUTE FOR ONCOLOGY AND RADIOLOGY OF SERBIA (IORS)	1
INSTITUTE FOR RESPIRATORY HEALTH	1
INSTITUTE OF ANIMAL REPRODUCTION AND FOOD RESEARCH OF THE POLISH ACADEMY OF SCIENCES	1
INSTITUTE OF APICULTURAL RESEARCH, CAAS	1
INSTITUTE OF BIOLOGICAL, ENVIRONMENTAL, RURAL AND SCIENCES (IBERS)	1
INSTITUTE OF BIOLOGY, KOMI SCIENTIFIC CENTRE, URAL BRANCH RAS	1
INSTITUTE OF BIOPHYSICS OF THE CZECH ACADEMY OF SCIENCES	1
INSTITUTE OF BIOTECHNOLOGY OF THE CZECH ACADEMY OF SCIENCES	1
INSTITUTE OF BLOOD TRANSFUSION - CAMS	1
INSTITUTE OF DERMATOLOGY - CAMS	1
INSTITUTE OF GENETICS AND DEVELOPMENTAL BIOLOGY, CAS	1
INSTITUTE OF HEMATOLOGY AND BLOOD DISEASES HOSPITAL -CAMS	1
INSTITUTE OF MATERIA MEDICA - CAMS	1
INSTITUTE OF MEDICAL BIOLOGY - CAMS	1
INSTITUTE OF MEDICINE (IOM) - NEPAL	1
INSTITUTE OF MOLECULAR BIOLOGY (IMB)	1
INSTITUTE OF MOLECULAR BIOLOGY - NAS RA	1
INSTITUTE OF OCEANOLOGY, CAS	1
INSTITUTE OF PHYSICS, CAS	1
INSTITUTE OF POST GRADUATE MEDICAL EDUCATION AND RESEARCH (IPGMER), KOLKATA	1
INSTITUTE OF RADIATION MEDICINE - CAMS	1
INSTITUTE OF RHEUMATOLOGY	1
INSTITUTE OF ZOOLOGY, CAS	1
INSTITUTE TECHNOLOGY OF BANDUNG	1
INSTITUTO DE INVESTIGACION BIOSANITARIA IBS GRANADA	1
INSTITUTO DE INVESTIGACIONES BIOLOGICAS CLEMENTE ESTABLE URUGUAY	1
INSTITUTO GULBENKIAN DE CIENCIA	1
INSTITUTO NACIONAL DE CANCEROLOGIA (INCAN)	1
INSTITUTO NACIONAL DE SALUD PUBLICA	1
INSTITUTO NACIONAL DE SAUDE DR. RICARDO JORGE	1
INSTITUTO SUPERIOR DE CIENCIAS DA SAUDE EGAS MONIZ	1
INSTITUTO UNIVERSITARIO DE ONCOLOGIA DE ASTURIAS	1
INTEGRAL UNIVERSITY	1
INTERNATIONAL CENTRE FOR DIARRHOEAL DISEASE RESEARCH (ICDDR)	1
IRAN UNIVERSITY OF MEDICAL SCIENCES	1
IRCCS FONDAZIONE DEL PIEMONTE PER L'ONCOLOGIA	1
IRCCS FONDAZIONE PASCALE	1
IRCCS ISTITUTO DI RICERCA DIAGNOSTICA E NUCLEARE (SDN)	1
IRCCS ISTITUTO GIANNINA GASLINI	1
IRCCS POLICLINICO SAN DONATO	1
IRCCS SACRO CUORE DON CALABRIA	1
ISFAHAN UNIVERSITY MEDICAL SCIENCE	1
ISTINYE UNIVERSITY	1
ISTITUTO DI BIOMEMBRANE, BIOENERGETICA E BIOTECNOLOGIE MOLECOLARI (IBIOM-CNR)	1
ISTITUTO DI FARMACOLOGIA TRASLAZIONALE (IFT-CNR)	1
ISTITUTO DI FISIOLOGIA CLINICA (IFC-CNR)	1
ISTITUTO DI SCIENZE DELL' ALIMENTAZIONE (ISA-CNR)	1
ISTITUTO DI TECNOLOGIE BIOMEDICHE (ITB-CNR)	1
ISTITUTO NAZIONALE DI OTTICA (INO-CNR)	1
ISTITUTO PER ENDOCRINOLOGIA E ONCOLOGIA "GAETANO SALVATORE" (IEOS-CNR)	1
ISTITUTO PER IL SISTEMA PRODUZIONE ANIMALE IN AMBIENTE MEDITERRANEO (ISPAAM-CNR)	1
ITALIAN INSTITUTE FOR GENOMIC MEDICINE (IIGM)	1
ITMO UNIVERSITY	1
IVF LAB	1
IWATE MEDICAL UNIVERSITY	1
JABIR IBN HAYYAN MEDICAL UNIVERSITY	1
JAMIA HAMDARD UNIVERSITY	1
JAPANESE FOUNDATION FOR CANCER RESEARCH	1
JAWAHARLAL NEHRU UNIVERSITY, NEW DELHI	1
JAZAN UNIVERSITY	1
JEJU NATIONAL UNIVERSITY	1
JENNER INSTITUTE	1
JI NING HOSPITAI TRANDIT CHINESE MED	1
JIANGSU ACADEMY OF AGRICULTURAL SCIENCES	1
JIANGSU NORMAL UNIVERSITY	1
JIANGSU OCEAN UNIVERSITY	1
JIANGSU PROV GERIATR HOSP	1
JIANGSU PROVINCIAL CENTER FOR DISEASE CONTROL AND PREVENTION	1
JIANGXI AGRICULTURAL UNIVERSITY	1
JIAYING UNIVERSITY	1
JICHI MEDICAL UNIVERSITY	1
JILIN BUSINESS AND TECHNOLOGY COLLEGE	1
JOHN H STROGER JUNIOR HOSPITAL COOK COUNTY	1
KANAGAWA INSTITUTE TECHNOLOGY	1
KANAZAWA MEDICAL UNIVERSITY	1
KANAZAWA UNIVERSITY	1
KANSAI MEDICAL UNIVERSITY	1
KAOHSIUNG MUNICIPAL TA-TUNG HOSPITAL	1
KAPLAN MEDICAL CENTER	1
KASETSART UNIVERSITY	1
KAZAN FEDERAL UNIVERSITY	1
KEMENTERIAN KESIHATAN MALAYSIA	1
KERMANSHAH UNIVERSITY OF MEDICAL SCIENCES	1
KING GEORGE'S MEDICAL UNIVERSITY	1
KING MONGKUTS UNIVERSITY OF TECHNOLOGY THONBURI	1
KING'S COLLEGE HOSPITAL	1
KING'S COLLEGE HOSPITAL NHS FOUNDATION TRUST	1
KITASATO UNIVERSITY	1
KLINIKUM OLDENBURG	1
KOBE UNIVERSITY	1
KOC UNIVERSITY	1
KOLLING INSTITUTE OF MEDICAL RESEARCH	1
KOMI SCIENCE CENTRE OF THE URAL BRANCH OF THE RUSSIAN ACADEMY OF SCIENCES	1
KOREA BRAIN RESEARCH INSTITUTE (KBRI)	1
KOREA RESEARCH INSTITUTE OF CHEMICAL TECHNOLOGY (KRICT)	1
KURDISTAN UNIVERSITY OF MEDICAL SCIENCES	1
KWONG WAH HOSPITAL	1
LAHORE UNIVERSITY OF MANAGEMENT SCIENCES	1
LAMAR UNIVERSITY	1
LANDSPITALI NATIONAL UNIVERSITY HOSPITAL	1
LAWRENCE LIVERMORE NATIONAL LABORATORY	1
LEBANESE UNIVERSITY	1
LEEDS BIOMEDICAL RESEARCH CENTRE	1
LEIBNIZ INSTITUT FOR ARBEITSFORSCHUNG AN DER TU DORTMUND (IFADO)	1
LEIBNIZ INSTITUT FUR ALTERNSFORSCHUNG - FRITZ-LIPMANN-INSTITUT (FLI)	1
LEICESTER GENERAL HOSPITAL	1
LG CHEM	1
LI SHUI MUNICIPAL CENT HOSP	1
LIFESPAN HEALTH RHODE ISLAND	1
LINCOLN UNIVERSITY - NEW ZEALAND	1
LINYI CENT HOSP	1
LIUZHOU MATERN AND CHILD HEALTHCARE HOSP	1
LIYANG PEOPLES HOSP	1
LOMA LINDA UNIVERSITY	1
LONGGANG DISTRICT PEOPLE'S HOSPITAL, SHENZHEN	1
LOPUKHIN FEDERAL RESEARCH AND CLINICAL CENTER OF PHYSICAL-CHEMICAL MEDICINE OF FEDERAL MEDICAL BIOLOGICAL AGENCY	1
LOUISIANA STATE UNIVERSITY	1
LOUISIANA STATE UNIVERSITY HEALTH SCIENCES CENTER NEW ORLEANS	1
LUNG CENTER OF THE PHILIPPINES	1
LUXEMBOURG INSTITUTE OF HEALTH	1
MACQUARIE UNIVERSITY	1
MAGEE-WOMENS RESEARCH INSTITUTE	1
MANCHESTER METROPOLITAN UNIVERSITY	1
MANIPAL ACADEMY OF HIGHER EDUCATION (MAHE)	1
MAOMING PEOPLES HOSP	1
MARCHE POLYTECHNIC UNIVERSITY	1
MARQUETTE UNIVERSITY	1
MASARYK MEMORIAL CANCER INSTITUTE	1
MASENO UNIVERSITY	1
MASSEY UNIVERSITY	1
MAYO CLINIC PHOENIX	1
MEANDER MEDISCH CENTRUM	1
MED SCH	1
MED SUR CLIN AND FDN	1
MED UNIV INNSBRUCK	1
MEDICAL CENTER LEEUWARDEN	1
MEDICAL UNIVERSITY LODZ	1
MELBOURNE HEALTH	1
MEMORIAL UNIVERSITY NEWFOUNDLAND	1
MENZIES HEALTH INSTITUTE QUEENSLAND	1
MENZIES INSTITUTE FOR MEDICAL RESEARCH	1
MESHALKIN NATIONAL MEDICAL RESEARCH CENTER	1
MGM CTR GENET RES AND DIAG	1
MGM MED COLL AND HOSP	1
MIDDLE EAST TECHNICAL UNIVERSITY	1
MIDWESTERN UNIVERSITY - CHICAGO COLLEGE OF OSTEOPATHIC MEDICINE	1
MIDWESTERN UNIVERSITY - COLLEGE OF PHARMACY - GLENDALE	1
MIE UNIVERSITY	1
MIEDZYNARODOWY INSTYTUT BIOLOGII MOLEKULARNEJ I KOMORKOWEJ	1
MLL MUNICH LEUKEMIA LABORATORY	1
MOL CARDIOL AND NEUROMUSCULAR INST	1
MOSCOW INSTITUTE OF PHYSICS AND TECHNOLOGY	1
MOSSAKOWSKI MEDICAL RESEARCH INSTITUTE OF THE POLISH ACADEMY OF SCIENCES	1
MOTI LAL NEHRU MEDICAL COLLEGE	1
MOTILAL NEHRU NATIONAL INSTITUTE OF TECHNOLOGY	1
N.N.BURDENKO NATIONAL MEDICAL RESEARCH CENTER OF NEUROSURGERY	1
NAGASAKI UNIVERSITY	1
NAJRAN UNIVERSITY	1
NANJING GENERAL HOSPITAL	1
NANJING TECH UNIVERSITY	1
NANOSTRING TECHNOLOGIES	1
NATIONAL ACADEMY OF SCIENCES OF ARMENIA	1
NATIONAL CANCER CENTER -KOREA (NCC)	1
NATIONAL CANCER INSTITUTE - LITHUANIA	1
NATIONAL CENTER FOR CHILD HEALTH AND DEVELOPMENT - JAPAN	1
NATIONAL CENTER FOR CHILD HEALTH AND DEVELOPMENT -JAPAN	1
NATIONAL CENTER FOR GLOBAL HEALTH AND MEDICINE - JAPAN	1
NATIONAL CENTER GENETIC ENGINEERING AND BIOTECHNOLOGY (BIOTEC)	1
NATIONAL CENTRAL UNIVERSITY	1
NATIONAL CENTRE FOR CELL SCIENCE, PUNE (NCCS)	1
NATIONAL CHENG KUNG UNIVERSITY	1
NATIONAL HELLENIC RESEARCH FOUNDATION	1
NATIONAL HOSPITAL NORWAY	1
NATIONAL INSTITUTE FOR INFECTIOUS DISEASES "MATEI BALS"	1
NATIONAL INSTITUTE OF ADVANCED INDUSTRIAL SCIENCE AND TECHNOLOGY (AIST)	1
NATIONAL INSTITUTE OF ANIMAL BIOTECHNOLOGY (NIAB)	1
NATIONAL INSTITUTE OF BIOLOGICAL SCIENCES, BEIJING	1
NATIONAL INSTITUTE OF GENETICS (NIG) -JAPAN	1
NATIONAL INSTITUTE OF GERIATRICS, RHEUMATOLOGY AND REHABILITATION	1
NATIONAL INSTITUTE OF IMMUNOLOGY (NII)	1
NATIONAL INSTITUTE OF INFECTIOUS DISEASES (NIID)	1
NATIONAL INSTITUTE OF ONCOLOGY HUNGARY	1
NATIONAL INSTITUTE OF PHARMACEUTICAL EDUCATION AND RESEARCH (NIPER)	1
NATIONAL KIDNEY AND TRANSPLANT INSTITUTE	1
NATIONAL MEDICAL RESEARCH CENTER OF PHTHISIOPULMONOLOGY AND INFECTIOUS DISEASES	1
NATIONAL RESEARCH AND INNOVATION AGENCY OF INDONESIA (BRIN)	1
NATIONAL RESEARCH CENTRE (NRC)	1
NATIONAL SCIENCE AND TECHNOLOGY DEVELOPMENT AGENCY - THAILAND	1
NATIONAL TAIWAN OCEAN UNIVERSITY	1
NATIONAL UNIVERSITY OF MAR DEL PLATA	1
NAVARRABIOMED	1
NAZARBAYEV UNIVERSITY	1
NETHERLANDS CANCER INSTITUTE	1
NEW ENGLAND BIOLABS	1
NEW YORK UNIVERSITY ABU DHABI	1
NIH CLINICAL CENTER (CC)	1
NIH EUNICE KENNEDY SHRIVER NATIONAL INSTITUTE OF CHILD HEALTH AND HUMAN DEVELOPMENT (NICHD)	1
NIH NATIONAL CENTER FOR ADVANCING TRANSLATIONAL SCIENCES (NCATS)	1
NIH NATIONAL INSTITUTE OF DENTAL AND CRANIOFACIAL RESEARCH (NIDCR)	1
NIPPON VETERINARY AND LIFE SCIENCE UNIVERSITY	1
NIRMA UNIVERSITY	1
NOFER INSTITUTE OF OCCUPATIONAL MEDICINE	1
NORD UNIVERSITY	1
NORRIS COTTON CANCER CENTER	1
NORTH EASTERN HILL UNIVERSITY	1
NORTH EASTERN INDIRA GANDHI REGIONAL INSTITUTE OF HEALTH AND MEDICAL SCIENCES (NEIGRIHMS)	1
NORTHEAST OHIO MEDICAL UNIVERSITY (NEOMED)	1
NORTHEAST PETROLEUM UNIVERSITY	1
NORTHERN BORDER UNIVERSITY	1
NORTHWEST MINZU UNIVERSITY	1
NORTHWEST NORMAL UNIVERSITY - CHINA	1
NORWEGIAN INST PUBL HLTH	1
NOTTINGHAM CITY HOSPITAL	1
NOTTINGHAM UNIVERSITY HOSPITAL NHS TRUST	1
NOVA SOUTHEASTERN UNIVERSITY	1
NOVOSIBIRSK STATE UNIVERSITY	1
OCEAN UNIVERSITY OF CHINA	1
OFFICE FOR SUPPORTED RESEARCH GROUPS (ELKH)	1
OKINAWA INSTITUTE OF SCIENCE AND TECHNOLOGY GRADUATE UNIVERSITY	1
OLLSCOIL NA GAILLIMHE-UNIVERSITY OF GALWAY	1
OREGON NATIONAL PRIMATE RESEARCH CENTER	1
OSPEDALE NIGUARDA CA' GRANDA	1
OSPEDALE SANDRO PERTINI	1
OSPEDALE SS GIOVANNI PAOLO VENEZIA	1
OUJIANG LABORATORY	1
OXFORD BIOMEDICA (UK) LTD	1
OXFORD BROOKES UNIVERSITY	1
OXFORD UNIVERSITY HOSPITALS NHS FOUNDATION TRUST	1
PACIFIC NORTHWEST NATIONAL LABORATORY	1
PANJAB UNIVERSITY	1
PATHWEST LABORATORY MEDICINE	1
PEKING UNIV CANC HOSP AND INST	1
PENNSYLVANIA STATE UNIVERSITY - UNIVERSITY PARK	1
PEOPLE HOSP FEIXIAN CTY	1
PEOPLES HOSP LINYI	1
PERRON INSTITUTE FOR NEUROLOGICAL AND TRANSLATIONAL SCIENCE	1
PETER THE GREAT ST. PETERSBURG POLYTECHNIC UNIVERSITY	1
PIRBRIGHT INSTITUTE	1
PLASTIC SURGERY HOSPITAL - CAMS	1
POCHON CHA UNIVERSITY	1
PONDICHERRY UNIVERSITY	1
PONTIFICIA UNIVERSIDAD CATOLICA DE VALPARAISO	1
PORTLAND STATE UNIVERSITY	1
PRESIDENCY UNIVERSITY, KOLKATA	1
PRINCE OF WALES HOSPITAL (POWH)	1
PRINCE SATTAM BIN ABDULAZIZ UNIVERSITY	1
PROGRAM IN CELLULAR AND MOLECULAR MEDICINE (PCMM)	1
QILU NORMAL UNIVERSITY	1
QINGDAO UNIVERSITY OF SCIENCE AND TECHNOLOGY	1
QUAID I AZAM UNIVERSITY	1
QUEBEC HEART AND LUNG INSTITUTE	1
QUEEN SILVIA CHILDREN'S HOSPITAL	1
QUEENS UNIVERSITY -CANADA	1
RAGON INSTITUTE	1
RAPPAPORT FACULTY OF MEDICINE	1
REGENERON	1
REINIER DE GRAAF HOSPITAL	1
RENE HUGUENIN HOSPITAL	1
RESEARCH ORGANIZATION OF INFORMATION AND SYSTEMS (ROIS)	1
RHO	1
RHODE ISLAND HOSPITAL	1
ROBERT BOSCH KRANKENHAUS	1
ROCHESTER GENERAL HOSPITAL	1
ROGER WILLIAMS MEDICAL CENTER	1
ROMANIAN ACADEMY OF SCIENCES	1
ROSLIN INSTITUTE	1
ROYAL BROMPTON AND HAREFIELD NHS FOUNDATION TRUST	1
ROYAL FREE LONDON NHS FOUNDATION TRUST	1
ROYAL MELBOURNE HOSPITAL	1
ROYAL PERTH HOSPITAL	1
RUSH UNIVERSITY	1
RWTH AACHEN UNIVERSITY	1
RWTH AACHEN UNIVERSITY HOSPITAL	1
SAARLAND UNIVERSITY	1
SAHA INSTITUTE OF NUCLEAR PHYSICS	1
SAINT FRANCIS HOSPITAL AND MEDICAL CENTER	1
SAINT JOSEPH'S HEALTH CENTRE, TORONTO	1
SAINT MARIANNA UNIVERSITY	1
SAINT PETERSBURG STATE UNIVERSITY	1
SAITAMA CHILDREN'S MEDICAL CENTER	1
SALAHADDIN UNIVERSITY	1
SALFORD ROYAL NHS FOUNDATION TRUST	1
SAMSUNG MEDICAL CENTER	1
SAN FRANCISCO VA MEDICAL CENTER	1
SANOFI-AVENTIS	1
SCHULTHESS CLINIC	1
SCILIFELAB	1
SCUOLA NORMALE SUPERIORE DI PISA	1
SEATTLE CANCER CARE ALLIANCE	1
SELCUK UNIVERSITY	1
SEMYUNG UNIVERSITY	1
SEOUL ST. MARY'S HOSPITAL	1
SHAHID CHAMRAN UNIVERSITY OF AHVAZ	1
SHAHREKORD UNIVERSITY MEDICAL SCIENCES	1
SHANDONG UNIVERSITY OF TECHNOLOGY	1
SHANDONG ZAOZHUANG MUNICIPAL HOSP	1
SHANGHAI INSTITUTE OF TECHNOLOGY	1
SHANGHAI PUNAN HOSP	1
SHANXI AGRICULTURAL UNIVERSITY	1
SHANXI BETHUNE HOSP	1
SHAOYANG UNIVERSITY	1
SHAQRA UNIVERSITY	1
SHARDA UNIVERSITY	1
SHENGLI OILFIELD CENT HOSP	1
SHENNONG LABORATORY	1
SHENYANG LIGONG UNIVERSITY	1
SHENYANG MEDICAL COLLEGE	1
SHENZHEN INTERNATIONAL INSTITUTE FOR BIOMEDICAL RESEARCH	1
SHENZHEN MATERNITY AND CHILD HEALTHCARE HOSPITAL	1
SHENZHEN QIANHAI SHEKOU FREE TRADE ZONE HOSPITAL	1
SHENZHEN QIANHAI TAIKANG HOSP	1
SHOW CHWAN MEMORIAL HOSPITAL	1
SHOWA PHARMACEUTICAL UNIVERSITY	1
SHRI MATA VAISHNO DEVI UNIVERSITY	1
SICHUAN VOCAT COLL HLTH AND REHABIL	1
SINGAPORE GENERAL HOSPITAL	1
SIR CHARLES GAIRDNER HOSPITAL	1
SKANE UNIVERSITY HOSPITAL	1
SMARTQUERIER GENE TECHNOL SHANGHAI CO LTD	1
SOHAG UNIVERSITY	1
SOLTI BREAST CANCER RESEARCH GROUP	1
SOONCHUNHYANG UNIVERSITY HOSPITAL	1
SOUTH UNIV	1
SOUTHEAST UNIVERSITY -CHINA	1
SOUTHERN UNIVERSITY AND AANDM COLLEGE	1
SOUTHERN UNIVERSITY SYSTEM	1
SOUTHMEAD HOSPITAL	1
SRA INTERNATIONAL	1
SRI RAMACHANDRA INSTITUTE OF HIGHER EDUCATION AND RESEARCH	1
ST GEORGE HOSPITAL	1
ST. MARIEN HOSPITAL	1
STANDARD BIOTOOLS INC.	1
STATE UNIVERSITY OF NEW YORK (SUNY) BINGHAMTON	1
STAVANGER UNIVERSITY HOSPITAL	1
STEFAN S. NICOLAU INSTITUTE OF VIROLOGY	1
STEPHAN ANGELOFF INSTITUTE OF MICROBIOLOGY, BULGARIAN ACADEMY OF SCIENCES	1
STOCKHOLM UNIVERSITY	1
SUEZ CANAL UNIVERSITY	1
SUMITOMO CHEM CO LTD	1
SUNNYBROOK HEALTH SCIENCE CENTER	1
SUNNYBROOK RESEARCH INSTITUTE	1
SUNY DOWNSTATE HEALTH SCIENCES UNIVERSITY	1
SUZHOU UNIVERSITY OF SCIENCE AND TECHNOLOGY	1
SWEDISH UNIVERSITY OF AGRICULTURAL SCIENCES	1
SWISS FEDERAL INSTITUTES OF TECHNOLOGY DOMAIN	1
SWISS GROUP FOR CLINICAL CANCER RESEARCH (SAKK)	1
SWISS INSTITUTE OF BIOINFORMATICS	1
SYDNEY CHILDRENS HOSPITALS NETWORK	1
SYKTYVKAR STATE UNIVERSITY	1
TECHNICAL UNIVERSITY OF CLUJ NAPOCA	1
TEIKYO UNIVERSITY	1
TEL AVIV UNIVERSITY	1
TEL HAI ACADEMIC COLLEGE	1
TELETHON KIDS INSTITUTE	1
TEXAS AANDM HEALTH SCIENCE CENTER	1
TEXAS CHILDREN'S CANCER CENTER	1
TEXAS STATE UNIVERSITY SYSTEM	1
TEXAS TECH UNIVERSITY HEALTH SCIENCES CENTER AMARILLO	1
THE AGHIA SOPHIA CHILDREN'S HOSPITAL	1
THE CHILDREN'S HOSPITAL AT WESTMEAD	1
THE J DAVID GLADSTONE INSTITUTES	1
THE ROYAL HOSPITAL, SULTANATE OF OMAN	1
THE ROYAL WOMEN'S HOSPITAL	1
THE UNIVERSITY OF HONG KONG SHENZHEN INSTITUTE OF RESEARCH AND INNOVATION	1
TIANJIN AGRICULTURAL UNIVERSITY	1
TIANJIN INSTITUTE OF INDUSTRIAL BIOTECHNOLOGY, CAS	1
TIANJIN NORMAL UNIVERSITY	1
TIANJIN UNIVERSITY OF TRADITIONAL CHINESE MEDICINE	1
TIBET AGRICULTURE AND ANIMAL HUSBANDRY UNIVERSITY	1
TITU MAIORESCU UNIVERSITY	1
TOKAI UNIVERSITY	1
TOKYO INSTITUTE OF TECHNOLOGY	1
TOKYO UNIVERSITY OF TECHNOLOGY	1
TRASLAT RES UNIT	1
TRI-SERVICE GENERAL HOSPITAL	1
TRINITY COLLEGE DUBLIN	1
TSHWANE UNIVERSITY OF TECHNOLOGY	1
TZU CHI UNIVERSITY	1
UCL MEDICAL SCHOOL	1
ULSS 3 SERENISSIMA	1
ULSTER UNIVERSITY	1
UMM AL QURA UNIVERSITY	1
UNIDAD FUNCIONAL DE INVESTIGACION DE ENFERMEDADES CRONICAS (UFIEC)	1
UNITED ARAB EMIRATES UNIVERSITY	1
UNITED CHRISTIAN HOSPITAL	1
UNITED STATES DEPARTMENT OF AGRICULTURE (USDA)	1
UNIV BERGEN	1
UNIV HONGKONG	1
UNIV ULM	1
UNIVERSIDAD ANDRES BELLO	1
UNIVERSIDAD CATOLICA DE MURCIA	1
UNIVERSIDAD CONTINENTAL	1
UNIVERSIDAD DE ALCALA	1
UNIVERSIDAD DE ALMERIA	1
UNIVERSIDAD DE CANTABRIA	1
UNIVERSIDAD DE CONCEPCION	1
UNIVERSIDAD DE JAEN	1
UNIVERSIDAD DE LOS ANDES - CHILE	1
UNIVERSIDAD DE MALAGA	1
UNIVERSIDAD MAYOR	1
UNIVERSIDAD PEDRO DE VALDIVIA	1
UNIVERSIDAD PERUANA CAYETANO HEREDIA	1
UNIVERSIDAD POPULAR AUTONOMA DEL ESTADO DE PUEBLA	1
UNIVERSIDAD PUBLICA DE NAVARRA	1
UNIVERSIDAD SAN SEBASTIAN	1
UNIVERSIDADE CATOLICA DE BRASILIA	1
UNIVERSIDADE DA MADEIRA	1
UNIVERSIDADE DE COIMBRA	1
UNIVERSIDADE DE SANTIAGO DE COMPOSTELA	1
UNIVERSIDADE DE SANTO AMARO (UNISA)	1
UNIVERSIDADE ESTADUAL DE LONDRINA	1
UNIVERSIDADE ESTADUAL PAULISTA	1
UNIVERSIDADE FEDERAL DE MINAS GERAIS	1
UNIVERSIDADE FEDERAL DE VICOSA	1
UNIVERSIDADE FEDERAL DO RIO DE JANEIRO	1
UNIVERSIDADE NOVE DE JULHO	1
UNIVERSITA DELLA SVIZZERA ITALIANA	1
UNIVERSITA DI MODENA E REGGIO EMILIA	1
UNIVERSITA DI MODENA E REGGIO EMILIA HOSPITAL	1
UNIVERSITAT DE LLEIDA	1
UNIVERSITAT GREIFSWALD	1
UNIVERSITE DE PAU ET DES PAYS DE L'ADOUR	1
UNIVERSITE DE PICARDIE JULES VERNE (UPJV)	1
UNIVERSITE DE TOURS	1
UNIVERSITE PANTHEON-SORBONNE	1
UNIVERSITE PARIS 13	1
UNIVERSITI KEBANGSAAN MALAYSIA	1
UNIVERSITI MALAYA	1
UNIVERSITY HOSPITAL ATTIKON	1
UNIVERSITY HOSPITAL BRUSSELS	1
UNIVERSITY HOSPITAL MAINZ	1
UNIVERSITY HOSPITAL OF HERAKLION	1
UNIVERSITY HOSPITAL OLOMOUC	1
UNIVERSITY HOSPITALS OF LEICESTER NHS TRUST	1
UNIVERSITY NORTE PARANA	1
UNIVERSITY OF BALOCHISTAN	1
UNIVERSITY OF BASQUE COUNTRY	1
UNIVERSITY OF BERGEN	1
UNIVERSITY OF BUENOS AIRES	1
UNIVERSITY OF CAGLIARI	1
UNIVERSITY OF CALABRIA	1
UNIVERSITY OF CALIFORNIA MERCED	1
UNIVERSITY OF CAPE COAST	1
UNIVERSITY OF CAPE TOWN	1
UNIVERSITY OF CENTRAL FLORIDA	1
UNIVERSITY OF CENTRAL PUNJAB	1
UNIVERSITY OF CHICAGO MEDICAL CENTER	1
UNIVERSITY OF COLORADO DENVER	1
UNIVERSITY OF CYPRUS	1
UNIVERSITY OF DOHA FOR SCIENCE AND TECHNOLOGY (UDST)	1
UNIVERSITY OF EXETER	1
UNIVERSITY OF FOGGIA	1
UNIVERSITY OF GLASGOW	1
UNIVERSITY OF HAIFA	1
UNIVERSITY OF HRADEC KRALOVE	1
UNIVERSITY OF HYDERABAD	1
UNIVERSITY OF IBADAN	1
UNIVERSITY OF INDONESIA	1
UNIVERSITY OF INFORMATION TECHNOLOGY AND MANAGEMENT RZESZOW	1
UNIVERSITY OF IOANNINA	1
UNIVERSITY OF ISFAHAN	1
UNIVERSITY OF KANSAS	1
UNIVERSITY OF KENT	1
UNIVERSITY OF KENTUCKY	1
UNIVERSITY OF KERBALA	1
UNIVERSITY OF KUFA	1
UNIVERSITY OF L'AQUILA	1
UNIVERSITY OF LAHORE	1
UNIVERSITY OF LETHBRIDGE	1
UNIVERSITY OF LUBECK	1
UNIVERSITY OF MACAU	1
UNIVERSITY OF MAINE ORONO	1
UNIVERSITY OF MAINE SYSTEM	1
UNIVERSITY OF MARYLAND COLLEGE PARK	1
[truncated: 79 more rows]
