# Supplementary material for: Bibliometric analysis and visualization of the research on the relationship between RNA methylation and immune cell infiltration in tumors
Source: Front Immunol. 2024 Dec 12;15:1477828. doi: 10.3389/fimmu.2024.1477828 (PMC11669668; doi:10.3389/fimmu.2024.1477828)
Supplement: Supplementary file 1 [file DataSheet1.zip › Supplementary table 1-20/Supplementary table 6 Co-organization_VOSviewer.xlsx]

## Sheet: 2合著组织机构
Supplementary table 6 Co-organization analysis
organization	documents	citations	total link strength
sun yat sen univ	141	6632	146
shanghai jiao tong univ	118	4478	124
harvard med sch	51	4066	120
nanjing med univ	110	3458	102
univ chicago	33	3097	78
zhejiang univ	92	3041	95
fudan univ	94	2869	121
chinese acad sci	55	2681	121
dana farber canc inst	25	2659	75
mem sloan kettering canc ctr	25	2625	68
baylor coll med	20	2241	57
brigham & womens hosp	14	2012	50
univ toronto	27	1909	52
stanford univ	17	1908	15
univ calif los angeles	19	1815	38
china med univ	59	1808	38
peking univ	39	1808	65
univ texas md anderson canc ctr	42	1804	66
univ calif san diego	26	1802	21
wuhan univ	60	1761	56
shandong univ	73	1624	68
univ chinese acad sci	42	1576	93
univ penn	25	1575	34
zhengzhou univ	89	1473	55
cent south univ	105	1467	67
chinese acad med sci	40	1379	73
city hope natl med ctr	16	1368	33
tongji univ	55	1347	80
huazhong univ sci & technol	74	1318	49
univ michigan	16	1287	12
tsinghua univ	11	1275	26
guangzhou med univ	51	1213	68
washington univ	16	1199	26
massachusetts gen hosp	21	1142	50
katholieke univ leuven	8	1131	11
sichuan univ	60	1116	57
anhui med univ	43	1059	33
natl univ singapore	9	1004	16
nantong univ	38	984	38
johns hopkins univ	15	968	29
second mil med univ	21	964	35
yale univ	17	959	27
chinese univ hong kong	25	915	32
southern med univ	74	910	101
univ hlth network	11	890	21
harvard univ	12	847	31
capital med univ	46	840	44
univ tokyo	15	829	18
univ cambridge	15	807	23
northwestern univ	18	803	33
nci	23	799	49
german canc res ctr	28	792	47
univ sci & technol china	15	760	29
albert einstein coll med	12	724	29
mayo clin	16	703	33
univ n carolina	13	702	31
karolinska inst	21	684	18
univ southern calif	13	664	33
emory univ	8	661	24
cleveland clin	8	659	22
nankai univ	11	654	24
univ barcelona	10	639	8
univ melbourne	14	632	21
southeast univ	18	611	23
weill cornell med	9	590	25
soochow univ	49	588	32
chongqing med univ	31	583	34
johns hopkins sch med	10	577	8
peking union med coll	13	563	28
univ hong kong	17	561	18
vanderbilt univ	8	551	21
ohio state univ	14	545	18
peter maccallum canc ctr	9	544	18
univ calif san francisco	14	535	20
sanford consortium regenerat med	9	531	13
rutgers state univ	15	526	27
nyu	12	520	30
icahn sch med mt sinai	18	517	39
univ sydney	12	515	13
columbia univ	10	509	15
nanjing univ	17	508	32
nanchang univ	47	504	21
inserm	11	502	12
temple univ	11	499	14
tianjin med univ canc inst & hosp	14	491	29
univ pittsburgh	14	490	20
mcgill univ	17	489	22
kyoto univ	9	486	16
univ edinburgh	12	482	12
natl canc ctr	12	474	17
howard hughes med inst	8	472	22
wenzhou med univ	39	454	43
chinese peoples liberat army gen hosp	18	449	26
chinese acad med sci & peking union med coll	51	442	53
harbin med univ	37	441	37
south china univ technol	15	431	12
shenzhen univ	25	424	36
fujian med univ	37	416	17
minist educ	11	400	17
kyushu univ	8	394	12
tianjin med univ	24	390	18
fourth mil med univ	19	390	6
aix marseille univ	11	371	12
shandong first med univ	32	370	42
cent s univ	9	369	8
xiamen univ	16	364	21
duke univ	10	358	30
univ miami	13	350	31
univ paris 05	11	350	11
shanghai univ tradit chinese med	18	347	20
jilin univ	22	343	17
vrije univ amsterdam	9	343	12
kunming med univ	30	342	28
jinan univ	24	339	31
rutgers canc inst new jersey	8	331	16
guangxi med univ	39	324	16
army med univ	11	324	9
xinxiang med univ	8	324	11
dalian med univ	19	323	21
univ oslo	8	313	11
univ athens	8	307	2
ucl	13	302	14
juntendo univ	10	299	16
univ hosp bonn	11	297	5
shantou univ	16	296	15
univ south china	15	294	18
indiana univ	10	292	16
univ bologna	8	286	7
jiangsu univ	23	274	20
yangzhou univ	14	272	13
xi an jiao tong univ	26	266	15
purdue univ	8	264	9
univ paris saclay	11	256	20
qingdao univ	26	245	25
heidelberg univ hosp	9	239	19
univ queensland	12	237	8
univ minnesota	8	235	9
univ copenhagen	9	227	6
ludwig maximilians univ munchen	8	221	14
uppsala univ	9	219	8
german canc consortium dktk	11	210	21
hebei med univ	18	209	3
zhejiang canc hosp	8	197	8
southwest med univ	24	194	14
hubei univ med	15	194	9
monash univ	9	190	16
univ milan	8	172	3
guangdong med univ	17	167	24
univ florida	8	167	17
all india inst med sci	11	157	0
ningbo univ	13	150	6
univ oxford	10	150	13
shanxi med univ	14	145	17
jiangnan univ	12	145	18
georgetown univ	9	133	18
jining med univ	9	128	10
zunyi med univ	9	124	11
kumamoto univ	8	124	13
lanzhou univ	12	120	6
nanjing univ chinese med	9	120	11
zhejiang chinese med univ	12	112	20
xuzhou med univ	16	110	20
third mil med univ	8	109	5
taipei med univ	8	105	1
univ elect sci & technol china	16	102	11
first hosp jilin univ	11	100	13
shandong univ tradit chinese med	9	90	10
guangzhou univ chinese med	13	85	12
leiden univ	8	85	9
henan univ	11	67	10
hunan normal univ	12	64	14
univ zurich	8	64	3
guilin med univ	8	61	9
weifang med univ	11	53	6
shandong first med univ & shandong acad med sci	9	53	10
hunan univ chinese med	10	49	14
beijing univ chinese med	8	48	7
youjiang med univ nationalities	8	46	9
king saud univ	10	44	3
bengbu med coll	9	42	11
xinjiang med univ	9	37	5
china pharmaceut univ	9	35	8
hangzhou med coll	8	35	12
hainan med univ	11	34	15
