# Supplementary material for: Bibliometric analysis and visualization of the research on the relationship between RNA methylation and immune cell infiltration in tumors
Source: Front Immunol. 2024 Dec 12;15:1477828. doi: 10.3389/fimmu.2024.1477828 (PMC11669668; doi:10.3389/fimmu.2024.1477828)
Supplement: Supplementary file 1 [file DataSheet1.zip › Supplementary table 1-20/Supplementary table 7 Country ranking based on the number of authors in publications_bibliometrix.xlsx]

## Sheet: Sheet1
Supplementary table 7 Country ranking based on the number of authors in publications
Country	Publications			Country	Year	Articles
CHINA	7074			CANADA	2014	9
USA	2489			CANADA	2015	26
GERMANY	475			CANADA	2016	26
FRANCE	408			CANADA	2017	37
JAPAN	326			CANADA	2018	49
UK	259			CANADA	2019	61
ITALY	232			CANADA	2020	92
CANADA	223			CANADA	2021	131
SPAIN	213			CANADA	2022	184
AUSTRALIA	176			CANADA	2023	223
INDIA	160			CHINA	2014	57
SOUTH KOREA	159			CHINA	2015	167
NETHERLANDS	103			CHINA	2016	323
BELGIUM	100			CHINA	2017	523
SWEDEN	100			CHINA	2018	687
POLAND	88			CHINA	2019	940
IRAN	86			CHINA	2020	1272
NORWAY	65			CHINA	2021	2599
GREECE	62			CHINA	2022	4931
BRAZIL	61			CHINA	2023	6946
PAKISTAN	57			FRANCE	2014	11
DENMARK	54			FRANCE	2015	25
SWITZERLAND	50			FRANCE	2016	36
SAUDI ARABIA	40			FRANCE	2017	102
NEW ZEALAND	39			FRANCE	2018	127
HUNGARY	36			FRANCE	2019	159
SINGAPORE	35			FRANCE	2020	200
MEXICO	33			FRANCE	2021	282
FINLAND	32			FRANCE	2022	337
EGYPT	31			FRANCE	2023	408
ROMANIA	31			GERMANY	2014	22
TURKEY	31			GERMANY	2015	45
RUSSIA	30			GERMANY	2016	86
PORTUGAL	28			GERMANY	2017	117
CZECH REPUBLIC	26			GERMANY	2018	162
CHILE	25			GERMANY	2019	210
THAILAND	25			GERMANY	2020	255
QATAR	24			GERMANY	2021	345
AUSTRIA	23			GERMANY	2022	378
ISRAEL	21			GERMANY	2023	475
MALAYSIA	13			ITALY	2014	2
CYPRUS	10			ITALY	2015	22
IRELAND	10			ITALY	2016	34
LEBANON	9			ITALY	2017	54
SOUTH AFRICA	9			ITALY	2018	69
VIETNAM	9			ITALY	2019	104
MOROCCO	8			ITALY	2020	145
ARGENTINA	7			ITALY	2021	175
IRAQ	7			ITALY	2022	203
JORDAN	7			ITALY	2023	231
SLOVAKIA	7			JAPAN	2014	17
BANGLADESH	6			JAPAN	2015	35
PHILIPPINES	6			JAPAN	2016	70
TUNISIA	6			JAPAN	2017	88
URUGUAY	6			JAPAN	2018	122
LITHUANIA	5			JAPAN	2019	138
INDONESIA	4			JAPAN	2020	167
KENYA	4			JAPAN	2021	203
LUXEMBOURG	4			JAPAN	2022	281
COLOMBIA	3			JAPAN	2023	326
NEPAL	3			SPAIN	2014	10
OMAN	2			SPAIN	2015	33
PERU	2			SPAIN	2016	38
SLOVENIA	2			SPAIN	2017	44
SYRIA	2			SPAIN	2018	52
YEMEN	2			SPAIN	2019	62
ARMENIA	1			SPAIN	2020	106
BULGARIA	1			SPAIN	2021	129
ETHIOPIA	1			SPAIN	2022	164
GHANA	1			SPAIN	2023	213
ICELAND	1			UNITED KINGDOM	2014	10
KAZAKHSTAN	1			UNITED KINGDOM	2015	26
NIGERIA	1			UNITED KINGDOM	2016	48
SERBIA	1			UNITED KINGDOM	2017	67
SUDAN	1			UNITED KINGDOM	2018	96
				UNITED KINGDOM	2019	104
				UNITED KINGDOM	2020	133
				UNITED KINGDOM	2021	176
				UNITED KINGDOM	2022	211
				UNITED KINGDOM	2023	258
				USA	2014	79
				USA	2015	232
				USA	2016	377
				USA	2017	646
				USA	2018	853
				USA	2019	1165
				USA	2020	1426
				USA	2021	1733
				USA	2022	2096
				USA	2023	2477
				AUSTRALIA	2014	0
				AUSTRALIA	2015	8
				AUSTRALIA	2016	18
				AUSTRALIA	2017	22
				AUSTRALIA	2018	49
				AUSTRALIA	2019	72
				AUSTRALIA	2020	102
				AUSTRALIA	2021	122
				AUSTRALIA	2022	143
				AUSTRALIA	2023	167
