# Supplementary material for: Bibliometric analysis and visualization of the research on the relationship between RNA methylation and immune cell infiltration in tumors
Source: Front Immunol. 2024 Dec 12;15:1477828. doi: 10.3389/fimmu.2024.1477828 (PMC11669668; doi:10.3389/fimmu.2024.1477828)
Supplement: Supplementary file 1 [file DataSheet1.zip › Supplementary table 1-20/Supplementary table 8 Countries publications ranking by corresponding author_bibliometrix.xlsx]

## Sheet: Sheet1
Supplementary table 8 Countries publications ranking by corresponding author
Country	Articles	Articles %	SCP	MCP	MCP %
CHINA	2043	62	1836	207	10.1
USA	462	14	310	152	32.9
GERMANY	72	2.2	48	24	33.3
JAPAN	61	1.9	46	15	24.6
INDIA	56	1.7	42	14	25
FRANCE	51	1.5	25	26	51
UNITED KINGDOM	51	1.5	26	25	49
ITALY	47	1.4	35	12	25.5
CANADA	42	1.3	27	15	35.7
SPAIN	38	1.2	22	16	42.1
KOREA	36	1.1	29	7	19.4
AUSTRALIA	29	0.9	13	16	55.2
POLAND	26	0.8	22	4	15.4
SWEDEN	25	0.8	11	14	56
NETHERLANDS	17	0.5	10	7	41.2
BELGIUM	15	0.5	5	10	66.7
GREECE	15	0.5	11	4	26.7
IRAN	15	0.5	11	4	26.7
BRAZIL	14	0.4	8	6	42.9
PAKISTAN	12	0.4	1	11	91.7
NORWAY	10	0.3	3	7	70
DENMARK	9	0.3	2	7	77.8
SWITZERLAND	9	0.3	5	4	44.4
TURKEY	9	0.3	7	2	22.2
MEXICO	8	0.2	7	1	12.5
EGYPT	7	0.2	5	2	28.6
NEW ZEALAND	7	0.2	4	3	42.9
ROMANIA	7	0.2	5	2	28.6
RUSSIA	7	0.2	5	2	28.6
HUNGARY	6	0.2	5	1	16.7
SAUDI ARABIA	6	0.2	2	4	66.7
CZECH REPUBLIC	5	0.2	3	2	40
FINLAND	5	0.2	4	1	20
MALAYSIA	5	0.2	2	3	60
PORTUGAL	5	0.2	4	1	20
CYPRUS	4	0.1	1	3	75
ISRAEL	4	0.1	1	3	75
QATAR	4	0.1	2	2	50
SINGAPORE	4	0.1	2	2	50
CHILE	3	0.1	1	2	66.7
SOUTH AFRICA	3	0.1	3	0	0
AUSTRIA	2	0.1	0	2	100
BANGLADESH	2	0.1	1	1	50
IRELAND	2	0.1	1	1	50
LEBANON	2	0.1	0	2	100
LITHUANIA	2	0.1	2	0	0
SLOVAKIA	2	0.1	2	0	0
THAILAND	2	0.1	1	1	50
TUNISIA	2	0.1	1	1	50
ARGENTINA	1	0	1	0	0
BULGARIA	1	0	0	1	100
COLOMBIA	1	0	0	1	100
ETHIOPIA	1	0	0	1	100
INDONESIA	1	0	0	1	100
IRAQ	1	0	0	1	100
JORDAN	1	0	0	1	100
KENYA	1	0	1	0	0
LUXEMBOURG	1	0	0	1	100
NIGERIA	1	0	0	1	100
PERU	1	0	0	1	100
PHILIPPINES	1	0	1	0	0
SLOVENIA	1	0	1	0	0
SYRIA	1	0	1	0	0
URUGUAY	1	0	0	1	100
VIETNAM	1	0	0	1	100
YEMEN	1	0	0	1	100
