# Supplementary material for: Bibliometric analysis and visualization of the research on the relationship between RNA methylation and immune cell infiltration in tumors
Source: Front Immunol. 2024 Dec 12;15:1477828. doi: 10.3389/fimmu.2024.1477828 (PMC11669668; doi:10.3389/fimmu.2024.1477828)
Supplement: Supplementary file 1 [file DataSheet1.zip › Supplementary table 1-20/Supplementary table 9 Cooperating countries_VOSviewer.xlsx]

## Sheet: 3合著国家
Supplementary table 9 Cooperating publication countries
country	documents	citations	total link strength
china	2125	42203	373
USA	687	32404	539
germany	139	5104	182
united kingdom	120	3924	177
japan	93	2646	70
italy	87	2291	126
france	86	2854	118
canada	76	3287	98
india	72	1220	48
australia	62	1900	81
spain	56	1503	61
south korea	50	1386	30
sweden	42	1477	65
netherlands	39	1000	77
poland	34	1058	22
belgium	32	1881	58
greece	24	594	29
switzerland	23	425	35
denmark	22	577	51
saudi arabia	21	213	45
brazil	20	317	18
iran	18	189	14
norway	18	536	33
austria	17	379	44
egypt	16	208	16
pakistan	16	116	36
russia	16	307	18
singapore	16	1203	26
turkey	15	178	29
israel	13	474	23
portugal	12	221	19
romania	12	374	16
qatar	11	321	13
hungary	10	137	7
mexico	10	101	5
new zealand	10	184	11
czech republic	9	135	20
chile	8	197	12
finland	7	123	7
malaysia	7	320	9
argentina	6	248	17
south africa	6	154	8
thailand	6	68	7
cyprus	5	51	7
